# Supplementary material for: CD38 expression by neonatal human naive CD4+ T cells shapes their distinct metabolic and tolerogenic properties
Source: J Clin Invest. 2026 Feb 26;136(8):e200062. doi: 10.1172/JCI200062 (PMC13078883; doi:10.1172/JCI200062)
Supplement: Supplemental table 2 [file jci-136-200062-s247.xlsx]

## Sheet: CB_T0_v_CB_T3
contrast	group1	group2	symbol	logFC	adj.P.Val	ensembl_gene_id	hgnc_symbol	chromosome_name	gene_biotype	description	is_repeat_ensembl	is_empty_hgnc	is_repeat_hgnc	is_haplotype	AveExpr	t	P.Value	B
CB_T0_v_CB_T3	CB_T0	CB_T3	THA1P	5.52978	1.76454e-07	ENSG00000267676	THA1P	17	unitary_pseudogene	threonine aldolase 1, pseudogene [Source:HGNC Symbol;Acc:HGNC:18004]	FALSE	FALSE	FALSE	FALSE	-2.97859	7.37331	6.96186e-09	7.17551
CB_T0_v_CB_T3	CB_T0	CB_T3	SOCS3	5.05304	1.94535e-09	ENSG00000184557	SOCS3	17	protein_coding	suppressor of cytokine signaling 3 [Source:HGNC Symbol;Acc:HGNC:19391]	FALSE	FALSE	FALSE	FALSE	4.46178	9.06232	4.16463e-11	15.1848
CB_T0_v_CB_T3	CB_T0	CB_T3	ENSG00000226963	4.86621	2.86952e-05	ENSG00000226963		2	lncRNA	novel transcript	FALSE	TRUE	FALSE	FALSE	-3.00657	5.535	2.34746e-06	3.22105
CB_T0_v_CB_T3	CB_T0	CB_T3	CCL2	4.70087	0.00153841	ENSG00000108691	CCL2	17	protein_coding	C-C motif chemokine ligand 2 [Source:HGNC Symbol;Acc:HGNC:10618]	FALSE	FALSE	FALSE	FALSE	-2.83911	4.05757	0.00023286	0.02398
CB_T0_v_CB_T3	CB_T0	CB_T3	LRRC63	4.62386	4.05899e-05	ENSG00000173988	LRRC63	13	protein_coding	leucine rich repeat containing 63 [Source:HGNC Symbol;Acc:HGNC:34296]	FALSE	FALSE	FALSE	FALSE	-1.15228	5.40919	3.50091e-06	3.33833
CB_T0_v_CB_T3	CB_T0	CB_T3	SIRPB2	4.58411	0.000170536	ENSG00000196209	SIRPB2	20	protein_coding	signal regulatory protein beta 2 [Source:HGNC Symbol;Acc:HGNC:16247]	FALSE	FALSE	FALSE	FALSE	-3.45523	4.88753	1.81686e-05	2.34056
CB_T0_v_CB_T3	CB_T0	CB_T3	VWC2L	4.56648	7.24283e-06	ENSG00000174453	VWC2L	2	protein_coding	von Willebrand factor C domain containing 2 like [Source:HGNC Symbol;Acc:HGNC:37203]	FALSE	FALSE	FALSE	FALSE	-4.04633	6.03367	4.79721e-07	4.12526
CB_T0_v_CB_T3	CB_T0	CB_T3	SCARNA2	4.43599	0.0100586	ENSG00000278249	SCARNA2	1	scaRNA	small Cajal body-specific RNA 2 [Source:HGNC Symbol;Acc:HGNC:32558]	FALSE	FALSE	FALSE	FALSE	-3.49753	3.2913	0.0021347	-1.50198
CB_T0_v_CB_T3	CB_T0	CB_T3	ADAM1A	4.38408	0.00903617	ENSG00000229186	ADAM1A	12	unitary_pseudogene	ADAM metallopeptidase domain 1A (pseudogene) [Source:HGNC Symbol;Acc:HGNC:187]	FALSE	FALSE	FALSE	FALSE	-4.1396	3.33704	0.00188	-1.55363
CB_T0_v_CB_T3	CB_T0	CB_T3	ENSG00000290644	4.35808	5.16344e-05	ENSG00000290644		9	lncRNA	novel transcript	FALSE	TRUE	FALSE	FALSE	-4.02913	5.324	4.587e-06	2.6585
CB_T0_v_CB_T3	CB_T0	CB_T3	ENSG00000264668	4.30158	0.0367443	ENSG00000264668		8	protein_coding	novel protein	FALSE	TRUE	FALSE	FALSE	-3.23564	2.6942	0.0103824	-2.73739
CB_T0_v_CB_T3	CB_T0	CB_T3	TMEM37	4.29019	1.39171e-05	ENSG00000171227	TMEM37	2	protein_coding	transmembrane protein 37 [Source:HGNC Symbol;Acc:HGNC:18216]	FALSE	FALSE	FALSE	FALSE	-3.10152	5.79898	1.01321e-06	4.30624
CB_T0_v_CB_T3	CB_T0	CB_T3	ENSG00000289758	4.27543	0.0662267	ENSG00000289758		10	protein_coding	novel protein, HPS1-PYROXD2 readthrough	FALSE	TRUE	FALSE	FALSE	-3.59719	2.39326	0.0216533	-3.24384
CB_T0_v_CB_T3	CB_T0	CB_T3	ENSG00000248101	4.26979	0.0461682	ENSG00000248101		19	lncRNA	novel transcript	FALSE	TRUE	FALSE	FALSE	-1.23255	2.57907	0.0138285	-2.90108
CB_T0_v_CB_T3	CB_T0	CB_T3	ADAMTS7P4	4.24193	0.00028771	ENSG00000218052	ADAMTS7P4	15	transcribed_unprocessed_pseudogene	ADAMTS7 pseudogene 4 [Source:HGNC Symbol;Acc:HGNC:49410]	FALSE	FALSE	FALSE	FALSE	-3.75329	4.69632	3.30092e-05	1.27057
CB_T0_v_CB_T3	CB_T0	CB_T3	KYNUP1	4.23626	8.20521e-05	ENSG00000261987	KYNUP1	17	unprocessed_pseudogene	kynureninase pseudogene 1 [Source:HGNC Symbol;Acc:HGNC:39199]	FALSE	FALSE	FALSE	FALSE	-3.69267	5.15674	7.78731e-06	2.9175
CB_T0_v_CB_T3	CB_T0	CB_T3	SIAH3	4.22796	3.48976e-15	ENSG00000215475	SIAH3	13	protein_coding	siah E3 ubiquitin protein ligase family member 3 [Source:HGNC Symbol;Acc:HGNC:30553]	FALSE	FALSE	FALSE	FALSE	1.38182	15.3271	5.09228e-18	29.9558
CB_T0_v_CB_T3	CB_T0	CB_T3	HRK	4.22065	0.0591797	ENSG00000135116	HRK	12	protein_coding	harakiri, BCL2 interacting protein [Source:HGNC Symbol;Acc:HGNC:5185]	FALSE	FALSE	FALSE	FALSE	-0.994302	2.4518	0.018837	-3.23373
CB_T0_v_CB_T3	CB_T0	CB_T3	ENSG00000273047	4.18521	0.0258489	ENSG00000273047		20	protein_coding	novel transcript, LIME1-SLC2A4RG readthrough	FALSE	TRUE	FALSE	FALSE	-3.23484	2.86525	0.0067038	-2.43365
CB_T0_v_CB_T3	CB_T0	CB_T3	FAM30A	4.17369	0.114538	ENSG00000226777	FAM30A	14	lncRNA	family with sequence similarity 30 member A [Source:HGNC Symbol;Acc:HGNC:19955]	FALSE	FALSE	TRUE	FALSE	-1.51597	2.08759	0.043473	-3.75093
CB_T0_v_CB_T3	CB_T0	CB_T3	BORCS7-ASMT	4.13	0.0782808	ENSG00000270316	BORCS7-ASMT	10	protein_coding	BORCS7-ASMT readthrough (NMD candidate) [Source:HGNC Symbol;Acc:HGNC:49183]	FALSE	FALSE	FALSE	FALSE	-3.32247	2.30352	0.0267137	-3.39004
CB_T0_v_CB_T3	CB_T0	CB_T3	ENSG00000285000	4.12319	0.0391699	ENSG00000285000		5	protein_coding	novel protein, AGGF1-ZBED3-AS1 readthrough	FALSE	TRUE	FALSE	FALSE	-2.40533	2.66268	0.0112373	-2.74193
CB_T0_v_CB_T3	CB_T0	CB_T3	SCTR	4.10253	0.00104386	ENSG00000080293	SCTR	2	protein_coding	secretin receptor [Source:HGNC Symbol;Acc:HGNC:10608]	FALSE	FALSE	FALSE	FALSE	-3.61591	4.2095	0.000147334	0.249584
CB_T0_v_CB_T3	CB_T0	CB_T3	MSH2-OT1	4.06929	0.000342564	ENSG00000235760	MSH2-OT1	2	lncRNA	MSH2 overlapping transcript 1 [Source:HGNC Symbol;Acc:HGNC:40319]	FALSE	FALSE	FALSE	FALSE	-1.17567	4.63074	4.04675e-05	1.42164
CB_T0_v_CB_T3	CB_T0	CB_T3	ENSG00000256576|LINC02361	4.0644	0.0617886	ENSG00000256576	LINC02361	12	lncRNA	long intergenic non-protein coding RNA 2361 [Source:HGNC Symbol;Acc:HGNC:53283]	FALSE	FALSE	TRUE	FALSE	0.0381581	2.42995	0.0198465	-3.43044
CB_T0_v_CB_T3	CB_T0	CB_T3	POTED	4.05369	0.0188461	ENSG00000166351	POTED	21	protein_coding	POTE ankyrin domain family member D [Source:HGNC Symbol;Acc:HGNC:23822]	FALSE	FALSE	FALSE	FALSE	-2.01293	3.01283	0.00454802	-2.10797
CB_T0_v_CB_T3	CB_T0	CB_T3	SLC38A4	4.01117	0.000229989	ENSG00000139209	SLC38A4	12	protein_coding	solute carrier family 38 member 4 [Source:HGNC Symbol;Acc:HGNC:14679]	FALSE	FALSE	FALSE	FALSE	-3.22655	4.77862	2.55425e-05	2.07494
CB_T0_v_CB_T3	CB_T0	CB_T3	COL15A1	3.9931	0.00970879	ENSG00000204291	COL15A1	9	protein_coding	collagen type XV alpha 1 chain [Source:HGNC Symbol;Acc:HGNC:2192]	FALSE	FALSE	FALSE	FALSE	-1.63375	3.30611	0.00204883	-1.53255
CB_T0_v_CB_T3	CB_T0	CB_T3	CFAP97D2	3.97541	0.000942618	ENSG00000283361	CFAP97D2	13	protein_coding	CFAP97 domain containing 2 [Source:HGNC Symbol;Acc:HGNC:53789]	FALSE	FALSE	FALSE	FALSE	-3.43805	4.2481	0.000131059	0.37249
CB_T0_v_CB_T3	CB_T0	CB_T3	AGAP2-AS1	3.95429	0.0359818	ENSG00000255737	AGAP2-AS1	12	lncRNA	AGAP2 antisense RNA 1 [Source:HGNC Symbol;Acc:HGNC:48633]	FALSE	FALSE	FALSE	FALSE	-1.55404	2.70427	0.0101224	-2.66099
CB_T0_v_CB_T3	CB_T0	CB_T3	HKDC1	3.85191	0.00448835	ENSG00000156510	HKDC1	10	protein_coding	hexokinase domain containing 1 [Source:HGNC Symbol;Acc:HGNC:23302]	FALSE	FALSE	FALSE	FALSE	-0.432124	3.63111	0.000816567	-0.581799
CB_T0_v_CB_T3	CB_T0	CB_T3	MIR1915HG	3.85005	1.51874e-05	ENSG00000204682	MIR1915HG	10	lncRNA	MIR1915 host gene [Source:HGNC Symbol;Acc:HGNC:31448]	FALSE	FALSE	FALSE	FALSE	-1.27895	5.76808	1.11802e-06	4.95455
CB_T0_v_CB_T3	CB_T0	CB_T3	ITGA6	3.82865	3.02897e-15	ENSG00000091409	ITGA6	2	protein_coding	integrin subunit alpha 6 [Source:HGNC Symbol;Acc:HGNC:6142]	FALSE	FALSE	FALSE	FALSE	5.77476	15.4408	3.97963e-18	31.1699
CB_T0_v_CB_T3	CB_T0	CB_T3	ENSG00000116574|RHOU	3.82671	6.2151e-08	ENSG00000116574	RHOU	1	protein_coding	ras homolog family member U [Source:HGNC Symbol;Acc:HGNC:17794]	FALSE	FALSE	TRUE	FALSE	0.630514	7.75829	2.11109e-09	10.5885
CB_T0_v_CB_T3	CB_T0	CB_T3	ENSG00000228037	3.82483	0.122165	ENSG00000228037		1	lncRNA	novel transcript	FALSE	TRUE	FALSE	FALSE	-3.96919	2.04861	0.0473307	-3.77598
CB_T0_v_CB_T3	CB_T0	CB_T3	COL24A1	3.8189	2.98251e-05	ENSG00000171502	COL24A1	1	protein_coding	collagen type XXIV alpha 1 chain [Source:HGNC Symbol;Acc:HGNC:20821]	FALSE	FALSE	FALSE	FALSE	-2.91538	5.52166	2.44912e-06	4.02332
CB_T0_v_CB_T3	CB_T0	CB_T3	LINC02320	3.81674	9.23309e-06	ENSG00000258404	LINC02320	14	lncRNA	long intergenic non-protein coding RNA 2320 [Source:HGNC Symbol;Acc:HGNC:53239]	FALSE	FALSE	FALSE	FALSE	-3.04996	5.94507	6.36162e-07	4.80025
CB_T0_v_CB_T3	CB_T0	CB_T3	ENSG00000263917	3.80545	0.00174902	ENSG00000263917		18	lncRNA	novel transcript	FALSE	TRUE	FALSE	FALSE	0.246774	4.00774	0.00027028	0.384705
CB_T0_v_CB_T3	CB_T0	CB_T3	ENSG00000260496	3.80343	0.00217875	ENSG00000260496		16	lncRNA	novel transcript	FALSE	TRUE	FALSE	FALSE	-2.67925	3.92051	0.000350328	-0.287106
CB_T0_v_CB_T3	CB_T0	CB_T3	MFAP5	3.74924	0.021596	ENSG00000197614	MFAP5	12	protein_coding	microfibril associated protein 5 [Source:HGNC Symbol;Acc:HGNC:29673]	FALSE	FALSE	FALSE	FALSE	-1.61888	2.9487	0.00538939	-2.16216
CB_T0_v_CB_T3	CB_T0	CB_T3	ATP5MGP6	3.73628	0.000262068	ENSG00000267376	ATP5MGP6	17	processed_pseudogene	ATP synthase membrane subunit g pseudogene 6 [Source:HGNC Symbol;Acc:HGNC:38168]	FALSE	FALSE	FALSE	FALSE	-2.71224	4.73099	2.96318e-05	1.54159
CB_T0_v_CB_T3	CB_T0	CB_T3	CLIC5	3.70408	0.017935	ENSG00000112782	CLIC5	6	protein_coding	chloride intracellular channel 5 [Source:HGNC Symbol;Acc:HGNC:13517]	FALSE	FALSE	FALSE	FALSE	-0.264556	3.03553	0.00428103	-1.99526
CB_T0_v_CB_T3	CB_T0	CB_T3	RPH3AL-AS1	3.68769	0.0012534	ENSG00000262061	RPH3AL-AS1	17	lncRNA	RPH3AL antisense RNA 1 [Source:HGNC Symbol;Acc:HGNC:55345]	FALSE	FALSE	TRUE	FALSE	-2.42049	4.13708	0.000183374	0.627032
CB_T0_v_CB_T3	CB_T0	CB_T3	RNF157-AS1	3.68077	9.36213e-13	ENSG00000267128	RNF157-AS1	17	lncRNA	RNF157 antisense RNA 1 [Source:HGNC Symbol;Acc:HGNC:44127]	FALSE	FALSE	FALSE	FALSE	2.7162	12.4009	4.73937e-15	23.7337
CB_T0_v_CB_T3	CB_T0	CB_T3	FAM72D	3.67453	0.00274716	ENSG00000215784	FAM72D	1	protein_coding	family with sequence similarity 72 member D [Source:HGNC Symbol;Acc:HGNC:33593]	FALSE	FALSE	FALSE	FALSE	0.146544	3.82894	0.000459029	-0.354464
CB_T0_v_CB_T3	CB_T0	CB_T3	ENSG00000270990	3.66586	0.000153476	ENSG00000270990		7	processed_pseudogene	eukaryotic translation initiation factor 2A, 65kDa, pseudogene	FALSE	TRUE	FALSE	FALSE	-3.69619	4.92721	1.60427e-05	1.76981
CB_T0_v_CB_T3	CB_T0	CB_T3	ENSG00000253270	3.66096	9.40246e-07	ENSG00000253270		8	lncRNA	novel transcript	FALSE	TRUE	FALSE	FALSE	-2.59792	6.76748	4.66526e-08	7.68956
CB_T0_v_CB_T3	CB_T0	CB_T3	ENSG00000232487|RASA3-IT1	3.65715	2.26418e-08	ENSG00000232487	RASA3-IT1	13	lncRNA	RASA3 intronic transcript 1 [Source:HGNC Symbol;Acc:HGNC:39938]	FALSE	FALSE	TRUE	FALSE	0.128919	8.12828	6.79831e-10	11.5004
CB_T0_v_CB_T3	CB_T0	CB_T3	ENSG00000227496	3.63042	9.33864e-06	ENSG00000227496		1	lncRNA	novel transcript	FALSE	TRUE	FALSE	FALSE	-3.90096	5.94133	6.43795e-07	4.01493
CB_T0_v_CB_T3	CB_T0	CB_T3	ATF7-NPFF	3.62653	0.127816	ENSG00000267281	ATF7-NPFF	12	protein_coding	ATF7-NPFF readthrough [Source:HGNC Symbol;Acc:HGNC:55073]	FALSE	FALSE	FALSE	FALSE	-3.31554	2.02032	0.0503155	-3.82063
CB_T0_v_CB_T3	CB_T0	CB_T3	SULT1B1	3.61886	3.18434e-09	ENSG00000173597	SULT1B1	4	protein_coding	sulfotransferase family 1B member 1 [Source:HGNC Symbol;Acc:HGNC:17845]	FALSE	FALSE	FALSE	FALSE	2.68237	8.8708	7.32159e-11	14.7088
CB_T0_v_CB_T3	CB_T0	CB_T3	STAG3L3	3.61666	0.19591	ENSG00000174353	STAG3L3	7	transcribed_unprocessed_pseudogene	stromal antigen 3-like 3 (pseudogene) [Source:HGNC Symbol;Acc:HGNC:33845]	FALSE	FALSE	FALSE	FALSE	-1.61877	1.75046	0.0879697	-4.26128
CB_T0_v_CB_T3	CB_T0	CB_T3	OIP5	3.59958	9.53515e-05	ENSG00000104147	OIP5	15	protein_coding	Opa interacting protein 5 [Source:HGNC Symbol;Acc:HGNC:20300]	FALSE	FALSE	FALSE	FALSE	0.607011	5.10282	9.23219e-06	2.66375
CB_T0_v_CB_T3	CB_T0	CB_T3	ENSG00000267312	3.59944	0.00383631	ENSG00000267312		17	processed_pseudogene	adenylosuccinate synthase (ADSS) pseudogene	FALSE	TRUE	FALSE	FALSE	-1.46581	3.69341	0.000681932	-0.710294
CB_T0_v_CB_T3	CB_T0	CB_T3	ENSG00000238366	3.59699	0.000380831	ENSG00000238366		10	misc_RNA	Y RNA [Source:RFAM;Acc:RF00019]	FALSE	TRUE	FALSE	FALSE	-3.52589	4.58999	4.59152e-05	1.23104
CB_T0_v_CB_T3	CB_T0	CB_T3	ENSG00000228590	3.59066	5.41528e-06	ENSG00000228590		2	lncRNA	MIR4432 host gene [Source:NCBI gene (formerly Entrezgene);Acc:106660609]	FALSE	TRUE	FALSE	FALSE	-1.16925	6.13586	3.46449e-07	6.50724
CB_T0_v_CB_T3	CB_T0	CB_T3	ENSG00000286411	3.57691	2.54576e-05	ENSG00000286411		7	lncRNA	novel transcript, antisense to CDK14	FALSE	TRUE	FALSE	FALSE	-3.03406	5.57955	2.03736e-06	4.35646
CB_T0_v_CB_T3	CB_T0	CB_T3	GPA33	3.57582	1.19346e-11	ENSG00000143167	GPA33	1	protein_coding	glycoprotein A33 [Source:HGNC Symbol;Acc:HGNC:4445]	FALSE	FALSE	FALSE	FALSE	1.65585	11.2192	1.00078e-13	21.0322
CB_T0_v_CB_T3	CB_T0	CB_T3	LINC01259	3.56088	4.70923e-08	ENSG00000249667	LINC01259	4	lncRNA	long intergenic non-protein coding RNA 1259 [Source:HGNC Symbol;Acc:HGNC:49899]	FALSE	FALSE	FALSE	FALSE	-0.99742	7.86131	1.53772e-09	11.0714
CB_T0_v_CB_T3	CB_T0	CB_T3	ENSG00000290653	3.53197	0.00297501	ENSG00000290653		11	lncRNA	novel transcript	FALSE	TRUE	FALSE	FALSE	-2.52697	3.79655	0.000504802	-0.402818
CB_T0_v_CB_T3	CB_T0	CB_T3	KRT18P15	3.51151	0.000118102	ENSG00000234737	KRT18P15	3	processed_pseudogene	keratin 18 pseudogene 15 [Source:HGNC Symbol;Acc:HGNC:32449]	FALSE	FALSE	FALSE	FALSE	-2.38703	5.02538	1.17838e-05	2.66443
CB_T0_v_CB_T3	CB_T0	CB_T3	RN7SL556P	3.50997	0.000110681	ENSG00000277265	RN7SL556P	7	misc_RNA	RNA, 7SL, cytoplasmic 556, pseudogene [Source:HGNC Symbol;Acc:HGNC:46572]	FALSE	FALSE	FALSE	FALSE	-1.57873	5.04858	1.09535e-05	3.04603
CB_T0_v_CB_T3	CB_T0	CB_T3	NTSR1	3.49257	7.44475e-10	ENSG00000101188	NTSR1	20	protein_coding	neurotensin receptor 1 [Source:HGNC Symbol;Acc:HGNC:8039]	FALSE	FALSE	FALSE	FALSE	0.618177	9.45561	1.32623e-11	16.2666
CB_T0_v_CB_T3	CB_T0	CB_T3	ENSG00000287566	3.48731	0.000489828	ENSG00000287566		10	lncRNA	novel transcript	FALSE	TRUE	FALSE	FALSE	-2.89108	4.49478	6.16117e-05	1.6528
CB_T0_v_CB_T3	CB_T0	CB_T3	ENSG00000267653	3.47279	0.00127263	ENSG00000267653		17	lncRNA	novel transcript	FALSE	TRUE	FALSE	FALSE	-4.24502	4.13115	0.00018668	0.00103641
CB_T0_v_CB_T3	CB_T0	CB_T3	RPL12P44	3.46819	0.000441812	ENSG00000227123	RPL12P44	3	processed_pseudogene	ribosomal protein L12 pseudogene 44 [Source:HGNC Symbol;Acc:HGNC:44603]	FALSE	FALSE	FALSE	FALSE	-3.4193	4.53305	5.47527e-05	1.23687
CB_T0_v_CB_T3	CB_T0	CB_T3	ENSG00000261394	3.46613	0.000767264	ENSG00000261394		16	lncRNA	novel transcript, antisense to a novel protein	FALSE	TRUE	FALSE	FALSE	-2.67599	4.32562	0.000103506	0.883457
CB_T0_v_CB_T3	CB_T0	CB_T3	ENSG00000259935	3.44699	8.83167e-05	ENSG00000259935		15	lncRNA	novel transcript, intronic to KIAA1370	FALSE	TRUE	FALSE	FALSE	-3.30258	5.13049	8.46035e-06	2.83052
CB_T0_v_CB_T3	CB_T0	CB_T3	ENSG00000289976	3.44272	2.44549e-08	ENSG00000289976		11	lncRNA	novel transcript	FALSE	TRUE	FALSE	FALSE	0.261698	8.09878	7.4372e-10	12.3635
CB_T0_v_CB_T3	CB_T0	CB_T3	ENSG00000259209	3.44018	0.00318295	ENSG00000259209		16	lncRNA	novel transcript, antisense to ZFHX3	FALSE	TRUE	FALSE	FALSE	-2.45181	3.76852	0.000547958	-0.540359
CB_T0_v_CB_T3	CB_T0	CB_T3	PELO-AS1	3.4262	0.0755371	ENSG00000248898	PELO-AS1	5	lncRNA	PELO antisense RNA 1 [Source:HGNC Symbol;Acc:HGNC:56263]	FALSE	FALSE	FALSE	FALSE	-1.12288	2.32326	0.0255176	-3.45072
CB_T0_v_CB_T3	CB_T0	CB_T3	RLN1	3.39902	4.83381e-07	ENSG00000107018	RLN1	9	protein_coding	relaxin 1 [Source:HGNC Symbol;Acc:HGNC:10026]	FALSE	FALSE	FALSE	FALSE	-0.704175	7.00827	2.18356e-08	8.3263
CB_T0_v_CB_T3	CB_T0	CB_T3	PRDM16-DT	3.3963	0.0651294	ENSG00000177133	PRDM16-DT	1	lncRNA	PRDM16 divergent transcript [Source:HGNC Symbol;Acc:HGNC:48664]	FALSE	FALSE	FALSE	FALSE	-3.86991	2.40232	0.0211939	-3.22105
CB_T0_v_CB_T3	CB_T0	CB_T3	SDCBPP1	3.3918	4.52042e-06	ENSG00000226705	SDCBPP1	10	processed_pseudogene	syndecan binding protein pseudogene 1 [Source:HGNC Symbol;Acc:HGNC:44684]	FALSE	FALSE	FALSE	FALSE	-3.16873	6.2	2.82461e-07	5.52271
CB_T0_v_CB_T3	CB_T0	CB_T3	FCER1G	3.3859	0.00147531	ENSG00000158869	FCER1G	1	protein_coding	Fc epsilon receptor Ig [Source:HGNC Symbol;Acc:HGNC:3611]	FALSE	FALSE	FALSE	FALSE	-1.48691	4.07408	0.000221615	0.309995
CB_T0_v_CB_T3	CB_T0	CB_T3	EDAR	3.37982	3.02365e-11	ENSG00000135960	EDAR	2	protein_coding	ectodysplasin A receptor [Source:HGNC Symbol;Acc:HGNC:2895]	FALSE	FALSE	FALSE	FALSE	2.1508	10.7956	3.1197e-13	19.7534
CB_T0_v_CB_T3	CB_T0	CB_T3	TM4SF19-AS1	3.37974	0.0112516	ENSG00000235897	TM4SF19-AS1	3	lncRNA	TM4SF19 antisense RNA 1 [Source:HGNC Symbol;Acc:HGNC:41085]	FALSE	FALSE	FALSE	FALSE	-1.58968	3.24404	0.00243223	-1.52798
CB_T0_v_CB_T3	CB_T0	CB_T3	ENSG00000279463	3.37875	0.00184305	ENSG00000279463		13	lncRNA	novel transcript, sense intronic to KLF12	FALSE	TRUE	FALSE	FALSE	-3.477	3.98659	0.000287873	-0.077686
CB_T0_v_CB_T3	CB_T0	CB_T3	ENSG00000261195	3.3629	0.0081086	ENSG00000261195		16	lncRNA	novel transcript, antisense to IQCK	FALSE	TRUE	FALSE	FALSE	-2.13436	3.38279	0.00165443	-1.29069
CB_T0_v_CB_T3	CB_T0	CB_T3	CXCL5	3.35696	0.0424823	ENSG00000163735	CXCL5	4	protein_coding	C-X-C motif chemokine ligand 5 [Source:HGNC Symbol;Acc:HGNC:10642]	FALSE	FALSE	FALSE	FALSE	-3.39697	2.62197	0.012437	-2.8673
CB_T0_v_CB_T3	CB_T0	CB_T3	GIMAP1-GIMAP5	3.35226	0.132174	ENSG00000281887	GIMAP1-GIMAP5	7	protein_coding	GIMAP1-GIMAP5 readthrough [Source:HGNC Symbol;Acc:HGNC:51257]	FALSE	FALSE	FALSE	FALSE	-2.74151	1.99929	0.0526387	-3.89932
CB_T0_v_CB_T3	CB_T0	CB_T3	LINC01993	3.34819	0.00355651	ENSG00000204277	LINC01993	17	lncRNA	long intergenic non-protein coding RNA 1993 [Source:HGNC Symbol;Acc:HGNC:52826]	FALSE	FALSE	FALSE	FALSE	-2.02279	3.72377	0.000624362	-0.466372
CB_T0_v_CB_T3	CB_T0	CB_T3	ENSG00000254864	3.34695	0.00423475	ENSG00000254864		11	lncRNA	novel transcript	FALSE	TRUE	FALSE	FALSE	-4.05785	3.65429	0.000763722	-0.946582
CB_T0_v_CB_T3	CB_T0	CB_T3	RBP2	3.34572	0.00815149	ENSG00000114113	RBP2	3	protein_coding	retinol binding protein 2 [Source:HGNC Symbol;Acc:HGNC:9920]	FALSE	FALSE	FALSE	FALSE	-3.14538	3.38043	0.00166539	-1.42733
CB_T0_v_CB_T3	CB_T0	CB_T3	ENSG00000235538	3.34454	0.00302119	ENSG00000235538		6	lncRNA	novel transcript	FALSE	TRUE	FALSE	FALSE	-1.40208	3.79052	0.000513806	-0.280888
CB_T0_v_CB_T3	CB_T0	CB_T3	RNU6-242P	3.34434	0.00328569	ENSG00000207087	RNU6-242P	2	snRNA	RNA, U6 small nuclear 242, pseudogene [Source:HGNC Symbol;Acc:HGNC:47205]	FALSE	FALSE	FALSE	FALSE	-3.49292	3.75573	0.000568819	-0.534052
CB_T0_v_CB_T3	CB_T0	CB_T3	HLTF-AS1	3.32726	0.00216757	ENSG00000239718	HLTF-AS1	3	lncRNA	HLTF antisense RNA 1 [Source:HGNC Symbol;Acc:HGNC:40554]	FALSE	FALSE	FALSE	FALSE	-3.23959	3.92273	0.000348028	-0.277167
CB_T0_v_CB_T3	CB_T0	CB_T3	ENSG00000289934	3.31667	2.22538e-08	ENSG00000289934		10	lncRNA	novel transcript	FALSE	TRUE	FALSE	FALSE	-2.35872	8.1348	6.66461e-10	11.3025
CB_T0_v_CB_T3	CB_T0	CB_T3	ENSG00000230552	3.31006	0.0660489	ENSG00000230552		2	lncRNA	novel transcript	FALSE	TRUE	FALSE	FALSE	-2.51045	2.39482	0.0215735	-3.23184
CB_T0_v_CB_T3	CB_T0	CB_T3	PNMA5	3.30743	0.000367158	ENSG00000198883	PNMA5	X	protein_coding	PNMA family member 5 [Source:HGNC Symbol;Acc:HGNC:18743]	FALSE	FALSE	FALSE	FALSE	-3.03072	4.60408	4.39545e-05	1.39795
CB_T0_v_CB_T3	CB_T0	CB_T3	ENSG00000290968	3.30737	0.00314703	ENSG00000290968		5	lncRNA	novel transcript	FALSE	TRUE	FALSE	FALSE	-1.20601	3.77294	0.000540931	-0.236452
CB_T0_v_CB_T3	CB_T0	CB_T3	RN7SL797P	3.307	0.000746354	ENSG00000242560	RN7SL797P	6	misc_RNA	RNA, 7SL, cytoplasmic 797, pseudogene [Source:HGNC Symbol;Acc:HGNC:46813]	FALSE	FALSE	FALSE	FALSE	-3.13488	4.33599	0.000100281	0.633456
CB_T0_v_CB_T3	CB_T0	CB_T3	LINC02798	3.29688	0.025227	ENSG00000227082	LINC02798	1	lncRNA	long intergenic non-protein coding RNA 2798 [Source:HGNC Symbol;Acc:HGNC:54323]	FALSE	FALSE	FALSE	FALSE	-0.514092	2.87671	0.00650707	-2.31448
CB_T0_v_CB_T3	CB_T0	CB_T3	ENSG00000283914	3.28945	0.0043521	ENSG00000283914		17	lncRNA	novel transcript	FALSE	TRUE	FALSE	FALSE	-3.64196	3.64307	0.000788871	-0.921845
CB_T0_v_CB_T3	CB_T0	CB_T3	ARHGAP19-SLIT1	3.28635	0.0648524	ENSG00000269891	ARHGAP19-SLIT1	10	protein_coding	ARHGAP19-SLIT1 readthrough (NMD candidate) [Source:HGNC Symbol;Acc:HGNC:48348]	FALSE	FALSE	FALSE	FALSE	-3.1157	2.40442	0.0210887	-3.21985
CB_T0_v_CB_T3	CB_T0	CB_T3	ENSG00000289757	3.28469	0.0630321	ENSG00000289757		14	lncRNA	novel transcript	FALSE	TRUE	FALSE	FALSE	-2.36489	2.41927	0.0203579	-3.19119
CB_T0_v_CB_T3	CB_T0	CB_T3	TKTL1	3.27514	0.0476344	ENSG00000007350	TKTL1	X	protein_coding	transketolase like 1 [Source:HGNC Symbol;Acc:HGNC:11835]	FALSE	FALSE	FALSE	FALSE	-2.67253	2.563	0.0143853	-2.9312
CB_T0_v_CB_T3	CB_T0	CB_T3	CALML3	3.2738	8.32994e-05	ENSG00000178363	CALML3	10	protein_coding	calmodulin like 3 [Source:HGNC Symbol;Acc:HGNC:1452]	FALSE	FALSE	FALSE	FALSE	-4.14448	5.15081	7.93465e-06	2.81823
CB_T0_v_CB_T3	CB_T0	CB_T3	ENSG00000289991	3.2722	0.0002917	ENSG00000289991		16	lncRNA	novel transcript	FALSE	TRUE	FALSE	FALSE	-3.56315	4.69127	3.35321e-05	1.32032
CB_T0_v_CB_T3	CB_T0	CB_T3	MAP3K6	3.26075	9.19099e-08	ENSG00000142733	MAP3K6	1	protein_coding	mitogen-activated protein kinase kinase kinase 6 [Source:HGNC Symbol;Acc:HGNC:6858]	FALSE	FALSE	FALSE	FALSE	1.45942	7.61371	3.2994e-09	10.6638
CB_T0_v_CB_T3	CB_T0	CB_T3	FSTL4	3.25738	0.104432	ENSG00000053108	FSTL4	5	protein_coding	follistatin like 4 [Source:HGNC Symbol;Acc:HGNC:21389]	FALSE	FALSE	FALSE	FALSE	-2.68145	2.14122	0.0386166	-3.64173
CB_T0_v_CB_T3	CB_T0	CB_T3	EHD2	3.25391	0.131089	ENSG00000024422	EHD2	19	protein_coding	EH domain containing 2 [Source:HGNC Symbol;Acc:HGNC:3243]	FALSE	FALSE	FALSE	FALSE	-1.81999	2.00418	0.0520902	-3.91156
CB_T0_v_CB_T3	CB_T0	CB_T3	ENSG00000241678	3.2148	0.011802	ENSG00000241678		11	processed_pseudogene	ribosomal protein L21 (RPL21) pseudogene	FALSE	TRUE	FALSE	FALSE	-2.20179	3.22303	0.00257676	-1.62324
CB_T0_v_CB_T3	CB_T0	CB_T3	ENSG00000286159	3.20852	2.59605e-05	ENSG00000286159		20	lncRNA	novel transcript, antisense to PREX1	FALSE	TRUE	FALSE	FALSE	-1.51763	5.57174	2.08863e-06	4.44589
CB_T0_v_CB_T3	CB_T0	CB_T3	PRR5L	3.20028	0.0315218	ENSG00000135362	PRR5L	11	protein_coding	proline rich 5 like [Source:HGNC Symbol;Acc:HGNC:25878]	FALSE	FALSE	FALSE	FALSE	0.459463	2.76979	0.00857172	-2.56607
CB_T0_v_CB_T3	CB_T0	CB_T3	TNFSF12-TNFSF13	3.19975	0.100276	ENSG00000248871	TNFSF12-TNFSF13	17	protein_coding	TNFSF12-TNFSF13 readthrough [Source:HGNC Symbol;Acc:HGNC:33537]	FALSE	FALSE	FALSE	FALSE	-3.48103	2.16498	0.0366227	-3.60477
CB_T0_v_CB_T3	CB_T0	CB_T3	LINC00659	3.19229	1.10839e-05	ENSG00000228705	LINC00659	20	lncRNA	long intergenic non-protein coding RNA 659 [Source:HGNC Symbol;Acc:HGNC:44316]	FALSE	FALSE	FALSE	FALSE	0.203079	5.88059	7.81241e-07	5.74101
CB_T0_v_CB_T3	CB_T0	CB_T3	ENSG00000196826	3.19153	0.0303105	ENSG00000196826		19	protein_coding	novel zinc finger protein	FALSE	TRUE	FALSE	FALSE	-0.157114	2.78857	0.00816971	-2.55141
CB_T0_v_CB_T3	CB_T0	CB_T3	MPEG1	3.18986	0.00643303	ENSG00000197629	MPEG1	11	protein_coding	macrophage expressed 1 [Source:HGNC Symbol;Acc:HGNC:29619]	FALSE	FALSE	FALSE	FALSE	-2.16401	3.48365	0.00124494	-1.09251
CB_T0_v_CB_T3	CB_T0	CB_T3	RNASE6	3.18781	0.000405872	ENSG00000169413	RNASE6	14	protein_coding	ribonuclease A family member k6 [Source:HGNC Symbol;Acc:HGNC:10048]	FALSE	FALSE	FALSE	FALSE	-1.88856	4.56611	4.94362e-05	1.78739
CB_T0_v_CB_T3	CB_T0	CB_T3	ENSG00000263164	3.18013	0.000823957	ENSG00000263164		17	lncRNA	novel transcript	FALSE	TRUE	FALSE	FALSE	-2.34495	4.29907	0.000112236	0.931827
CB_T0_v_CB_T3	CB_T0	CB_T3	ENSG00000266664	3.1769	0.000574858	ENSG00000266664		17	lncRNA	novel transcript	FALSE	TRUE	FALSE	FALSE	-2.21807	4.43427	7.42176e-05	1.39121
CB_T0_v_CB_T3	CB_T0	CB_T3	OR2A20P	3.16794	0.0564631	ENSG00000170356	OR2A20P	7	transcribed_unprocessed_pseudogene	olfactory receptor family 2 subfamily A member 20 pseudogene [Source:HGNC Symbol;Acc:HGNC:15413]	FALSE	FALSE	FALSE	FALSE	-2.84	2.4767	0.0177432	-3.10844
CB_T0_v_CB_T3	CB_T0	CB_T3	OR2A9P	3.16794	0.0564631	ENSG00000228960	OR2A9P	7	transcribed_unprocessed_pseudogene	olfactory receptor family 2 subfamily A member 9 pseudogene [Source:HGNC Symbol;Acc:HGNC:8236]	FALSE	FALSE	FALSE	FALSE	-2.84	2.4767	0.0177432	-3.10844
CB_T0_v_CB_T3	CB_T0	CB_T3	LINC01691	3.16641	1.9922e-07	ENSG00000224857	LINC01691	1	lncRNA	long intergenic non-protein coding RNA 1691 [Source:HGNC Symbol;Acc:HGNC:52479]	FALSE	FALSE	FALSE	FALSE	-0.0724926	7.32979	7.974e-09	9.57202
CB_T0_v_CB_T3	CB_T0	CB_T3	LINC01712	3.1604	0.0184136	ENSG00000231364	LINC01712	1	lncRNA	long intergenic non-protein coding RNA 1712 [Source:HGNC Symbol;Acc:HGNC:52499]	FALSE	FALSE	FALSE	FALSE	-3.31302	3.02348	0.00442089	-2.07449
CB_T0_v_CB_T3	CB_T0	CB_T3	NEURL3	3.15795	0.0199443	ENSG00000163121	NEURL3	2	protein_coding	neuralized E3 ubiquitin protein ligase 3 [Source:HGNC Symbol;Acc:HGNC:25162]	FALSE	FALSE	FALSE	FALSE	-2.97305	2.98604	0.00488329	-2.206
CB_T0_v_CB_T3	CB_T0	CB_T3	VEPH1	3.15362	0.0473751	ENSG00000197415	VEPH1	3	protein_coding	ventricular zone expressed PH domain containing 1 [Source:HGNC Symbol;Acc:HGNC:25735]	FALSE	FALSE	FALSE	FALSE	-2.81933	2.56601	0.0142795	-2.95498
CB_T0_v_CB_T3	CB_T0	CB_T3	PALM2AKAP2	3.1511	5.48542e-09	ENSG00000157654	PALM2AKAP2	9	protein_coding	PALM2 and AKAP2 fusion [Source:HGNC Symbol;Acc:HGNC:33529]	FALSE	FALSE	FALSE	FALSE	4.91796	8.66471	1.35026e-10	14.137
CB_T0_v_CB_T3	CB_T0	CB_T3	SMAD6	3.14403	0.000191363	ENSG00000137834	SMAD6	15	protein_coding	SMAD family member 6 [Source:HGNC Symbol;Acc:HGNC:6772]	FALSE	FALSE	FALSE	FALSE	-1.80519	4.84591	2.06981e-05	2.65916
CB_T0_v_CB_T3	CB_T0	CB_T3	ENSG00000289618	3.14293	2.76036e-06	ENSG00000289618		16	lncRNA	novel transcript, antisense to DPEP2	FALSE	TRUE	FALSE	FALSE	-0.880555	6.37781	1.60443e-07	7.09254
CB_T0_v_CB_T3	CB_T0	CB_T3	LINC00563	3.14223	0.0223814	ENSG00000261097	LINC00563	13	lncRNA	long intergenic non-protein coding RNA 563 [Source:HGNC Symbol;Acc:HGNC:43707]	FALSE	FALSE	FALSE	FALSE	-2.2307	2.93181	0.00563414	-2.25216
CB_T0_v_CB_T3	CB_T0	CB_T3	LINC02006	3.13941	0.00779382	ENSG00000238755	LINC02006	3	lncRNA	long intergenic non-protein coding RNA 2006 [Source:HGNC Symbol;Acc:HGNC:52842]	FALSE	FALSE	FALSE	FALSE	-3.29354	3.39968	0.00157786	-1.29025
CB_T0_v_CB_T3	CB_T0	CB_T3	ACAN	3.11813	0.000212168	ENSG00000157766	ACAN	15	protein_coding	aggrecan [Source:HGNC Symbol;Acc:HGNC:319]	FALSE	FALSE	FALSE	FALSE	0.33798	4.80859	2.326e-05	2.54049
CB_T0_v_CB_T3	CB_T0	CB_T3	ENSG00000278740	3.10925	0.000427868	ENSG00000278740		17	lncRNA	novel transcript	FALSE	TRUE	FALSE	FALSE	-2.50275	4.54566	5.26609e-05	1.35116
CB_T0_v_CB_T3	CB_T0	CB_T3	RPRML	3.10839	0.00168501	ENSG00000179673	RPRML	17	protein_coding	reprimo like [Source:HGNC Symbol;Acc:HGNC:32422]	FALSE	FALSE	FALSE	FALSE	-3.35053	4.02257	0.000258567	-0.207054
CB_T0_v_CB_T3	CB_T0	CB_T3	SHD	3.10675	0.00452904	ENSG00000105251	SHD	19	protein_coding	Src homology 2 domain containing transforming protein D [Source:HGNC Symbol;Acc:HGNC:30633]	FALSE	FALSE	FALSE	FALSE	-1.34769	3.62732	0.000825546	-0.586796
CB_T0_v_CB_T3	CB_T0	CB_T3	DSC1	3.10457	0.0431821	ENSG00000134765	DSC1	18	protein_coding	desmocollin 1 [Source:HGNC Symbol;Acc:HGNC:3035]	FALSE	FALSE	FALSE	FALSE	-2.51954	2.61358	0.0126987	-2.84124
CB_T0_v_CB_T3	CB_T0	CB_T3	ENSG00000262495	3.10278	2.39968e-05	ENSG00000262495		17	processed_pseudogene	zinc finger protein fiamily pseudogene	FALSE	TRUE	FALSE	FALSE	-3.19427	5.60179	1.89819e-06	4.15807
CB_T0_v_CB_T3	CB_T0	CB_T3	LINC02777	3.10116	0.0014841	ENSG00000232453	LINC02777	1	lncRNA	long intergenic non-protein coding RNA 2777 [Source:HGNC Symbol;Acc:HGNC:54297]	FALSE	FALSE	FALSE	FALSE	-3.43557	4.07178	0.000223148	0.0420991
CB_T0_v_CB_T3	CB_T0	CB_T3	CYRIA	3.10084	8.31768e-05	ENSG00000197872	CYRIA	2	protein_coding	CYFIP related Rac1 interactor A [Source:HGNC Symbol;Acc:HGNC:25373]	FALSE	FALSE	FALSE	FALSE	-0.0588746	5.15148	7.91778e-06	3.62329
CB_T0_v_CB_T3	CB_T0	CB_T3	ENSG00000254910	3.1005	0.000266307	ENSG00000254910		11	lncRNA	novel transcript	FALSE	TRUE	FALSE	FALSE	-0.382586	4.7253	3.01625e-05	2.27069
CB_T0_v_CB_T3	CB_T0	CB_T3	RETREG1-AS1	3.09111	0.000118474	ENSG00000246214	RETREG1-AS1	5	lncRNA	RETREG1 antisense RNA 1 [Source:HGNC Symbol;Acc:HGNC:55551]	FALSE	FALSE	FALSE	FALSE	-1.32141	5.02401	1.18346e-05	3.02313
CB_T0_v_CB_T3	CB_T0	CB_T3	PGAM4	3.08824	0.00121149	ENSG00000226784	PGAM4	X	protein_coding	phosphoglycerate mutase family member 4 [Source:HGNC Symbol;Acc:HGNC:21731]	FALSE	FALSE	FALSE	FALSE	-2.72461	4.1509	0.000175889	0.393766
CB_T0_v_CB_T3	CB_T0	CB_T3	ENSG00000223669	3.08668	2.38898e-06	ENSG00000223669		20	lncRNA	novel transcript	FALSE	TRUE	FALSE	FALSE	-1.98986	6.42945	1.36168e-07	6.96773
CB_T0_v_CB_T3	CB_T0	CB_T3	IGSF11	3.0789	0.0459724	ENSG00000144847	IGSF11	3	protein_coding	immunoglobulin superfamily member 11 [Source:HGNC Symbol;Acc:HGNC:16669]	FALSE	FALSE	FALSE	FALSE	-2.41445	2.58132	0.0137519	-2.90457
CB_T0_v_CB_T3	CB_T0	CB_T3	PSMB11	3.07525	0.000632314	ENSG00000222028	PSMB11	14	protein_coding	proteasome subunit beta 11 [Source:HGNC Symbol;Acc:HGNC:31963]	FALSE	FALSE	FALSE	FALSE	-2.9261	4.39944	8.25883e-05	1.3215
CB_T0_v_CB_T3	CB_T0	CB_T3	KRT73-AS1	3.0648	4.99136e-06	ENSG00000257495	KRT73-AS1	12	lncRNA	KRT73 antisense RNA 1 [Source:HGNC Symbol;Acc:HGNC:49607]	FALSE	FALSE	FALSE	FALSE	0.636168	6.16577	3.14974e-07	6.65293
CB_T0_v_CB_T3	CB_T0	CB_T3	GZMK	3.0584	0.000220699	ENSG00000113088	GZMK	5	protein_coding	granzyme K [Source:HGNC Symbol;Acc:HGNC:4711]	FALSE	FALSE	FALSE	FALSE	-2.27226	4.79383	2.43572e-05	2.38754
CB_T0_v_CB_T3	CB_T0	CB_T3	ENSG00000287556	3.04815	0.0102842	ENSG00000287556		11	lncRNA	novel transcript	FALSE	TRUE	FALSE	FALSE	-3.08684	3.28184	0.00219132	-1.63719
CB_T0_v_CB_T3	CB_T0	CB_T3	RNU6-442P	3.04554	0.00133508	ENSG00000206695	RNU6-442P	8	snRNA	RNA, U6 small nuclear 442, pseudogene [Source:HGNC Symbol;Acc:HGNC:47405]	FALSE	FALSE	FALSE	FALSE	-3.36293	4.11314	0.000197079	0.249056
CB_T0_v_CB_T3	CB_T0	CB_T3	ADAM21	3.04306	0.0105276	ENSG00000139985	ADAM21	14	protein_coding	ADAM metallopeptidase domain 21 [Source:HGNC Symbol;Acc:HGNC:200]	FALSE	FALSE	FALSE	FALSE	-2.73648	3.2724	0.00224929	-1.62784
CB_T0_v_CB_T3	CB_T0	CB_T3	MSX2P1	3.03662	0.017468	ENSG00000229590	MSX2P1	17	processed_pseudogene	msh homeobox 2 pseudogene 1 [Source:HGNC Symbol;Acc:HGNC:24976]	FALSE	FALSE	FALSE	FALSE	-1.20772	3.04765	0.00414459	-1.96397
CB_T0_v_CB_T3	CB_T0	CB_T3	PRKG2	3.02561	0.000191772	ENSG00000138669	PRKG2	4	protein_coding	protein kinase cGMP-dependent 2 [Source:HGNC Symbol;Acc:HGNC:9416]	FALSE	FALSE	FALSE	FALSE	-1.71304	4.84469	2.07767e-05	2.55916
CB_T0_v_CB_T3	CB_T0	CB_T3	ENSG00000250990	3.02473	0.00176543	ENSG00000250990		7	lncRNA	novel transcript	FALSE	TRUE	FALSE	FALSE	-2.33777	4.00366	0.000273585	0.183828
CB_T0_v_CB_T3	CB_T0	CB_T3	ENSG00000225195	3.02331	0.00155519	ENSG00000225195		12	lncRNA	novel transcript	FALSE	TRUE	FALSE	FALSE	-3.17759	4.0531	0.000236001	0.042222
CB_T0_v_CB_T3	CB_T0	CB_T3	PPP1R13B-DT	3.01553	0.00138061	ENSG00000258735	PPP1R13B-DT	14	lncRNA	PPP1R13B divergent transcript [Source:HGNC Symbol;Acc:HGNC:27069]	FALSE	FALSE	FALSE	FALSE	-3.14363	4.10051	0.000204706	0.339906
CB_T0_v_CB_T3	CB_T0	CB_T3	ENSG00000247970	3.01472	0.0292142	ENSG00000247970		14	lncRNA	novel transcript	FALSE	TRUE	FALSE	FALSE	-3.2771	2.80697	0.00779293	-2.52181
CB_T0_v_CB_T3	CB_T0	CB_T3	MMP23A	3.01308	0.0801033	ENSG00000215914	MMP23A	1	unprocessed_pseudogene	matrix metallopeptidase 23A (pseudogene) [Source:HGNC Symbol;Acc:HGNC:7170]	FALSE	FALSE	FALSE	FALSE	-3.41166	2.29069	0.0275183	-3.40666
CB_T0_v_CB_T3	CB_T0	CB_T3	ENSG00000287125	3.01267	4.9925e-05	ENSG00000287125		16	lncRNA	novel transcript, antisense to C16orf74	FALSE	TRUE	FALSE	FALSE	-2.26255	5.33653	4.40832e-06	3.94647
CB_T0_v_CB_T3	CB_T0	CB_T3	NPY6R	3.00739	0.0573338	ENSG00000226306	NPY6R	5	transcribed_unitary_pseudogene	neuropeptide Y receptor Y6 (pseudogene) [Source:HGNC Symbol;Acc:HGNC:7959]	FALSE	FALSE	FALSE	FALSE	-2.75309	2.46835	0.0181032	-3.10717
CB_T0_v_CB_T3	CB_T0	CB_T3	ENSG00000231967	3.00551	0.0136172	ENSG00000231967		9	processed_pseudogene	novel pseudogene	FALSE	TRUE	FALSE	FALSE	-3.28626	3.16	0.00306101	-1.90605
CB_T0_v_CB_T3	CB_T0	CB_T3	ANPEP	3.00533	0.220655	ENSG00000166825	ANPEP	15	protein_coding	alanyl aminopeptidase, membrane [Source:HGNC Symbol;Acc:HGNC:500]	FALSE	FALSE	FALSE	FALSE	-1.89982	1.67215	0.102568	-4.30258
CB_T0_v_CB_T3	CB_T0	CB_T3	MIR601	3.00233	0.00832341	ENSG00000207991	MIR601	9	miRNA	microRNA 601 [Source:HGNC Symbol;Acc:HGNC:32857]	FALSE	FALSE	FALSE	FALSE	-3.39187	3.37186	0.00170582	-1.46553
CB_T0_v_CB_T3	CB_T0	CB_T3	ENSG00000291004|GOLGA8IP	2.99045	0.00158498	ENSG00000291004	GOLGA8IP	15	lncRNA	golgin A8 family member I, pseudogene [Source:HGNC Symbol;Acc:HGNC:26660]	FALSE	FALSE	TRUE	FALSE	-3.50835	4.046	0.000241073	-0.063305
CB_T0_v_CB_T3	CB_T0	CB_T3	ICA1	2.98693	0.0014255	ENSG00000003147	ICA1	7	protein_coding	islet cell autoantigen 1 [Source:HGNC Symbol;Acc:HGNC:5343]	FALSE	FALSE	FALSE	FALSE	-0.0510474	4.08813	0.000212465	0.612681
CB_T0_v_CB_T3	CB_T0	CB_T3	PAPPA	2.9834	0.0178723	ENSG00000182752	PAPPA	9	protein_coding	pappalysin 1 [Source:HGNC Symbol;Acc:HGNC:8602]	FALSE	FALSE	FALSE	FALSE	-0.654117	3.03709	0.00426332	-1.98266
CB_T0_v_CB_T3	CB_T0	CB_T3	VIPR1	2.9826	1.45462e-12	ENSG00000114812	VIPR1	3	protein_coding	vasoactive intestinal peptide receptor 1 [Source:HGNC Symbol;Acc:HGNC:12694]	FALSE	FALSE	FALSE	FALSE	3.97409	12.1724	8.43159e-15	23.6211
CB_T0_v_CB_T3	CB_T0	CB_T3	SOD1P3	2.978	0.000133261	ENSG00000253651	SOD1P3	8	processed_pseudogene	superoxide dismutase 1 pseudogene 3 [Source:HGNC Symbol;Acc:HGNC:45136]	FALSE	FALSE	FALSE	FALSE	0.768883	4.9804	1.35743e-05	3.09425
CB_T0_v_CB_T3	CB_T0	CB_T3	ENSG00000289745	2.97146	0.135885	ENSG00000289745		10	lncRNA	novel transcript	FALSE	TRUE	FALSE	FALSE	-1.81786	1.98234	0.0545786	-3.91919
CB_T0_v_CB_T3	CB_T0	CB_T3	SLC1A1	2.96995	0.0546527	ENSG00000106688	SLC1A1	9	protein_coding	solute carrier family 1 member 1 [Source:HGNC Symbol;Acc:HGNC:10939]	FALSE	FALSE	FALSE	FALSE	-3.3021	2.49332	0.0170455	-3.08289
CB_T0_v_CB_T3	CB_T0	CB_T3	ENSG00000265399	2.9672	0.148078	ENSG00000265399		18	lncRNA	novel transcript, antisense to MYOM1	FALSE	TRUE	FALSE	FALSE	-2.72359	1.93046	0.0609071	-3.94937
CB_T0_v_CB_T3	CB_T0	CB_T3	LINC00967	2.96535	0.0579036	ENSG00000253138	LINC00967	8	lncRNA	long intergenic non-protein coding RNA 967 [Source:HGNC Symbol;Acc:HGNC:48725]	FALSE	FALSE	FALSE	FALSE	-2.51601	2.46338	0.0183207	-3.11183
CB_T0_v_CB_T3	CB_T0	CB_T3	MORF4L1P3	2.96477	2.22682e-07	ENSG00000255040	MORF4L1P3	11	processed_pseudogene	mortality factor 4 like 1 pseudogene 3 [Source:HGNC Symbol;Acc:HGNC:20402]	FALSE	FALSE	FALSE	FALSE	0.130379	7.28946	9.04392e-09	9.82863
CB_T0_v_CB_T3	CB_T0	CB_T3	ENSG00000220739	2.95876	0.00086597	ENSG00000220739		6	processed_pseudogene	5'-nucleotidase domain containing 1 (NT5DC1) pseudogene	FALSE	TRUE	FALSE	FALSE	-3.91782	4.27995	0.000118963	0.476436
CB_T0_v_CB_T3	CB_T0	CB_T3	ENSG00000256314	2.9549	0.00682649	ENSG00000256314		12	lncRNA	novel transcript	FALSE	TRUE	FALSE	FALSE	-1.70647	3.45788	0.00133919	-1.02047
CB_T0_v_CB_T3	CB_T0	CB_T3	ANAPC1P2	2.94959	0.448697	ENSG00000231259	ANAPC1P2	2	unprocessed_pseudogene	ANAPC1 pseudogene 2 [Source:HGNC Symbol;Acc:HGNC:54708]	FALSE	FALSE	FALSE	FALSE	-1.69871	1.10176	0.277377	-4.98784
CB_T0_v_CB_T3	CB_T0	CB_T3	ENSG00000258181	2.94492	0.000383554	ENSG00000258181		12	lncRNA	novel transcript	FALSE	TRUE	FALSE	FALSE	-0.292935	4.58727	4.63028e-05	1.74801
CB_T0_v_CB_T3	CB_T0	CB_T3	SNORA11	2.94321	0.000876093	ENSG00000221716	SNORA11	X	snoRNA	small nucleolar RNA, H/ACA box 11 [Source:HGNC Symbol;Acc:HGNC:32599]	FALSE	FALSE	FALSE	FALSE	-2.73177	4.27521	0.000120692	0.880085
CB_T0_v_CB_T3	CB_T0	CB_T3	IL23R	2.93562	0.0110003	ENSG00000162594	IL23R	1	protein_coding	interleukin 23 receptor [Source:HGNC Symbol;Acc:HGNC:19100]	FALSE	FALSE	FALSE	FALSE	-1.81368	3.25367	0.00236857	-1.54362
CB_T0_v_CB_T3	CB_T0	CB_T3	ENSG00000250333	2.9336	0.0371244	ENSG00000250333		4	lncRNA	novel transcript	FALSE	TRUE	FALSE	FALSE	-0.965271	2.68908	0.010517	-2.75909
CB_T0_v_CB_T3	CB_T0	CB_T3	IL4	2.92783	0.0326667	ENSG00000113520	IL4	5	protein_coding	interleukin 4 [Source:HGNC Symbol;Acc:HGNC:6014]	FALSE	FALSE	FALSE	FALSE	-1.52353	2.7523	0.00896258	-2.59912
CB_T0_v_CB_T3	CB_T0	CB_T3	ENSG00000274064	2.92191	0.000866366	ENSG00000274064		8	processed_pseudogene	glyceraldehyde-3-phosphate dehydrogenase (GAPDH) pseudogene	FALSE	TRUE	FALSE	FALSE	-2.13196	4.27971	0.000119051	0.835313
CB_T0_v_CB_T3	CB_T0	CB_T3	SNHG28	2.90096	0.00149701	ENSG00000188004	SNHG28	1	lncRNA	small nucleolar RNA host gene 28 [Source:HGNC Symbol;Acc:HGNC:27647]	FALSE	FALSE	FALSE	FALSE	-0.0893	4.06864	0.000225264	0.56259
CB_T0_v_CB_T3	CB_T0	CB_T3	ENSG00000281856	2.89585	0.000217872	ENSG00000281856		17	lncRNA	novel transcript	FALSE	TRUE	FALSE	FALSE	-1.59838	4.79852	2.40032e-05	2.59112
CB_T0_v_CB_T3	CB_T0	CB_T3	ENSG00000197665	2.89581	0.000216379	ENSG00000197665		17	lncRNA	novel transcript, antisense to GRAPL	FALSE	TRUE	FALSE	FALSE	-1.59878	4.80095	2.38219e-05	2.59801
CB_T0_v_CB_T3	CB_T0	CB_T3	CPS1	2.89567	0.0631786	ENSG00000021826	CPS1	2	protein_coding	carbamoyl-phosphate synthase 1 [Source:HGNC Symbol;Acc:HGNC:2323]	FALSE	FALSE	FALSE	FALSE	-0.859843	2.41799	0.0204199	-3.19329
CB_T0_v_CB_T3	CB_T0	CB_T3	RNU6-1153P	2.89397	0.00247502	ENSG00000252569	RNU6-1153P	16	snRNA	RNA, U6 small nuclear 1153, pseudogene [Source:HGNC Symbol;Acc:HGNC:48116]	FALSE	FALSE	FALSE	FALSE	-2.24586	3.86991	0.000406861	-0.0676383
CB_T0_v_CB_T3	CB_T0	CB_T3	ENSG00000266311	2.88926	0.000418418	ENSG00000266311		17	lncRNA	novel transcript	FALSE	TRUE	FALSE	FALSE	-2.84148	4.55432	5.12714e-05	1.68289
CB_T0_v_CB_T3	CB_T0	CB_T3	TMEM176A	2.88921	0.000494071	ENSG00000002933	TMEM176A	7	protein_coding	transmembrane protein 176A [Source:HGNC Symbol;Acc:HGNC:24930]	FALSE	FALSE	FALSE	FALSE	-1.93597	4.49148	6.22409e-05	1.44403
CB_T0_v_CB_T3	CB_T0	CB_T3	ANTXRLP1	2.88393	5.49959e-08	ENSG00000263482	ANTXRLP1	10	unprocessed_pseudogene	ANTXR like pseudogene 1 [Source:HGNC Symbol;Acc:HGNC:45004]	FALSE	FALSE	FALSE	FALSE	0.7333	7.80323	1.8383e-09	11.4981
CB_T0_v_CB_T3	CB_T0	CB_T3	ENSG00000214067	2.88302	0.000652962	ENSG00000214067		10	processed_pseudogene	ribosomal protein L21 (RPL21) pseudogene	FALSE	TRUE	FALSE	FALSE	-3.92839	4.38731	8.57141e-05	0.738064
CB_T0_v_CB_T3	CB_T0	CB_T3	ECRG4	2.87309	0.0020537	ENSG00000119147	ECRG4	2	protein_coding	ECRG4 augurin precursor [Source:HGNC Symbol;Acc:HGNC:24642]	FALSE	FALSE	FALSE	FALSE	-1.74148	3.94385	0.000326887	-0.120378
CB_T0_v_CB_T3	CB_T0	CB_T3	ENSG00000229855	2.87237	0.017569	ENSG00000229855		5	lncRNA	novel transcript	FALSE	TRUE	FALSE	FALSE	-3.37469	3.04507	0.00417331	-1.98457
CB_T0_v_CB_T3	CB_T0	CB_T3	ENSG00000267026	2.87005	0.00691225	ENSG00000267026		9	lncRNA	novel transcript, antisense to GALNT12	FALSE	TRUE	FALSE	FALSE	-2.63254	3.45184	0.00136226	-1.20575
CB_T0_v_CB_T3	CB_T0	CB_T3	LTF	2.86914	2.4238e-09	ENSG00000012223	LTF	3	protein_coding	lactotransferrin [Source:HGNC Symbol;Acc:HGNC:6720]	FALSE	FALSE	FALSE	FALSE	-3.61398	8.97485	5.38559e-11	13.1227
CB_T0_v_CB_T3	CB_T0	CB_T3	MIR548AC	2.85967	0.000784957	ENSG00000264419	MIR548AC	1	miRNA	microRNA 548ac [Source:HGNC Symbol;Acc:HGNC:41626]	FALSE	FALSE	FALSE	FALSE	-1.8837	4.31703	0.000106256	1.11849
CB_T0_v_CB_T3	CB_T0	CB_T3	ODAD2	2.85843	0.0497947	ENSG00000169126	ODAD2	10	protein_coding	outer dynein arm docking complex subunit 2 [Source:HGNC Symbol;Acc:HGNC:25583]	FALSE	FALSE	FALSE	FALSE	-2.40174	2.5404	0.0152032	-2.97247
CB_T0_v_CB_T3	CB_T0	CB_T3	ENSG00000278522|POTEB3	2.85622	0.00112986	ENSG00000278522	POTEB3	15	protein_coding	POTE ankyrin domain family member B3 [Source:HGNC Symbol;Acc:HGNC:51240]	FALSE	FALSE	TRUE	FALSE	-0.829896	4.17809	0.000162025	0.822385
CB_T0_v_CB_T3	CB_T0	CB_T3	ENSG00000237604	2.85474	0.00186713	ENSG00000237604		21	lncRNA	novel transcript	FALSE	TRUE	FALSE	FALSE	-2.30378	3.98165	0.00029214	0.220535
CB_T0_v_CB_T3	CB_T0	CB_T3	ACSL6	2.85216	0.000497443	ENSG00000164398	ACSL6	5	protein_coding	acyl-CoA synthetase long chain family member 6 [Source:HGNC Symbol;Acc:HGNC:16496]	FALSE	FALSE	FALSE	FALSE	3.83027	4.48858	6.28003e-05	1.59225
CB_T0_v_CB_T3	CB_T0	CB_T3	TGFA	2.84993	3.0869e-07	ENSG00000163235	TGFA	2	protein_coding	transforming growth factor alpha [Source:HGNC Symbol;Acc:HGNC:11765]	FALSE	FALSE	FALSE	FALSE	1.75737	7.1705	1.31215e-08	9.6938
CB_T0_v_CB_T3	CB_T0	CB_T3	ENSG00000286277	2.83782	0.00556087	ENSG00000286277		6	lncRNA	novel transcript	FALSE	TRUE	FALSE	FALSE	-3.10975	3.54415	0.00104801	-0.8596
CB_T0_v_CB_T3	CB_T0	CB_T3	SYNM	2.83486	2.07511e-05	ENSG00000182253	SYNM	15	protein_coding	synemin [Source:HGNC Symbol;Acc:HGNC:24466]	FALSE	FALSE	FALSE	FALSE	2.42522	5.6546	1.60457e-06	5.00755
CB_T0_v_CB_T3	CB_T0	CB_T3	DOCK6	2.83485	0.00562903	ENSG00000130158	DOCK6	19	protein_coding	dedicator of cytokinesis 6 [Source:HGNC Symbol;Acc:HGNC:19189]	FALSE	FALSE	FALSE	FALSE	1.37067	3.53902	0.00106346	-0.829056
CB_T0_v_CB_T3	CB_T0	CB_T3	PREX1	2.83335	3.67527e-11	ENSG00000124126	PREX1	20	protein_coding	phosphatidylinositol-3,4,5-trisphosphate dependent Rac exchange factor 1 [Source:HGNC Symbol;Acc:HGNC:32594]	FALSE	FALSE	FALSE	FALSE	5.53445	10.7183	3.84882e-13	19.8541
CB_T0_v_CB_T3	CB_T0	CB_T3	MAP2K6	2.83326	4.41991e-08	ENSG00000108984	MAP2K6	17	protein_coding	mitogen-activated protein kinase kinase 6 [Source:HGNC Symbol;Acc:HGNC:6846]	FALSE	FALSE	FALSE	FALSE	2.79335	7.88389	1.4347e-09	11.8418
CB_T0_v_CB_T3	CB_T0	CB_T3	LINC02944	2.8326	0.00214576	ENSG00000238276	LINC02944	10	lncRNA	long intergenic non-protein coding RNA 2944 [Source:HGNC Symbol;Acc:HGNC:55959]	FALSE	FALSE	FALSE	FALSE	-0.736163	3.92704	0.000343613	0.186684
CB_T0_v_CB_T3	CB_T0	CB_T3	ENSG00000286015	2.83181	0.00425648	ENSG00000286015		1	protein_coding	novel protein	FALSE	TRUE	FALSE	FALSE	-3.08086	3.65208	0.000768627	-0.730144
CB_T0_v_CB_T3	CB_T0	CB_T3	LINC02656	2.82625	8.98757e-09	ENSG00000212743	LINC02656	10	lncRNA	long intergenic non-protein coding RNA 2656 [Source:HGNC Symbol;Acc:HGNC:54142]	FALSE	FALSE	FALSE	FALSE	0.19021	8.47307	2.39641e-10	13.3588
CB_T0_v_CB_T3	CB_T0	CB_T3	CLIC3	2.81985	1.2165e-07	ENSG00000169583	CLIC3	9	protein_coding	chloride intracellular channel 3 [Source:HGNC Symbol;Acc:HGNC:2064]	FALSE	FALSE	FALSE	FALSE	0.323836	7.50669	4.59747e-09	10.6091
CB_T0_v_CB_T3	CB_T0	CB_T3	NLRC3	2.81313	3.49292e-13	ENSG00000167984	NLRC3	16	protein_coding	NLR family CARD domain containing 3 [Source:HGNC Symbol;Acc:HGNC:29889]	FALSE	FALSE	FALSE	FALSE	6.49239	12.8921	1.40375e-15	25.3929
CB_T0_v_CB_T3	CB_T0	CB_T3	TCERG1L	2.80566	2.98732e-05	ENSG00000176769	TCERG1L	10	protein_coding	transcription elongation regulator 1 like [Source:HGNC Symbol;Acc:HGNC:23533]	FALSE	FALSE	FALSE	FALSE	-1.25057	5.52101	2.45422e-06	4.69135
CB_T0_v_CB_T3	CB_T0	CB_T3	RNA5SP436	2.80385	0.00143612	ENSG00000251829	RNA5SP436	17	rRNA_pseudogene	RNA, 5S ribosomal pseudogene 436 [Source:HGNC Symbol;Acc:HGNC:43336]	FALSE	FALSE	FALSE	FALSE	-3.10164	4.08514	0.00021438	0.288827
CB_T0_v_CB_T3	CB_T0	CB_T3	PFN1P6	2.80157	0.0130728	ENSG00000227212	PFN1P6	1	processed_pseudogene	profilin 1 pseudogene 6 [Source:HGNC Symbol;Acc:HGNC:42988]	FALSE	FALSE	FALSE	FALSE	-1.19579	3.1774	0.00291937	-1.76771
CB_T0_v_CB_T3	CB_T0	CB_T3	ENSG00000229996	2.80089	0.0131127	ENSG00000229996		2	lncRNA	novel transcript	FALSE	TRUE	FALSE	FALSE	-3.27967	3.17621	0.0029288	-1.72121
CB_T0_v_CB_T3	CB_T0	CB_T3	CDH8	2.79945	0.0276669	ENSG00000150394	CDH8	16	protein_coding	cadherin 8 [Source:HGNC Symbol;Acc:HGNC:1767]	FALSE	FALSE	FALSE	FALSE	-1.15896	2.83258	0.00729543	-2.45608
CB_T0_v_CB_T3	CB_T0	CB_T3	ACSM1	2.79505	0.0313591	ENSG00000166743	ACSM1	16	protein_coding	acyl-CoA synthetase medium chain family member 1 [Source:HGNC Symbol;Acc:HGNC:18049]	FALSE	FALSE	FALSE	FALSE	-2.89343	2.77265	0.0085093	-2.60334
CB_T0_v_CB_T3	CB_T0	CB_T3	ENSG00000237926	2.7922	0.00742464	ENSG00000237926		X	unprocessed_pseudogene	melanoma antigen pseudogene	FALSE	TRUE	FALSE	FALSE	-2.22964	3.41967	0.00149164	-1.18308
CB_T0_v_CB_T3	CB_T0	CB_T3	C1QTNF3-AMACR	2.78779	0.179098	ENSG00000273294	C1QTNF3-AMACR	5	protein_coding	C1QTNF3-AMACR readthrough (NMD candidate) [Source:HGNC Symbol;Acc:HGNC:49198]	FALSE	FALSE	FALSE	FALSE	-2.70622	1.8092	0.078199	-4.23565
CB_T0_v_CB_T3	CB_T0	CB_T3	ENSG00000236022	2.77504	0.00064436	ENSG00000236022		17	lncRNA	novel transcript	FALSE	TRUE	FALSE	FALSE	-2.70161	4.3926	8.4336e-05	1.32061
CB_T0_v_CB_T3	CB_T0	CB_T3	ENSG00000260723	2.77199	0.00652955	ENSG00000260723		16	lncRNA	novel transcript, sense intronic to a novel protein	FALSE	TRUE	FALSE	FALSE	-3.42563	3.47699	0.00126867	-1.13827
CB_T0_v_CB_T3	CB_T0	CB_T3	ENSG00000253666	2.76966	0.039037	ENSG00000253666		8	lncRNA	novel transcript	FALSE	TRUE	FALSE	FALSE	-2.39218	2.66436	0.01119	-2.7497
CB_T0_v_CB_T3	CB_T0	CB_T3	CACNA1I	2.76104	2.1841e-05	ENSG00000100346	CACNA1I	22	protein_coding	calcium voltage-gated channel subunit alpha1 I [Source:HGNC Symbol;Acc:HGNC:1396]	FALSE	FALSE	FALSE	FALSE	2.64296	5.63555	1.70487e-06	5.01149
CB_T0_v_CB_T3	CB_T0	CB_T3	HDAC9	2.76024	0.248651	ENSG00000048052	HDAC9	7	protein_coding	histone deacetylase 9 [Source:HGNC Symbol;Acc:HGNC:14065]	FALSE	FALSE	FALSE	FALSE	-0.057541	1.58536	0.12103	-4.45331
CB_T0_v_CB_T3	CB_T0	CB_T3	ENSG00000278001	2.75934	0.00151603	ENSG00000278001		9	processed_pseudogene	family with sequence similarity 27, member D1 (FAM27D1) pseudogene	FALSE	TRUE	FALSE	FALSE	-2.50076	4.06357	0.00022871	0.219634
CB_T0_v_CB_T3	CB_T0	CB_T3	ABCC11	2.75779	0.0196531	ENSG00000121270	ABCC11	16	protein_coding	ATP binding cassette subfamily C member 11 [Source:HGNC Symbol;Acc:HGNC:14639]	FALSE	FALSE	FALSE	FALSE	-1.51581	2.99333	0.00478985	-2.07538
CB_T0_v_CB_T3	CB_T0	CB_T3	CA6	2.7535	5.40902e-06	ENSG00000131686	CA6	1	protein_coding	carbonic anhydrase 6 [Source:HGNC Symbol;Acc:HGNC:1380]	FALSE	FALSE	FALSE	FALSE	3.01633	6.13652	3.45719e-07	6.54527
CB_T0_v_CB_T3	CB_T0	CB_T3	BANF1P1	2.75323	0.011204	ENSG00000258531	BANF1P1	14	processed_pseudogene	BANF1 pseudogene 1 [Source:HGNC Symbol;Acc:HGNC:20252]	FALSE	FALSE	FALSE	FALSE	-3.05093	3.2459	0.00241979	-1.60482
CB_T0_v_CB_T3	CB_T0	CB_T3	F2RL2	2.75059	0.000495936	ENSG00000164220	F2RL2	5	protein_coding	coagulation factor II thrombin receptor like 2 [Source:HGNC Symbol;Acc:HGNC:3539]	FALSE	FALSE	FALSE	FALSE	-1.14578	4.49016	6.2495e-05	1.63341
CB_T0_v_CB_T3	CB_T0	CB_T3	HAVCR1	2.7492	6.54577e-05	ENSG00000113249	HAVCR1	5	protein_coding	hepatitis A virus cellular receptor 1 [Source:HGNC Symbol;Acc:HGNC:17866]	FALSE	FALSE	FALSE	FALSE	0.107444	5.23883	6.00718e-06	3.86046
CB_T0_v_CB_T3	CB_T0	CB_T3	MMP9	2.74369	0.0903124	ENSG00000100985	MMP9	20	protein_coding	matrix metallopeptidase 9 [Source:HGNC Symbol;Acc:HGNC:7176]	FALSE	FALSE	FALSE	FALSE	-2.63123	2.22289	0.0321402	-3.51687
CB_T0_v_CB_T3	CB_T0	CB_T3	ENSG00000260618	2.7419	4.6751e-10	ENSG00000260618		15	lncRNA	novel transcript, antisense to KIAA1370	FALSE	TRUE	FALSE	FALSE	0.721268	9.63855	7.84061e-12	16.5295
CB_T0_v_CB_T3	CB_T0	CB_T3	INSC	2.74071	0.00681469	ENSG00000188487	INSC	11	protein_coding	INSC spindle orientation adaptor protein [Source:HGNC Symbol;Acc:HGNC:33116]	FALSE	FALSE	FALSE	FALSE	-3.31356	3.45888	0.00133539	-1.17867
CB_T0_v_CB_T3	CB_T0	CB_T3	ENSG00000262312	2.73999	1.01602e-09	ENSG00000262312		16	lncRNA	novel transcript, antisense to NLRC3	FALSE	TRUE	FALSE	FALSE	2.71525	9.32075	1.95917e-11	15.9911
CB_T0_v_CB_T3	CB_T0	CB_T3	GRAPLDR	2.73887	0.000497443	ENSG00000262292	GRAPLDR	17	lncRNA	GRAPL long non-coding downstream RNA [Source:HGNC Symbol;Acc:HGNC:55226]	FALSE	FALSE	FALSE	FALSE	-0.157999	4.48859	6.27973e-05	1.63366
CB_T0_v_CB_T3	CB_T0	CB_T3	MIR4441	2.737	0.00144272	ENSG00000264810	MIR4441	2	miRNA	microRNA 4441 [Source:HGNC Symbol;Acc:HGNC:41728]	FALSE	FALSE	FALSE	FALSE	-1.48458	4.08332	0.000215558	0.422039
CB_T0_v_CB_T3	CB_T0	CB_T3	OCM	2.73427	3.28414e-06	ENSG00000122543	OCM	7	protein_coding	oncomodulin [Source:HGNC Symbol;Acc:HGNC:8105]	FALSE	FALSE	FALSE	FALSE	-0.786035	6.31698	1.94678e-07	6.95306
CB_T0_v_CB_T3	CB_T0	CB_T3	ENSG00000262703	2.7302	0.000360717	ENSG00000262703		16	lncRNA	novel transcript, antisense to RMI2	FALSE	TRUE	FALSE	FALSE	-1.10702	4.61083	4.3044e-05	1.7874
CB_T0_v_CB_T3	CB_T0	CB_T3	PIK3R5	2.72999	4.56067e-15	ENSG00000141506	PIK3R5	17	protein_coding	phosphoinositide-3-kinase regulatory subunit 5 [Source:HGNC Symbol;Acc:HGNC:30035]	FALSE	FALSE	FALSE	FALSE	5.4335	15.1046	8.28315e-18	30.4572
CB_T0_v_CB_T3	CB_T0	CB_T3	TIMD4	2.72909	0.0405392	ENSG00000145850	TIMD4	5	protein_coding	T cell immunoglobulin and mucin domain containing 4 [Source:HGNC Symbol;Acc:HGNC:25132]	FALSE	FALSE	FALSE	FALSE	-1.11899	2.64527	0.0117366	-2.79635
CB_T0_v_CB_T3	CB_T0	CB_T3	ENSG00000263394	2.71884	0.00129102	ENSG00000263394		17	lncRNA	novel transcript	FALSE	TRUE	FALSE	FALSE	-0.424304	4.12586	0.000189673	0.647459
CB_T0_v_CB_T3	CB_T0	CB_T3	ENSG00000273153	2.71365	0.0073499	ENSG00000273153		10	lncRNA	novel transcript	FALSE	TRUE	FALSE	FALSE	-3.4207	3.42401	0.0014735	-1.22388
CB_T0_v_CB_T3	CB_T0	CB_T3	ENSG00000260953	2.71337	5.46549e-05	ENSG00000260953		16	lncRNA	novel transcript	FALSE	TRUE	FALSE	FALSE	-0.171109	5.30331	4.89778e-06	3.79287
CB_T0_v_CB_T3	CB_T0	CB_T3	ENSG00000286590	2.70934	0.00728455	ENSG00000286590		6	lncRNA	novel transcript	FALSE	TRUE	FALSE	FALSE	-1.76013	3.42862	0.00145449	-1.1206
CB_T0_v_CB_T3	CB_T0	CB_T3	KRT73	2.7043	0.00236513	ENSG00000186049	KRT73	12	protein_coding	keratin 73 [Source:HGNC Symbol;Acc:HGNC:28928]	FALSE	FALSE	FALSE	FALSE	1.28481	3.88801	0.000385688	-0.0167809
CB_T0_v_CB_T3	CB_T0	CB_T3	S100A9	2.70414	0.011296	ENSG00000163220	S100A9	1	protein_coding	S100 calcium binding protein A9 [Source:HGNC Symbol;Acc:HGNC:10499]	FALSE	FALSE	FALSE	FALSE	-3.40961	3.24213	0.002445	-1.63591
CB_T0_v_CB_T3	CB_T0	CB_T3	CMTM8	2.70335	4.71669e-07	ENSG00000170293	CMTM8	3	protein_coding	CKLF like MARVEL transmembrane domain containing 8 [Source:HGNC Symbol;Acc:HGNC:19179]	FALSE	FALSE	FALSE	FALSE	3.01369	7.01688	2.12523e-08	9.23264
CB_T0_v_CB_T3	CB_T0	CB_T3	PECAM1	2.69603	1.10802e-10	ENSG00000261371	PECAM1	17	protein_coding	platelet and endothelial cell adhesion molecule 1 [Source:HGNC Symbol;Acc:HGNC:8823]	FALSE	FALSE	FALSE	FALSE	4.61137	10.2361	1.45149e-12	18.5747
CB_T0_v_CB_T3	CB_T0	CB_T3	MRAS	2.69258	0.117364	ENSG00000158186	MRAS	3	protein_coding	muscle RAS oncogene homolog [Source:HGNC Symbol;Acc:HGNC:7227]	FALSE	FALSE	FALSE	FALSE	-2.19102	2.07251	0.0449309	-3.75806
CB_T0_v_CB_T3	CB_T0	CB_T3	ENSG00000257550	2.69033	0.0392905	ENSG00000257550		12	lncRNA	novel transcript, antisense to ATF7	FALSE	TRUE	FALSE	FALSE	-0.603765	2.66118	0.0112794	-2.76731
CB_T0_v_CB_T3	CB_T0	CB_T3	LINC02450	2.68653	0.0672653	ENSG00000257114	LINC02450	12	lncRNA	long intergenic non-protein coding RNA 2450 [Source:HGNC Symbol;Acc:HGNC:53382]	FALSE	FALSE	FALSE	FALSE	-2.95778	2.38447	0.0221074	-3.25044
CB_T0_v_CB_T3	CB_T0	CB_T3	ENSG00000283352	2.68506	0.00172703	ENSG00000283352		6	lncRNA	novel transcript	FALSE	TRUE	FALSE	FALSE	-0.482996	4.01265	0.000266349	0.389216
CB_T0_v_CB_T3	CB_T0	CB_T3	LINC02345	2.68458	0.00154066	ENSG00000259225	LINC02345	15	lncRNA	long intergenic non-protein coding RNA 2345 [Source:HGNC Symbol;Acc:HGNC:53267]	FALSE	FALSE	FALSE	FALSE	-2.06596	4.057	0.000233261	0.408661
CB_T0_v_CB_T3	CB_T0	CB_T3	ZNF815P	2.6825	5.10923e-06	ENSG00000235944	ZNF815P	7	transcribed_unprocessed_pseudogene	zinc finger protein 815, pseudogene [Source:HGNC Symbol;Acc:HGNC:22029]	FALSE	FALSE	FALSE	FALSE	2.05895	6.15729	3.23596e-07	6.59181
CB_T0_v_CB_T3	CB_T0	CB_T3	ENSG00000242607|RPS3AP34	2.67729	0.00502169	ENSG00000242607	RPS3AP34	8	processed_pseudogene	RPS3A pseudogene 34 [Source:HGNC Symbol;Acc:HGNC:36293]	FALSE	FALSE	TRUE	FALSE	-1.71091	3.58621	0.000929124	-0.691315
CB_T0_v_CB_T3	CB_T0	CB_T3	ENSG00000230090	2.67634	0.0163497	ENSG00000230090		2	lncRNA	novel transcript	FALSE	TRUE	FALSE	FALSE	-2.22809	3.07759	0.00382492	-1.91395
CB_T0_v_CB_T3	CB_T0	CB_T3	ENSG00000227745	2.6756	0.0197452	ENSG00000227745		2	unprocessed_pseudogene	novel pseudogene similar to ankyrin repeat domain 30B ANKRD30B	FALSE	TRUE	FALSE	FALSE	-3.85401	2.99103	0.00481918	-2.14757
CB_T0_v_CB_T3	CB_T0	CB_T3	FBXW10	2.67259	0.0905681	ENSG00000171931	FBXW10	17	protein_coding	F-box and WD repeat domain containing 10 [Source:HGNC Symbol;Acc:HGNC:1211]	FALSE	FALSE	FALSE	FALSE	-1.62692	2.22149	0.0322432	-3.53398
CB_T0_v_CB_T3	CB_T0	CB_T3	ENSG00000259185	2.66983	0.0684342	ENSG00000259185		15	lncRNA	novel transcript, antisense to TMOD3	FALSE	TRUE	FALSE	FALSE	-1.38535	2.37595	0.0225561	-3.30813
CB_T0_v_CB_T3	CB_T0	CB_T3	ENSG00000255669	2.66709	0.000277615	ENSG00000255669		12	transcribed_unitary_pseudogene	maestro heat-like repeat-containing protein family pseudogene	FALSE	TRUE	FALSE	FALSE	-2.40136	4.7103	3.16043e-05	2.04197
CB_T0_v_CB_T3	CB_T0	CB_T3	RNF125	2.66483	6.09315e-13	ENSG00000101695	RNF125	18	protein_coding	ring finger protein 125 [Source:HGNC Symbol;Acc:HGNC:21150]	FALSE	FALSE	FALSE	FALSE	5.09026	12.6397	2.61357e-15	24.7849
CB_T0_v_CB_T3	CB_T0	CB_T3	ENSG00000261293	2.66428	0.0100115	ENSG00000261293		16	lncRNA	novel transcript, antisense to a novel protein	FALSE	TRUE	FALSE	FALSE	-2.77521	3.29319	0.00212354	-1.47481
CB_T0_v_CB_T3	CB_T0	CB_T3	RNF180	2.66341	0.108579	ENSG00000164197	RNF180	5	protein_coding	ring finger protein 180 [Source:HGNC Symbol;Acc:HGNC:27752]	FALSE	FALSE	FALSE	FALSE	-3.09423	2.11884	0.0405818	-3.67408
CB_T0_v_CB_T3	CB_T0	CB_T3	ENSG00000261226	2.66219	0.0551752	ENSG00000261226		16	lncRNA	novel transcript	FALSE	TRUE	FALSE	FALSE	-3.60695	2.48885	0.0172307	-3.07473
CB_T0_v_CB_T3	CB_T0	CB_T3	DPEP2	2.66189	6.0689e-11	ENSG00000167261	DPEP2	16	protein_coding	dipeptidase 2 [Source:HGNC Symbol;Acc:HGNC:23028]	FALSE	FALSE	FALSE	FALSE	3.35997	10.4942	7.10595e-13	19.2729
CB_T0_v_CB_T3	CB_T0	CB_T3	ENSG00000272156	2.65836	0.00137963	ENSG00000272156		2	lncRNA	novel transcript	FALSE	TRUE	FALSE	FALSE	-2.51407	4.10092	0.000204455	0.498468
CB_T0_v_CB_T3	CB_T0	CB_T3	ENSG00000267240	2.65344	0.00959012	ENSG00000267240		19	lncRNA	novel transcript	FALSE	TRUE	FALSE	FALSE	-2.49924	3.3112	0.00202008	-1.45435
CB_T0_v_CB_T3	CB_T0	CB_T3	FAM224A	2.6521	0.0357959	ENSG00000233522	FAM224A	Y	lncRNA	family with sequence similarity 224 member A [Source:HGNC Symbol;Acc:HGNC:37736]	FALSE	FALSE	FALSE	FALSE	-2.65976	2.70675	0.0100593	-2.67736
CB_T0_v_CB_T3	CB_T0	CB_T3	ENSG00000258919	2.64798	0.00361313	ENSG00000258919		14	lncRNA	novel transcript	FALSE	TRUE	FALSE	FALSE	-2.4655	3.71788	0.00063514	-0.417103
CB_T0_v_CB_T3	CB_T0	CB_T3	CBX5P1	2.64765	0.0112659	ENSG00000241535	CBX5P1	3	processed_pseudogene	chromobox 5 pseudogene 1 [Source:HGNC Symbol;Acc:HGNC:38659]	FALSE	FALSE	FALSE	FALSE	-2.67029	3.2433	0.00243715	-1.61258
CB_T0_v_CB_T3	CB_T0	CB_T3	ENSG00000248318	2.64551	0.00947371	ENSG00000248318		8	lncRNA	novel transcript	FALSE	TRUE	FALSE	FALSE	0.197381	3.31666	0.00198971	-1.40313
CB_T0_v_CB_T3	CB_T0	CB_T3	LAMB3	2.64409	0.0179005	ENSG00000196878	LAMB3	1	protein_coding	laminin subunit beta 3 [Source:HGNC Symbol;Acc:HGNC:6490]	FALSE	FALSE	FALSE	FALSE	-1.20354	3.03638	0.00427141	-2.02245
CB_T0_v_CB_T3	CB_T0	CB_T3	ENSG00000285876	2.64341	0.0321203	ENSG00000285876		2	lncRNA	novel transcript	FALSE	TRUE	FALSE	FALSE	-3.86176	2.76036	0.0087804	-2.64024
CB_T0_v_CB_T3	CB_T0	CB_T3	ENSG00000255847	2.63863	0.155446	ENSG00000255847		11	lncRNA	novel transcript	FALSE	TRUE	FALSE	FALSE	-2.8877	1.89954	0.0649705	-4.00389
CB_T0_v_CB_T3	CB_T0	CB_T3	NAV2-AS5	2.63792	0.000445719	ENSG00000255043	NAV2-AS5	11	lncRNA	NAV2 antisense RNA 5 [Source:HGNC Symbol;Acc:HGNC:40740]	FALSE	FALSE	FALSE	FALSE	-1.55348	4.52959	5.53403e-05	1.62771
CB_T0_v_CB_T3	CB_T0	CB_T3	HCG20	2.63634	0.0700324	ENSG00000228022	HCG20	6	lncRNA	HLA complex group 20 [Source:HGNC Symbol;Acc:HGNC:31334]	FALSE	FALSE	TRUE	FALSE	-2.70759	2.36397	0.0232007	-3.28794
CB_T0_v_CB_T3	CB_T0	CB_T3	DNAAF11	2.63266	0.00226696	ENSG00000129295	DNAAF11	8	protein_coding	dynein axonemal assembly factor 11 [Source:HGNC Symbol;Acc:HGNC:16725]	FALSE	FALSE	FALSE	FALSE	-0.301593	3.90443	0.000367402	0.124566
CB_T0_v_CB_T3	CB_T0	CB_T3	ZBTB20-AS3	2.63253	0.00442169	ENSG00000239946	ZBTB20-AS3	3	lncRNA	ZBTB20 antisense RNA 3 [Source:HGNC Symbol;Acc:HGNC:42422]	FALSE	FALSE	FALSE	FALSE	-2.94252	3.63667	0.000803586	-0.66151
CB_T0_v_CB_T3	CB_T0	CB_T3	CROCC2	2.62181	0.00229157	ENSG00000226321	CROCC2	2	protein_coding	ciliary rootlet coiled-coil, rootletin family member 2 [Source:HGNC Symbol;Acc:HGNC:51677]	FALSE	FALSE	FALSE	FALSE	-2.74593	3.9003	0.000371922	-0.0824911
CB_T0_v_CB_T3	CB_T0	CB_T3	SH3GL1P3	2.61891	0.0671974	ENSG00000267352	SH3GL1P3	17	processed_pseudogene	SH3 domain containing GRB2 like 1, endophilin A2 pseudogene 3 [Source:HGNC Symbol;Acc:HGNC:10837]	FALSE	FALSE	FALSE	FALSE	-4.22026	2.38518	0.0220706	-3.27049
CB_T0_v_CB_T3	CB_T0	CB_T3	IQSEC3	2.61867	0.0353607	ENSG00000120645	IQSEC3	12	protein_coding	IQ motif and Sec7 domain ArfGEF 3 [Source:HGNC Symbol;Acc:HGNC:29193]	FALSE	FALSE	TRUE	FALSE	0.517752	2.7134	0.00989165	-2.87227
CB_T0_v_CB_T3	CB_T0	CB_T3	ENSG00000287863	2.60976	0.0458833	ENSG00000287863		13	lncRNA	novel transcript	FALSE	TRUE	FALSE	FALSE	-2.40906	2.58258	0.0137093	-2.89716
CB_T0_v_CB_T3	CB_T0	CB_T3	ENSG00000230393	2.60766	0.0200438	ENSG00000230393		2	lncRNA	novel transcript	FALSE	TRUE	FALSE	FALSE	-2.18666	2.98351	0.00491606	-2.11349
CB_T0_v_CB_T3	CB_T0	CB_T3	ENSG00000278231	2.60317	0.0057605	ENSG00000278231		20	lncRNA	novel transcript	FALSE	TRUE	FALSE	FALSE	-2.16581	3.52914	0.00109387	-0.850377
CB_T0_v_CB_T3	CB_T0	CB_T3	ENSG00000228086	2.59822	0.00240578	ENSG00000228086		1	lncRNA	novel transcript	FALSE	TRUE	FALSE	FALSE	-3.1503	3.88112	0.000393619	-0.128431
CB_T0_v_CB_T3	CB_T0	CB_T3	MYOT	2.59589	0.0275199	ENSG00000120729	MYOT	5	protein_coding	myotilin [Source:HGNC Symbol;Acc:HGNC:12399]	FALSE	FALSE	FALSE	FALSE	-2.44516	2.83486	0.00725271	-2.41436
CB_T0_v_CB_T3	CB_T0	CB_T3	RNF157	2.59173	9.22906e-13	ENSG00000141576	RNF157	17	protein_coding	ring finger protein 157 [Source:HGNC Symbol;Acc:HGNC:29402]	FALSE	FALSE	FALSE	FALSE	5.8105	12.4096	4.63628e-15	24.233
CB_T0_v_CB_T3	CB_T0	CB_T3	PI16	2.58931	0.0535901	ENSG00000164530	PI16	6	protein_coding	peptidase inhibitor 16 [Source:HGNC Symbol;Acc:HGNC:21245]	FALSE	FALSE	FALSE	FALSE	-1.20925	2.50416	0.0166043	-3.09836
CB_T0_v_CB_T3	CB_T0	CB_T3	MANCR	2.58722	0.076524	ENSG00000231298	MANCR	10	lncRNA	mitotically associated long non coding RNA [Source:HGNC Symbol;Acc:HGNC:44678]	FALSE	FALSE	FALSE	FALSE	-3.19902	2.31625	0.0259368	-3.37508
CB_T0_v_CB_T3	CB_T0	CB_T3	ENSG00000238015	2.5867	0.0170729	ENSG00000238015		1	processed_pseudogene	ribosomal protein L23 (RPL23) pseudogene	FALSE	TRUE	FALSE	FALSE	-3.05331	3.05827	0.00402842	-1.99672
CB_T0_v_CB_T3	CB_T0	CB_T3	ARHGEF18-AS1	2.56861	0.00368983	ENSG00000267852	ARHGEF18-AS1	19	lncRNA	ARHGEF18 antisense RNA 1 [Source:HGNC Symbol;Acc:HGNC:55284]	FALSE	FALSE	FALSE	FALSE	-2.13768	3.70953	0.00065076	-0.426802
CB_T0_v_CB_T3	CB_T0	CB_T3	SEMA3A	2.56717	0.0330975	ENSG00000075213	SEMA3A	7	protein_coding	semaphorin 3A [Source:HGNC Symbol;Acc:HGNC:10723]	FALSE	FALSE	FALSE	FALSE	-0.149435	2.74582	0.00911148	-2.70753
CB_T0_v_CB_T3	CB_T0	CB_T3	ADAMTS7	2.56635	0.000320522	ENSG00000136378	ADAMTS7	15	protein_coding	ADAM metallopeptidase with thrombospondin type 1 motif 7 [Source:HGNC Symbol;Acc:HGNC:223]	FALSE	FALSE	FALSE	FALSE	-0.896832	4.65546	3.74797e-05	2.18676
CB_T0_v_CB_T3	CB_T0	CB_T3	TBC1D27P	2.56335	0.0274859	ENSG00000128438	TBC1D27P	17	transcribed_unprocessed_pseudogene	TBC1 domain family member 27, pseudogene [Source:HGNC Symbol;Acc:HGNC:28104]	FALSE	FALSE	FALSE	FALSE	-3.67368	2.83551	0.00724056	-2.41981
CB_T0_v_CB_T3	CB_T0	CB_T3	LINC02957	2.56092	0.0161318	ENSG00000260454	LINC02957	9	lncRNA	long intergenic non-protein coding RNA 2957 [Source:HGNC Symbol;Acc:HGNC:55977]	FALSE	FALSE	FALSE	FALSE	-2.14755	3.08344	0.00376527	-1.94018
CB_T0_v_CB_T3	CB_T0	CB_T3	KCNQ5-AS1	2.55879	0.000152789	ENSG00000229154	KCNQ5-AS1	6	lncRNA	KCNQ5 antisense RNA 1 [Source:HGNC Symbol;Acc:HGNC:40323]	FALSE	FALSE	FALSE	FALSE	-0.668567	4.92888	1.5959e-05	2.83969
CB_T0_v_CB_T3	CB_T0	CB_T3	LINC01647	2.55832	0.00170651	ENSG00000235643	LINC01647	1	lncRNA	long intergenic non-protein coding RNA 1647 [Source:HGNC Symbol;Acc:HGNC:52434]	FALSE	FALSE	FALSE	FALSE	-1.28854	4.01732	0.000262656	0.311726
CB_T0_v_CB_T3	CB_T0	CB_T3	AKTIP	2.55623	2.91288e-12	ENSG00000166971	AKTIP	16	protein_coding	AKT interacting protein [Source:HGNC Symbol;Acc:HGNC:16710]	FALSE	FALSE	FALSE	FALSE	4.60171	11.8517	1.91355e-14	22.7887
CB_T0_v_CB_T3	CB_T0	CB_T3	IFITM10	2.55604	0.0406964	ENSG00000244242	IFITM10	11	protein_coding	interferon induced transmembrane protein 10 [Source:HGNC Symbol;Acc:HGNC:40022]	FALSE	FALSE	TRUE	FALSE	-2.29492	2.64324	0.0117963	-2.81329
CB_T0_v_CB_T3	CB_T0	CB_T3	LIMS1-AS1	2.55553	0.0349626	ENSG00000228763	LIMS1-AS1	2	lncRNA	LIMS1 antisense RNA 1 [Source:HGNC Symbol;Acc:HGNC:40342]	FALSE	FALSE	FALSE	FALSE	-2.78611	2.71898	0.00975326	-2.66311
CB_T0_v_CB_T3	CB_T0	CB_T3	C1QTNF7	2.55389	0.2024	ENSG00000163145	C1QTNF7	4	protein_coding	C1q and TNF related 7 [Source:HGNC Symbol;Acc:HGNC:14342]	FALSE	FALSE	FALSE	FALSE	-1.86092	1.72854	0.091869	-4.31164
CB_T0_v_CB_T3	CB_T0	CB_T3	ENSG00000290795	2.55295	0.0196327	ENSG00000290795		2	lncRNA	folate transporter-like protein C2orf83 [Source:NCBI gene (formerly Entrezgene);Acc:56918]	FALSE	TRUE	FALSE	FALSE	-2.42641	2.99396	0.00478186	-2.09034
CB_T0_v_CB_T3	CB_T0	CB_T3	COLQ	2.54762	0.000286231	ENSG00000206561	COLQ	3	protein_coding	collagen like tail subunit of asymmetric acetylcholinesterase [Source:HGNC Symbol;Acc:HGNC:2226]	FALSE	FALSE	FALSE	FALSE	2.26211	4.6982	3.28174e-05	2.2338
CB_T0_v_CB_T3	CB_T0	CB_T3	DMBT1L1	2.54368	0.00608092	ENSG00000176584	DMBT1L1	10	transcribed_unitary_pseudogene	deleted in malignant brain tumors 1 like 1 (pseudogene) [Source:HGNC Symbol;Acc:HGNC:49497]	FALSE	FALSE	FALSE	FALSE	-2.77703	3.5068	0.00116573	-1.03838
CB_T0_v_CB_T3	CB_T0	CB_T3	PABPC1P7	2.54253	0.00093788	ENSG00000250651	PABPC1P7	4	processed_pseudogene	poly(A) binding protein cytoplasmic 1 pseudogene 7 [Source:HGNC Symbol;Acc:HGNC:37987]	FALSE	FALSE	FALSE	FALSE	-1.94293	4.24985	0.000130364	0.913815
CB_T0_v_CB_T3	CB_T0	CB_T3	MROH7-TTC4	2.53376	0.163552	ENSG00000271723	MROH7-TTC4	1	protein_coding	MROH7-TTC4 readthrough (NMD candidate) [Source:HGNC Symbol;Acc:HGNC:49180]	FALSE	FALSE	FALSE	FALSE	-2.67931	1.86771	0.0693949	-4.03011
CB_T0_v_CB_T3	CB_T0	CB_T3	RSPO2	2.53193	0.0879163	ENSG00000147655	RSPO2	8	protein_coding	R-spondin 2 [Source:HGNC Symbol;Acc:HGNC:28583]	FALSE	FALSE	FALSE	FALSE	-3.87714	2.239	0.0309837	-3.49193
CB_T0_v_CB_T3	CB_T0	CB_T3	ARHGEF11	2.52551	1.07413e-07	ENSG00000132694	ARHGEF11	1	protein_coding	Rho guanine nucleotide exchange factor 11 [Source:HGNC Symbol;Acc:HGNC:14580]	FALSE	FALSE	FALSE	FALSE	3.35104	7.55413	3.96812e-09	10.8355
CB_T0_v_CB_T3	CB_T0	CB_T3	PACSIN1	2.52401	0.0672934	ENSG00000124507	PACSIN1	6	protein_coding	protein kinase C and casein kinase substrate in neurons 1 [Source:HGNC Symbol;Acc:HGNC:8570]	FALSE	FALSE	FALSE	FALSE	-3.02411	2.3841	0.0221269	-3.25371
CB_T0_v_CB_T3	CB_T0	CB_T3	ENSG00000200897	2.52202	0.00821626	ENSG00000200897		12	snoRNA		FALSE	TRUE	FALSE	FALSE	-3.2973	3.37733	0.00167989	-1.36291
CB_T0_v_CB_T3	CB_T0	CB_T3	S1PR1-DT	2.52111	1.61804e-10	ENSG00000225938	S1PR1-DT	1	lncRNA	S1PR1 divergent transcript [Source:HGNC Symbol;Acc:HGNC:55842]	FALSE	FALSE	FALSE	FALSE	2.12971	10.0771	2.26343e-12	17.7852
CB_T0_v_CB_T3	CB_T0	CB_T3	WNT7A	2.51917	0.0116569	ENSG00000154764	WNT7A	3	protein_coding	Wnt family member 7A [Source:HGNC Symbol;Acc:HGNC:12786]	FALSE	FALSE	FALSE	FALSE	0.364037	3.22825	0.00254013	-1.65608
CB_T0_v_CB_T3	CB_T0	CB_T3	LINC02421	2.51879	0.00549911	ENSG00000255970	LINC02421	12	lncRNA	long intergenic non-protein coding RNA 2421 [Source:HGNC Symbol;Acc:HGNC:53351]	FALSE	FALSE	FALSE	FALSE	-2.42518	3.54899	0.00103361	-0.816323
CB_T0_v_CB_T3	CB_T0	CB_T3	GPR19	2.5169	0.00191535	ENSG00000183150	GPR19	12	protein_coding	G protein-coupled receptor 19 [Source:HGNC Symbol;Acc:HGNC:4473]	FALSE	FALSE	FALSE	FALSE	0.504988	3.9712	0.000301374	0.257311
CB_T0_v_CB_T3	CB_T0	CB_T3	ENSG00000270021	2.51657	0.00730793	ENSG00000270021		5	lncRNA	novel transcript, antisense to H2AFY	FALSE	TRUE	FALSE	FALSE	-2.05436	3.42704	0.00146097	-1.1468
CB_T0_v_CB_T3	CB_T0	CB_T3	LINC00987	2.51076	0.00262734	ENSG00000237248	LINC00987	12	lncRNA	long intergenic non-protein coding RNA 987 [Source:HGNC Symbol;Acc:HGNC:48911]	FALSE	FALSE	FALSE	FALSE	-0.43942	3.8467	0.000435657	-0.0792375
CB_T0_v_CB_T3	CB_T0	CB_T3	LINC03049	2.50879	6.9211e-09	ENSG00000271109	LINC03049	19	lncRNA	long intergenic non-protein coding RNA 3049 [Source:HGNC Symbol;Acc:HGNC:56282]	FALSE	FALSE	FALSE	FALSE	1.16692	8.57351	1.7732e-10	13.7263
CB_T0_v_CB_T3	CB_T0	CB_T3	GAL3ST4	2.50812	4.15264e-11	ENSG00000197093	GAL3ST4	7	protein_coding	galactose-3-O-sulfotransferase 4 [Source:HGNC Symbol;Acc:HGNC:24145]	FALSE	FALSE	FALSE	FALSE	4.37917	10.6617	4.49062e-13	19.6844
CB_T0_v_CB_T3	CB_T0	CB_T3	ENSG00000271582	2.50641	8.45644e-05	ENSG00000271582		7	processed_pseudogene	EIF2A eukaryotic translation initiation factor 2A, 65kDa, pseudogene	FALSE	TRUE	FALSE	FALSE	-2.61479	5.14539	8.07149e-06	2.92449
CB_T0_v_CB_T3	CB_T0	CB_T3	S1PR1	2.50428	3.70299e-17	ENSG00000170989	S1PR1	1	protein_coding	sphingosine-1-phosphate receptor 1 [Source:HGNC Symbol;Acc:HGNC:3165]	FALSE	FALSE	FALSE	FALSE	7.08551	18.1619	1.57404e-20	36.6865
CB_T0_v_CB_T3	CB_T0	CB_T3	ENSG00000266469	2.50424	0.0261072	ENSG00000266469		17	lncRNA	novel transcript, antisense to MED1 & FBXL20	FALSE	TRUE	FALSE	FALSE	-1.50078	2.8604	0.0067886	-2.38468
CB_T0_v_CB_T3	CB_T0	CB_T3	NDUFAF4P4	2.50345	0.00800591	ENSG00000231378	NDUFAF4P4	1	processed_pseudogene	NADH:ubiquinone oxidoreductase complex assembly factor 4 pseudogene 4 [Source:HGNC Symbol;Acc:HGNC:44543]	FALSE	FALSE	FALSE	FALSE	-3.01739	3.38835	0.00162884	-1.30098
CB_T0_v_CB_T3	CB_T0	CB_T3	KCNK1	2.50181	0.109892	ENSG00000135750	KCNK1	1	protein_coding	potassium two pore domain channel subfamily K member 1 [Source:HGNC Symbol;Acc:HGNC:6272]	FALSE	FALSE	FALSE	FALSE	-3.41742	2.11143	0.0412518	-3.68513
CB_T0_v_CB_T3	CB_T0	CB_T3	ZRSR2P1	2.50139	0.346072	ENSG00000212643	ZRSR2P1	5	transcribed_processed_pseudogene	ZRSR2 pseudogene 1 [Source:HGNC Symbol;Acc:HGNC:12456]	FALSE	FALSE	FALSE	FALSE	-2.8356	1.33293	0.190354	-4.70255
CB_T0_v_CB_T3	CB_T0	CB_T3	TRIM60	2.49772	0.0112659	ENSG00000176979	TRIM60	4	protein_coding	tripartite motif containing 60 [Source:HGNC Symbol;Acc:HGNC:21162]	FALSE	FALSE	FALSE	FALSE	-3.43886	3.24334	0.00243692	-1.62518
CB_T0_v_CB_T3	CB_T0	CB_T3	ENSG00000290397	2.49688	0.0248901	ENSG00000290397		22	lncRNA	novel transcript	FALSE	TRUE	FALSE	FALSE	-2.48931	2.88337	0.00639517	-2.34315
CB_T0_v_CB_T3	CB_T0	CB_T3	ENSG00000228157	2.4968	0.000903839	ENSG00000228157		17	lncRNA	novel transcript	FALSE	TRUE	FALSE	FALSE	1.45539	4.26366	0.000125003	0.82551
CB_T0_v_CB_T3	CB_T0	CB_T3	TACR1	2.4946	0.189853	ENSG00000115353	TACR1	2	protein_coding	tachykinin receptor 1 [Source:HGNC Symbol;Acc:HGNC:11526]	FALSE	FALSE	FALSE	FALSE	-0.740834	1.77052	0.0845235	-4.2917
CB_T0_v_CB_T3	CB_T0	CB_T3	RN7SL826P	2.49319	0.00647905	ENSG00000240151	RN7SL826P	8	misc_RNA	RNA, 7SL, cytoplasmic 826, pseudogene [Source:HGNC Symbol;Acc:HGNC:46842]	FALSE	FALSE	FALSE	FALSE	-3.46419	3.48071	0.00125535	-1.13232
CB_T0_v_CB_T3	CB_T0	CB_T3	CXorf58	2.49206	0.060468	ENSG00000165182	CXorf58	X	protein_coding	chromosome X open reading frame 58 [Source:HGNC Symbol;Acc:HGNC:26356]	FALSE	FALSE	FALSE	FALSE	-3.13191	2.44092	0.0193338	-3.15455
CB_T0_v_CB_T3	CB_T0	CB_T3	CXCR4	2.48817	6.944e-10	ENSG00000121966	CXCR4	2	protein_coding	C-X-C motif chemokine receptor 4 [Source:HGNC Symbol;Acc:HGNC:2561]	FALSE	FALSE	FALSE	FALSE	6.24206	9.4843	1.22093e-11	16.3834
CB_T0_v_CB_T3	CB_T0	CB_T3	ENSG00000263011	2.48741	0.0203106	ENSG00000263011		16	lncRNA	novel transcript, sense overlapping ZNF205	FALSE	TRUE	FALSE	FALSE	-2.35284	2.97703	0.00500112	-2.15863
CB_T0_v_CB_T3	CB_T0	CB_T3	AQP3	2.48503	1.35562e-09	ENSG00000165272	AQP3	9	protein_coding	aquaporin 3 (Gill blood group) [Source:HGNC Symbol;Acc:HGNC:636]	FALSE	FALSE	FALSE	FALSE	4.56326	9.20548	2.73974e-11	15.6572
CB_T0_v_CB_T3	CB_T0	CB_T3	ENSG00000185989|RASA3	2.47869	3.91612e-18	ENSG00000185989	RASA3	13	protein_coding	RAS p21 protein activator 3 [Source:HGNC Symbol;Acc:HGNC:20331]	FALSE	FALSE	TRUE	FALSE	5.8737	19.7047	9.07982e-22	39.3633
CB_T0_v_CB_T3	CB_T0	CB_T3	TMEM232	2.47451	0.0513524	ENSG00000186952	TMEM232	5	protein_coding	transmembrane protein 232 [Source:HGNC Symbol;Acc:HGNC:37270]	FALSE	FALSE	FALSE	FALSE	-0.817955	2.52497	0.0157859	-3.00951
CB_T0_v_CB_T3	CB_T0	CB_T3	VIPR1-AS1	2.47367	1.17557e-07	ENSG00000232354	VIPR1-AS1	3	lncRNA	VIPR1 antisense RNA 1 [Source:HGNC Symbol;Acc:HGNC:40610]	FALSE	FALSE	FALSE	FALSE	1.2926	7.51903	4.42463e-09	10.701
CB_T0_v_CB_T3	CB_T0	CB_T3	ENSG00000250081	2.47298	0.0543117	ENSG00000250081		5	lncRNA	novel transcript	FALSE	TRUE	FALSE	FALSE	-2.46541	2.49684	0.0169013	-3.05513
CB_T0_v_CB_T3	CB_T0	CB_T3	METTL27	2.47279	0.0433293	ENSG00000165171	METTL27	7	protein_coding	methyltransferase like 27 [Source:HGNC Symbol;Acc:HGNC:19068]	FALSE	FALSE	FALSE	FALSE	-2.05319	2.61199	0.0127486	-2.85472
CB_T0_v_CB_T3	CB_T0	CB_T3	LINC02649	2.46989	1.98691e-09	ENSG00000215244	LINC02649	10	lncRNA	long intergenic non-protein coding RNA 2649 [Source:HGNC Symbol;Acc:HGNC:54134]	FALSE	FALSE	FALSE	FALSE	1.7537	9.05389	4.26897e-11	15.2137
CB_T0_v_CB_T3	CB_T0	CB_T3	LRRC37A9P	2.4694	3.83078e-05	ENSG00000271013	LRRC37A9P	17	processed_pseudogene	leucine rich repeat containing 37 member A9, pseudogene [Source:HGNC Symbol;Acc:HGNC:43813]	FALSE	FALSE	TRUE	FALSE	-1.56935	5.43125	3.26411e-06	3.97871
CB_T0_v_CB_T3	CB_T0	CB_T3	KDM7A-DT	2.46905	6.31347e-13	ENSG00000260231	KDM7A-DT	7	lncRNA	KDM7A divergent transcript [Source:HGNC Symbol;Acc:HGNC:48959]	FALSE	FALSE	FALSE	FALSE	3.05573	12.5973	2.90325e-15	24.4886
CB_T0_v_CB_T3	CB_T0	CB_T3	ITGAM	2.46616	0.220099	ENSG00000169896	ITGAM	16	protein_coding	integrin subunit alpha M [Source:HGNC Symbol;Acc:HGNC:6149]	FALSE	FALSE	FALSE	FALSE	-1.73405	1.67397	0.102208	-4.37179
CB_T0_v_CB_T3	CB_T0	CB_T3	ENSG00000277301	2.46477	5.63895e-07	ENSG00000277301		20	lncRNA	novel transcript, antisense to NOL4L	FALSE	TRUE	FALSE	FALSE	0.8621	6.95046	2.61922e-08	9.00735
CB_T0_v_CB_T3	CB_T0	CB_T3	UBXN10	2.46319	0.032793	ENSG00000162543	UBXN10	1	protein_coding	UBX domain protein 10 [Source:HGNC Symbol;Acc:HGNC:26354]	FALSE	FALSE	FALSE	FALSE	-1.3419	2.75031	0.00900811	-2.62629
CB_T0_v_CB_T3	CB_T0	CB_T3	TIMM22	2.45873	0.475159	ENSG00000177370	TIMM22	17	protein_coding	translocase of inner mitochondrial membrane 22 [Source:HGNC Symbol;Acc:HGNC:17317]	FALSE	FALSE	TRUE	FALSE	-1.55148	1.04763	0.301312	-5.37524
CB_T0_v_CB_T3	CB_T0	CB_T3	GZMA	2.45803	1.60798e-05	ENSG00000145649	GZMA	5	protein_coding	granzyme A [Source:HGNC Symbol;Acc:HGNC:4708]	FALSE	FALSE	FALSE	FALSE	-1.22943	5.74703	1.19551e-06	5.39197
CB_T0_v_CB_T3	CB_T0	CB_T3	RPL6P6	2.45738	0.0106857	ENSG00000231063	RPL6P6	2	processed_pseudogene	ribosomal protein L6 pseudogene 6 [Source:HGNC Symbol;Acc:HGNC:36673]	FALSE	FALSE	FALSE	FALSE	-2.38677	3.26602	0.00228927	-1.47393
CB_T0_v_CB_T3	CB_T0	CB_T3	C16orf89	2.45544	0.0306292	ENSG00000153446	C16orf89	16	protein_coding	chromosome 16 open reading frame 89 [Source:HGNC Symbol;Acc:HGNC:28687]	FALSE	FALSE	FALSE	FALSE	-1.61388	2.78359	0.00827456	-2.50285
CB_T0_v_CB_T3	CB_T0	CB_T3	TBXA2R	2.45538	6.35504e-07	ENSG00000006638	TBXA2R	19	protein_coding	thromboxane A2 receptor [Source:HGNC Symbol;Acc:HGNC:11608]	FALSE	FALSE	FALSE	FALSE	1.44871	6.90783	2.9957e-08	8.90522
CB_T0_v_CB_T3	CB_T0	CB_T3	CALML3-AS1	2.45491	0.0118246	ENSG00000205488	CALML3-AS1	10	lncRNA	CALML3 antisense RNA 1 [Source:HGNC Symbol;Acc:HGNC:44682]	FALSE	FALSE	FALSE	FALSE	-0.482249	3.22205	0.00258374	-1.74447
CB_T0_v_CB_T3	CB_T0	CB_T3	SH3BGRL2	2.45042	0.0653843	ENSG00000198478	SH3BGRL2	6	protein_coding	SH3 domain binding glutamate rich protein like 2 [Source:HGNC Symbol;Acc:HGNC:15567]	FALSE	FALSE	FALSE	FALSE	-1.23261	2.40032	0.0212945	-3.22437
CB_T0_v_CB_T3	CB_T0	CB_T3	ENSG00000253659	2.45034	0.212916	ENSG00000253659		8	lncRNA	novel transcript	FALSE	TRUE	FALSE	FALSE	-1.54266	1.69707	0.09772	-4.68921
CB_T0_v_CB_T3	CB_T0	CB_T3	CRYBB3	2.45034	0.00966822	ENSG00000100053	CRYBB3	22	protein_coding	crystallin beta B3 [Source:HGNC Symbol;Acc:HGNC:2400]	FALSE	FALSE	FALSE	FALSE	-2.29247	3.30808	0.00203766	-1.39922
CB_T0_v_CB_T3	CB_T0	CB_T3	ENSG00000290427	2.44749	0.000270271	ENSG00000290427		19	lncRNA	novel transcript	FALSE	TRUE	FALSE	FALSE	1.33089	4.71989	3.06742e-05	2.33978
CB_T0_v_CB_T3	CB_T0	CB_T3	KLRB1	2.44638	0.0120821	ENSG00000111796	KLRB1	12	protein_coding	killer cell lectin like receptor B1 [Source:HGNC Symbol;Acc:HGNC:6373]	FALSE	FALSE	FALSE	FALSE	-1.70169	3.21216	0.00265472	-1.57866
CB_T0_v_CB_T3	CB_T0	CB_T3	TRIM7-AS1	2.44521	0.0747341	ENSG00000250900	TRIM7-AS1	5	lncRNA	TRIM7 antisense RNA 1 [Source:HGNC Symbol;Acc:HGNC:40764]	FALSE	FALSE	FALSE	FALSE	-2.32368	2.32903	0.0251771	-3.34673
CB_T0_v_CB_T3	CB_T0	CB_T3	DCN	2.44494	0.0713283	ENSG00000011465	DCN	12	protein_coding	decorin [Source:HGNC Symbol;Acc:HGNC:2705]	FALSE	FALSE	FALSE	FALSE	-1.74632	2.35403	0.0237485	-3.37385
CB_T0_v_CB_T3	CB_T0	CB_T3	ENSG00000253939	2.44387	0.0113157	ENSG00000253939		8	lncRNA	novel transcript, antisense to IDO1 and IDO2	FALSE	TRUE	FALSE	FALSE	-2.12012	3.2413	0.00245064	-1.55027
CB_T0_v_CB_T3	CB_T0	CB_T3	KRT1	2.44305	0.190593	ENSG00000167768	KRT1	12	protein_coding	keratin 1 [Source:HGNC Symbol;Acc:HGNC:6412]	FALSE	FALSE	FALSE	FALSE	-3.66202	1.76788	0.0849706	-4.16445
CB_T0_v_CB_T3	CB_T0	CB_T3	ENSG00000290476	2.44268	0.00037082	ENSG00000290476		13	lncRNA	novel transcript	FALSE	TRUE	FALSE	FALSE	-0.806398	4.59994	4.45219e-05	1.96233
CB_T0_v_CB_T3	CB_T0	CB_T3	ENSG00000254973	2.43941	0.00562458	ENSG00000254973		8	lncRNA	novel transcript	FALSE	TRUE	FALSE	FALSE	-1.44403	3.53944	0.00106219	-0.840346
CB_T0_v_CB_T3	CB_T0	CB_T3	ITGA6-AS1	2.43914	1.40885e-06	ENSG00000232788	ITGA6-AS1	2	lncRNA	ITGA6 antisense RNA 1 [Source:HGNC Symbol;Acc:HGNC:40308]	FALSE	FALSE	FALSE	FALSE	-0.163974	6.62104	7.41501e-08	7.91681
CB_T0_v_CB_T3	CB_T0	CB_T3	ENSG00000274251	2.43801	0.0124832	ENSG00000274251		11	lncRNA	novel transcript	FALSE	TRUE	FALSE	FALSE	-3.14057	3.1978	0.00276118	-1.68989
CB_T0_v_CB_T3	CB_T0	CB_T3	ENSG00000270972	2.43705	0.000714806	ENSG00000270972		11	lncRNA	novel transcript	FALSE	TRUE	FALSE	FALSE	-1.94218	4.35232	9.54024e-05	1.21167
CB_T0_v_CB_T3	CB_T0	CB_T3	ASPRV1	2.43694	0.023621	ENSG00000244617	ASPRV1	2	protein_coding	aspartic peptidase retroviral like 1 [Source:HGNC Symbol;Acc:HGNC:26321]	FALSE	FALSE	FALSE	FALSE	-1.98679	2.90718	0.00600977	-2.24845
CB_T0_v_CB_T3	CB_T0	CB_T3	JAKMIP2	2.43438	0.00244558	ENSG00000176049	JAKMIP2	5	protein_coding	janus kinase and microtubule interacting protein 2 [Source:HGNC Symbol;Acc:HGNC:29067]	FALSE	FALSE	FALSE	FALSE	0.943291	3.8746	0.000401265	-0.0247506
CB_T0_v_CB_T3	CB_T0	CB_T3	RHOXF2	2.43197	0.0017419	ENSG00000131721	RHOXF2	X	protein_coding	Rhox homeobox family member 2 [Source:HGNC Symbol;Acc:HGNC:30011]	FALSE	FALSE	FALSE	FALSE	-1.81803	4.00952	0.000268845	0.330611
CB_T0_v_CB_T3	CB_T0	CB_T3	ENSG00000261448	2.43186	0.000563464	ENSG00000261448		16	lncRNA	novel transcript, antisense to XYLT1	FALSE	TRUE	FALSE	FALSE	-1.9519	4.44157	7.25722e-05	1.22663
CB_T0_v_CB_T3	CB_T0	CB_T3	CMTM7	2.43093	2.04332e-14	ENSG00000153551	CMTM7	3	protein_coding	CKLF like MARVEL transmembrane domain containing 7 [Source:HGNC Symbol;Acc:HGNC:19178]	FALSE	FALSE	FALSE	FALSE	4.95039	14.3188	4.81655e-17	28.5972
CB_T0_v_CB_T3	CB_T0	CB_T3	EPHA4	2.42849	2.24626e-08	ENSG00000116106	EPHA4	2	protein_coding	EPH receptor A4 [Source:HGNC Symbol;Acc:HGNC:3388]	FALSE	FALSE	FALSE	FALSE	2.3772	8.13131	6.73584e-10	12.5761
CB_T0_v_CB_T3	CB_T0	CB_T3	SOCS3-DT	2.42732	0.0317963	ENSG00000266970	SOCS3-DT	17	lncRNA	SOCS3 divergent transcript [Source:HGNC Symbol;Acc:HGNC:52799]	FALSE	FALSE	FALSE	FALSE	-3.31445	2.76545	0.00866724	-2.62564
CB_T0_v_CB_T3	CB_T0	CB_T3	CRTAM	2.42575	3.08971e-05	ENSG00000109943	CRTAM	11	protein_coding	cytotoxic and regulatory T cell molecule [Source:HGNC Symbol;Acc:HGNC:24313]	FALSE	FALSE	FALSE	FALSE	-0.034899	5.50864	2.55267e-06	4.66623
CB_T0_v_CB_T3	CB_T0	CB_T3	LINGO3	2.42569	1.8955e-08	ENSG00000220008	LINGO3	19	protein_coding	leucine rich repeat and Ig domain containing 3 [Source:HGNC Symbol;Acc:HGNC:21206]	FALSE	FALSE	FALSE	FALSE	2.10653	8.19576	5.53751e-10	12.738
CB_T0_v_CB_T3	CB_T0	CB_T3	ENSG00000251584	2.42371	0.0307606	ENSG00000251584		4	lncRNA	novel transcript	FALSE	TRUE	FALSE	FALSE	-1.69537	2.78153	0.00831837	-2.50704
CB_T0_v_CB_T3	CB_T0	CB_T3	GPR160P1	2.42343	0.0167416	ENSG00000203363	GPR160P1	2	processed_pseudogene	GPR160 pseudogene 1 [Source:HGNC Symbol;Acc:HGNC:54682]	FALSE	FALSE	FALSE	FALSE	-2.71233	3.06718	0.00393341	-2.00304
CB_T0_v_CB_T3	CB_T0	CB_T3	PEAR1	2.42299	0.0993748	ENSG00000187800	PEAR1	1	protein_coding	platelet endothelial aggregation receptor 1 [Source:HGNC Symbol;Acc:HGNC:33631]	FALSE	FALSE	FALSE	FALSE	-2.50596	2.16983	0.0362275	-3.62325
CB_T0_v_CB_T3	CB_T0	CB_T3	ENSG00000284633	2.41865	0.000165687	ENSG00000284633		22	lncRNA	novel transcript, antisense to PDGFB	FALSE	TRUE	FALSE	FALSE	0.333155	4.89952	1.74984e-05	2.88537
CB_T0_v_CB_T3	CB_T0	CB_T3	SLC15A1	2.41694	0.035047	ENSG00000088386	SLC15A1	13	protein_coding	solute carrier family 15 member 1 [Source:HGNC Symbol;Acc:HGNC:10920]	FALSE	FALSE	FALSE	FALSE	-2.31947	2.71776	0.00978336	-2.63484
CB_T0_v_CB_T3	CB_T0	CB_T3	UMODL1	2.41688	0.00828303	ENSG00000177398	UMODL1	21	protein_coding	uromodulin like 1 [Source:HGNC Symbol;Acc:HGNC:12560]	FALSE	FALSE	FALSE	FALSE	-2.264	3.37377	0.00169674	-1.20489
CB_T0_v_CB_T3	CB_T0	CB_T3	DPEP3	2.41267	0.00646011	ENSG00000141096	DPEP3	16	protein_coding	dipeptidase 3 [Source:HGNC Symbol;Acc:HGNC:23029]	FALSE	FALSE	FALSE	FALSE	-1.44611	3.48196	0.00125093	-0.940388
CB_T0_v_CB_T3	CB_T0	CB_T3	ENSG00000229694	2.41235	0.0429542	ENSG00000229694		9	lncRNA	long intergenic non-protein coding RNA 484 [Source:NCBI gene (formerly Entrezgene);Acc:100129347]	FALSE	TRUE	FALSE	FALSE	-2.84946	2.61635	0.0126117	-2.8345
CB_T0_v_CB_T3	CB_T0	CB_T3	FPGT-TNNI3K	2.40841	0.114338	ENSG00000259030	FPGT-TNNI3K	1	protein_coding	FPGT-TNNI3K readthrough [Source:HGNC Symbol;Acc:HGNC:42952]	FALSE	FALSE	FALSE	FALSE	-0.41631	2.08852	0.0433839	-3.87806
CB_T0_v_CB_T3	CB_T0	CB_T3	RSAD2	2.40759	0.00805964	ENSG00000134321	RSAD2	2	protein_coding	radical S-adenosyl methionine domain containing 2 [Source:HGNC Symbol;Acc:HGNC:30908]	FALSE	FALSE	FALSE	FALSE	4.33369	3.38569	0.00164102	-1.81898
CB_T0_v_CB_T3	CB_T0	CB_T3	ENSG00000255422	2.40571	0.0121221	ENSG00000255422		11	lncRNA	novel transcript	FALSE	TRUE	FALSE	FALSE	-3.82449	3.21076	0.00266492	-1.73429
CB_T0_v_CB_T3	CB_T0	CB_T3	ENSG00000256139	2.4042	0.0109247	ENSG00000256139		12	lncRNA	novel transcript	FALSE	TRUE	FALSE	FALSE	-2.61046	3.25656	0.00234975	-1.619
CB_T0_v_CB_T3	CB_T0	CB_T3	ENSG00000272502	2.40158	3.83484e-05	ENSG00000272502		8	lncRNA	novel transcript	FALSE	TRUE	FALSE	FALSE	0.567069	5.43077	3.26906e-06	4.37987
CB_T0_v_CB_T3	CB_T0	CB_T3	DSP	2.39584	0.238662	ENSG00000096696	DSP	6	protein_coding	desmoplakin [Source:HGNC Symbol;Acc:HGNC:3052]	FALSE	FALSE	FALSE	FALSE	-3.76952	1.61562	0.114307	-4.33747
CB_T0_v_CB_T3	CB_T0	CB_T3	LINC01890	2.3954	0.00882309	ENSG00000228329	LINC01890	2	lncRNA	long intergenic non-protein coding RNA 1890 [Source:HGNC Symbol;Acc:HGNC:52709]	FALSE	FALSE	FALSE	FALSE	-2.37234	3.3476	0.00182544	-1.36805
CB_T0_v_CB_T3	CB_T0	CB_T3	MMP28	2.39257	0.0400026	ENSG00000271447	MMP28	17	protein_coding	matrix metallopeptidase 28 [Source:HGNC Symbol;Acc:HGNC:14366]	FALSE	FALSE	TRUE	FALSE	-2.29013	2.65206	0.0115395	-2.7709
CB_T0_v_CB_T3	CB_T0	CB_T3	ENSG00000286730	2.38876	0.0206074	ENSG00000286730		14	lncRNA	novel transcript	FALSE	TRUE	FALSE	FALSE	-1.69215	2.97006	0.00509413	-2.11542
CB_T0_v_CB_T3	CB_T0	CB_T3	ENSG00000237429	2.38813	0.00130766	ENSG00000237429		1	lncRNA	novel transcript	FALSE	TRUE	FALSE	FALSE	-0.891222	4.12091	0.000192525	0.662119
CB_T0_v_CB_T3	CB_T0	CB_T3	STBD1	2.38762	0.0857153	ENSG00000118804	STBD1	4	protein_coding	starch binding domain 1 [Source:HGNC Symbol;Acc:HGNC:24854]	FALSE	FALSE	FALSE	FALSE	-2.11524	2.25328	0.0299894	-3.46873
CB_T0_v_CB_T3	CB_T0	CB_T3	ENSG00000270281	2.38589	0.0120352	ENSG00000270281		19	processed_pseudogene	zinc finger protein 134 pseudogene	FALSE	TRUE	FALSE	FALSE	-3.52583	3.21378	0.00264301	-1.66401
CB_T0_v_CB_T3	CB_T0	CB_T3	ENSG00000262160	2.38564	0.500345	ENSG00000262160		16	lncRNA	novel transcript, antisense to NFATC3	FALSE	TRUE	FALSE	FALSE	-2.44712	0.996522	0.325192	-4.97219
CB_T0_v_CB_T3	CB_T0	CB_T3	ELFN2	2.38551	0.0219274	ENSG00000166897	ELFN2	22	protein_coding	extracellular leucine rich repeat and fibronectin type III domain containing 2 [Source:HGNC Symbol;Acc:HGNC:29396]	FALSE	FALSE	FALSE	FALSE	0.366176	2.94162	0.00549074	-2.34305
CB_T0_v_CB_T3	CB_T0	CB_T3	ENSG00000287201	2.3846	0.0445837	ENSG00000287201		8	lncRNA	novel transcript, antisense to ASAP1	FALSE	TRUE	FALSE	FALSE	-2.92305	2.59738	0.0132178	-2.87367
CB_T0_v_CB_T3	CB_T0	CB_T3	GFRA2	2.3842	0.00719205	ENSG00000168546	GFRA2	8	protein_coding	GDNF family receptor alpha 2 [Source:HGNC Symbol;Acc:HGNC:4244]	FALSE	FALSE	FALSE	FALSE	-0.936063	3.43384	0.00143324	-1.06941
CB_T0_v_CB_T3	CB_T0	CB_T3	ENSG00000175604	2.38292	0.000185088	ENSG00000175604		16	lncRNA	novel transcript, antisense to SNX29	FALSE	TRUE	FALSE	FALSE	-0.634048	4.85747	1.99622e-05	2.67508
CB_T0_v_CB_T3	CB_T0	CB_T3	EEPD1	2.38031	2.55784e-05	ENSG00000122547	EEPD1	7	protein_coding	endonuclease/exonuclease/phosphatase family domain containing 1 [Source:HGNC Symbol;Acc:HGNC:22223]	FALSE	FALSE	FALSE	FALSE	1.70932	5.57761	2.04999e-06	4.87289
CB_T0_v_CB_T3	CB_T0	CB_T3	HNRNPRP1	2.37919	0.00551299	ENSG00000223984	HNRNPRP1	10	processed_pseudogene	heterogeneous nuclear ribonucleoprotein R pseudogene 1 [Source:HGNC Symbol;Acc:HGNC:44907]	FALSE	FALSE	FALSE	FALSE	-1.69062	3.54782	0.00103709	-0.801981
CB_T0_v_CB_T3	CB_T0	CB_T3	H3P33	2.37881	0.0633035	ENSG00000255492	H3P33	11	processed_pseudogene	H3 histone pseudogene 33 [Source:HGNC Symbol;Acc:HGNC:54466]	FALSE	FALSE	FALSE	FALSE	-2.5891	2.41701	0.0204676	-3.19362
CB_T0_v_CB_T3	CB_T0	CB_T3	SNED1	2.37871	5.34874e-07	ENSG00000162804	SNED1	2	protein_coding	sushi, nidogen and EGF like domains 1 [Source:HGNC Symbol;Acc:HGNC:24696]	FALSE	FALSE	FALSE	FALSE	4.40551	6.97043	2.45962e-08	8.93077
CB_T0_v_CB_T3	CB_T0	CB_T3	RPS23P6	2.37602	0.0390374	ENSG00000241641	RPS23P6	16	processed_pseudogene	ribosomal protein S23 pseudogene 6 [Source:HGNC Symbol;Acc:HGNC:36511]	FALSE	FALSE	FALSE	FALSE	-2.91452	2.6643	0.0111917	-2.74329
CB_T0_v_CB_T3	CB_T0	CB_T3	SNED1-AS1	2.3754	0.00970149	ENSG00000225521	SNED1-AS1	2	lncRNA	SNED1 antisense RNA 1 [Source:HGNC Symbol;Acc:HGNC:41060]	FALSE	FALSE	FALSE	FALSE	-3.32152	3.30645	0.00204692	-1.48947
CB_T0_v_CB_T3	CB_T0	CB_T3	CCR1	2.3749	0.0781414	ENSG00000163823	CCR1	3	protein_coding	C-C motif chemokine receptor 1 [Source:HGNC Symbol;Acc:HGNC:1602]	FALSE	FALSE	FALSE	FALSE	-3.84721	2.30464	0.026645	-3.39868
CB_T0_v_CB_T3	CB_T0	CB_T3	DAZL	2.37377	0.0501294	ENSG00000092345	DAZL	3	protein_coding	deleted in azoospermia like [Source:HGNC Symbol;Acc:HGNC:2685]	FALSE	FALSE	FALSE	FALSE	-2.81194	2.53704	0.0153286	-3.00686
CB_T0_v_CB_T3	CB_T0	CB_T3	THRIL	2.37342	0.216097	ENSG00000280634	THRIL	12	lncRNA	TNF and HNRNPL related immunoregulatory long non-coding RNA [Source:HGNC Symbol;Acc:HGNC:49503]	FALSE	FALSE	FALSE	FALSE	-3.67492	1.68699	0.0996563	-4.28969
CB_T0_v_CB_T3	CB_T0	CB_T3	ADM	2.36956	0.112209	ENSG00000148926	ADM	11	protein_coding	adrenomedullin [Source:HGNC Symbol;Acc:HGNC:259]	FALSE	FALSE	FALSE	FALSE	-2.79079	2.09912	0.0423853	-3.70266
CB_T0_v_CB_T3	CB_T0	CB_T3	EPPK1	2.36868	1.4008e-05	ENSG00000261150	EPPK1	8	protein_coding	epiplakin 1 [Source:HGNC Symbol;Acc:HGNC:15577]	FALSE	FALSE	FALSE	FALSE	3.53852	5.7966	1.02091e-06	5.40164
CB_T0_v_CB_T3	CB_T0	CB_T3	UHRF2P1	2.36568	0.0592715	ENSG00000223650	UHRF2P1	X	processed_pseudogene	ubiquitin like with PHD and ring finger domains 2 pseudogene 1 [Source:HGNC Symbol;Acc:HGNC:39565]	FALSE	FALSE	FALSE	FALSE	-2.92033	2.451	0.0188731	-3.13378
CB_T0_v_CB_T3	CB_T0	CB_T3	ENSG00000275393	2.36401	0.00498799	ENSG00000275393		16	lncRNA	novel transcript, sense intronic to C16orf74	FALSE	TRUE	FALSE	FALSE	-2.30937	3.58892	0.000921924	-0.718402
CB_T0_v_CB_T3	CB_T0	CB_T3	ENSG00000237422	2.3612	0.0247259	ENSG00000237422		9	lncRNA	novel transcript	FALSE	TRUE	FALSE	FALSE	-2.70626	2.88678	0.00633866	-2.30429
CB_T0_v_CB_T3	CB_T0	CB_T3	YBX1P3	2.36097	0.0361407	ENSG00000240002	YBX1P3	3	processed_pseudogene	Y-box binding protein 1 pseudogene 3 [Source:HGNC Symbol;Acc:HGNC:42424]	FALSE	FALSE	FALSE	FALSE	-3.50972	2.70208	0.0101783	-2.6916
CB_T0_v_CB_T3	CB_T0	CB_T3	ARHGEF18	2.35857	5.7133e-16	ENSG00000104880	ARHGEF18	19	protein_coding	Rho/Rac guanine nucleotide exchange factor 18 [Source:HGNC Symbol;Acc:HGNC:17090]	FALSE	FALSE	FALSE	FALSE	7.08157	16.355	5.74023e-19	33.1431
CB_T0_v_CB_T3	CB_T0	CB_T3	RN7SL546P	2.35767	0.0165298	ENSG00000239224	RN7SL546P	14	misc_RNA	RNA, 7SL, cytoplasmic 546, pseudogene [Source:HGNC Symbol;Acc:HGNC:46562]	FALSE	FALSE	FALSE	FALSE	-1.88264	3.07241	0.00387853	-1.89868
CB_T0_v_CB_T3	CB_T0	CB_T3	RUSF1-DT	2.35709	0.0233478	ENSG00000260625	RUSF1-DT	16	lncRNA	RUSF1 divergent transcript [Source:HGNC Symbol;Acc:HGNC:56038]	FALSE	FALSE	FALSE	FALSE	-1.85822	2.91248	0.00592701	-2.2513
CB_T0_v_CB_T3	CB_T0	CB_T3	ENSG00000270377	2.35696	0.0278745	ENSG00000270377		3	processed_pseudogene	small integral membrane protein 11, pseudogene	FALSE	TRUE	FALSE	FALSE	-2.89671	2.8291	0.00736126	-2.42529
CB_T0_v_CB_T3	CB_T0	CB_T3	THSD7A	2.35659	0.0893223	ENSG00000005108	THSD7A	7	protein_coding	thrombospondin type 1 domain containing 7A [Source:HGNC Symbol;Acc:HGNC:22207]	FALSE	FALSE	FALSE	FALSE	-3.82233	2.22968	0.0316484	-3.50575
CB_T0_v_CB_T3	CB_T0	CB_T3	ENSG00000260834	2.35632	0.00751952	ENSG00000260834		16	lncRNA	novel transcript	FALSE	TRUE	FALSE	FALSE	-2.83642	3.41474	0.00151245	-1.18713
CB_T0_v_CB_T3	CB_T0	CB_T3	CHMP1B2P	2.35617	0.0241029	ENSG00000278530	CHMP1B2P	X	transcribed_unitary_pseudogene	charged multivesicular body protein 1B2, pseudogene [Source:HGNC Symbol;Acc:HGNC:49380]	FALSE	FALSE	FALSE	FALSE	-0.577786	2.89824	0.00615192	-2.30648
CB_T0_v_CB_T3	CB_T0	CB_T3	ENSG00000276417	2.35616	0.00709655	ENSG00000276417		12	lncRNA	novel transcript	FALSE	TRUE	FALSE	FALSE	-1.9328	3.4397	0.00140977	-1.08873
CB_T0_v_CB_T3	CB_T0	CB_T3	ENSG00000291099	2.35386	2.84899e-13	ENSG00000291099		7	lncRNA	novel transcript	FALSE	TRUE	FALSE	FALSE	2.44991	12.9835	1.12295e-15	25.3086
CB_T0_v_CB_T3	CB_T0	CB_T3	H2AZ2P1	2.35314	0.0942814	ENSG00000258741	H2AZ2P1	15	transcribed_processed_pseudogene	H2AZ2 pseudogene 1 [Source:HGNC Symbol;Acc:HGNC:31026]	FALSE	FALSE	FALSE	FALSE	-1.22887	2.19972	0.0338718	-3.6507
CB_T0_v_CB_T3	CB_T0	CB_T3	ENSG00000240751	2.35104	0.00104386	ENSG00000240751		3	processed_pseudogene	Rab geranylgeranyltransferase, beta subunit (RABGGTB) pseudogene	FALSE	TRUE	FALSE	FALSE	-1.54858	4.20945	0.000147354	0.850317
CB_T0_v_CB_T3	CB_T0	CB_T3	LINC01801	2.34788	2.6876e-07	ENSG00000267767	LINC01801	19	lncRNA	long intergenic non-protein coding RNA 1801 [Source:HGNC Symbol;Acc:HGNC:52592]	FALSE	FALSE	FALSE	FALSE	0.648408	7.22119	1.11957e-08	9.80746
CB_T0_v_CB_T3	CB_T0	CB_T3	PDE3B	2.34735	3.30525e-16	ENSG00000152270	PDE3B	11	protein_coding	phosphodiesterase 3B [Source:HGNC Symbol;Acc:HGNC:8779]	FALSE	FALSE	FALSE	FALSE	7.1264	16.7252	2.68221e-19	33.8992
CB_T0_v_CB_T3	CB_T0	CB_T3	ENSG00000243243	2.34345	0.00125674	ENSG00000243243		7	lncRNA	novel transcript	FALSE	TRUE	FALSE	FALSE	-1.15449	4.13593	0.000184009	0.682152
CB_T0_v_CB_T3	CB_T0	CB_T3	TMEM204	2.34185	5.57416e-13	ENSG00000131634	TMEM204	16	protein_coding	transmembrane protein 204 [Source:HGNC Symbol;Acc:HGNC:14158]	FALSE	FALSE	FALSE	FALSE	5.59081	12.683	2.34788e-15	24.9059
CB_T0_v_CB_T3	CB_T0	CB_T3	PDGFB	2.34024	0.000709303	ENSG00000100311	PDGFB	22	protein_coding	platelet derived growth factor subunit B [Source:HGNC Symbol;Acc:HGNC:8800]	FALSE	FALSE	FALSE	FALSE	1.00263	4.35521	9.45627e-05	1.24142
CB_T0_v_CB_T3	CB_T0	CB_T3	LGR4-AS1	2.33702	0.10969	ENSG00000254862	LGR4-AS1	11	lncRNA	LGR4 antisense RNA 1 [Source:HGNC Symbol;Acc:HGNC:40629]	FALSE	FALSE	FALSE	FALSE	-3.21419	2.11246	0.0411583	-3.69059
CB_T0_v_CB_T3	CB_T0	CB_T3	KLF2	2.3354	1.1951e-09	ENSG00000127528	KLF2	19	protein_coding	KLF transcription factor 2 [Source:HGNC Symbol;Acc:HGNC:6347]	FALSE	FALSE	FALSE	FALSE	6.36647	9.25738	2.35528e-11	15.6501
CB_T0_v_CB_T3	CB_T0	CB_T3	RN7SKP240	2.33059	0.00200286	ENSG00000222515	RN7SKP240	6	misc_RNA	RN7SK pseudogene 240 [Source:HGNC Symbol;Acc:HGNC:45964]	FALSE	FALSE	FALSE	FALSE	-4.18398	3.9541	0.000317092	-0.00014263
CB_T0_v_CB_T3	CB_T0	CB_T3	PLEKHG3	2.32663	0.0750434	ENSG00000126822	PLEKHG3	14	protein_coding	pleckstrin homology and RhoGEF domain containing G3 [Source:HGNC Symbol;Acc:HGNC:20364]	FALSE	FALSE	FALSE	FALSE	-0.758278	2.32687	0.0253038	-3.47173
CB_T0_v_CB_T3	CB_T0	CB_T3	ENSG00000223446	2.32527	0.0219551	ENSG00000223446		9	lncRNA	novel transcript	FALSE	TRUE	FALSE	FALSE	-2.43451	2.94097	0.00550022	-2.18843
CB_T0_v_CB_T3	CB_T0	CB_T3	ENSG00000243302	2.32172	0.0386512	ENSG00000243302		7	processed_pseudogene	novel pseudogene	FALSE	TRUE	FALSE	FALSE	1.69274	2.6693	0.0110523	-3.07367
CB_T0_v_CB_T3	CB_T0	CB_T3	SENCR	2.32119	0.00707544	ENSG00000254703	SENCR	11	lncRNA	smooth muscle and endothelial cell enriched migration/differentiation-associated lncRNA [Source:HGNC Symbol;Acc:HGNC:44177]	FALSE	FALSE	FALSE	FALSE	-0.573251	3.44107	0.00140433	-1.04511
CB_T0_v_CB_T3	CB_T0	CB_T3	GPSM3	2.31932	0.0407063	ENSG00000213654	GPSM3	6	protein_coding	G protein signaling modulator 3 [Source:HGNC Symbol;Acc:HGNC:13945]	FALSE	FALSE	TRUE	FALSE	3.32693	2.64309	0.0118007	-3.60746
CB_T0_v_CB_T3	CB_T0	CB_T3	TOB1-AS1	2.31759	0.000597931	ENSG00000229980	TOB1-AS1	17	lncRNA	TOB1 antisense RNA 1 [Source:HGNC Symbol;Acc:HGNC:44340]	FALSE	FALSE	FALSE	FALSE	-0.442161	4.41941	7.76815e-05	1.49653
CB_T0_v_CB_T3	CB_T0	CB_T3	COL4A6	2.31687	0.262372	ENSG00000197565	COL4A6	X	protein_coding	collagen type IV alpha 6 chain [Source:HGNC Symbol;Acc:HGNC:2208]	FALSE	FALSE	FALSE	FALSE	-3.47944	1.54624	0.130193	-4.42387
CB_T0_v_CB_T3	CB_T0	CB_T3	TTLL1	2.31343	1.11813e-06	ENSG00000100271	TTLL1	22	protein_coding	TTL family tubulin polyglutamylase complex subunit L1 [Source:HGNC Symbol;Acc:HGNC:1312]	FALSE	FALSE	FALSE	FALSE	1.23949	6.7029	5.72219e-08	8.21393
CB_T0_v_CB_T3	CB_T0	CB_T3	LINC00239	2.31273	8.12033e-06	ENSG00000258512	LINC00239	14	lncRNA	long intergenic non-protein coding RNA 239 [Source:HGNC Symbol;Acc:HGNC:20119]	FALSE	FALSE	FALSE	FALSE	-0.49589	5.99107	5.49451e-07	5.9529
CB_T0_v_CB_T3	CB_T0	CB_T3	ENSG00000286086	2.31099	0.0213902	ENSG00000286086		3	lncRNA	novel transcript	FALSE	TRUE	FALSE	FALSE	-2.36979	2.95298	0.00532896	-2.18868
CB_T0_v_CB_T3	CB_T0	CB_T3	ENSG00000288845	2.31061	0.00719819	ENSG00000288845		6	lncRNA	novel transcript	FALSE	TRUE	FALSE	FALSE	-1.6929	3.4334	0.00143502	-1.083
CB_T0_v_CB_T3	CB_T0	CB_T3	LST1	2.30905	0.0128395	ENSG00000204482	LST1	6	protein_coding	leukocyte specific transcript 1 [Source:HGNC Symbol;Acc:HGNC:14189]	FALSE	FALSE	TRUE	FALSE	-0.730298	3.18501	0.00285935	-1.64032
CB_T0_v_CB_T3	CB_T0	CB_T3	TRIM54	2.30751	0.0699835	ENSG00000138100	TRIM54	2	protein_coding	tripartite motif containing 54 [Source:HGNC Symbol;Acc:HGNC:16008]	FALSE	FALSE	FALSE	FALSE	-1.74562	2.36457	0.0231683	-3.28976
CB_T0_v_CB_T3	CB_T0	CB_T3	SERPINI1	2.30725	0.00180929	ENSG00000163536	SERPINI1	3	protein_coding	serpin family I member 1 [Source:HGNC Symbol;Acc:HGNC:8943]	FALSE	FALSE	FALSE	FALSE	-0.295019	3.99412	0.000281483	0.351704
CB_T0_v_CB_T3	CB_T0	CB_T3	ENSG00000290510	2.3047	0.0648524	ENSG00000290510		5	lncRNA	novel transcript	FALSE	TRUE	FALSE	FALSE	-1.62283	2.40444	0.0210877	-3.22402
CB_T0_v_CB_T3	CB_T0	CB_T3	MTND4P14	2.30438	0.018784	ENSG00000236254	MTND4P14	9	unprocessed_pseudogene	MT-ND4 pseudogene 14 [Source:HGNC Symbol;Acc:HGNC:42201]	FALSE	FALSE	FALSE	FALSE	-2.34269	3.01437	0.00452942	-2.10544
CB_T0_v_CB_T3	CB_T0	CB_T3	ENSG00000258909	2.30384	0.0057821	ENSG00000258909		15	lncRNA	novel transcript	FALSE	TRUE	FALSE	FALSE	-2.88895	3.52762	0.00109864	-0.899778
CB_T0_v_CB_T3	CB_T0	CB_T3	ENSG00000261172	2.30346	0.0843236	ENSG00000261172		16	lncRNA	novel transcript	FALSE	TRUE	FALSE	FALSE	-1.37285	2.26276	0.0293455	-3.50459
CB_T0_v_CB_T3	CB_T0	CB_T3	ATXN7L1	2.30152	5.41787e-11	ENSG00000146776	ATXN7L1	7	protein_coding	ataxin 7 like 1 [Source:HGNC Symbol;Acc:HGNC:22210]	FALSE	FALSE	FALSE	FALSE	3.8436	10.5436	6.20333e-13	19.3948
CB_T0_v_CB_T3	CB_T0	CB_T3	SOX2	2.30115	0.0043804	ENSG00000181449	SOX2	3	protein_coding	SRY-box transcription factor 2 [Source:HGNC Symbol;Acc:HGNC:11195]	FALSE	FALSE	FALSE	FALSE	-2.13927	3.64042	0.000794943	-0.587259
CB_T0_v_CB_T3	CB_T0	CB_T3	GPC2	2.29839	5.95075e-09	ENSG00000213420	GPC2	7	protein_coding	glypican 2 [Source:HGNC Symbol;Acc:HGNC:4450]	FALSE	FALSE	FALSE	FALSE	4.16261	8.62861	1.50387e-10	13.9405
CB_T0_v_CB_T3	CB_T0	CB_T3	ENSG00000286393	2.29683	0.0281849	ENSG00000286393		22	lncRNA	novel transcript	FALSE	TRUE	FALSE	FALSE	-1.90261	2.82385	0.00746174	-2.42266
CB_T0_v_CB_T3	CB_T0	CB_T3	RAPGEF4-AS1	2.29591	0.155795	ENSG00000228016	RAPGEF4-AS1	2	lncRNA	RAPGEF4 antisense RNA 1 [Source:HGNC Symbol;Acc:HGNC:28081]	FALSE	FALSE	FALSE	FALSE	-3.43719	1.89788	0.0651944	-3.99874
CB_T0_v_CB_T3	CB_T0	CB_T3	ACKR3	2.29467	1.12525e-05	ENSG00000144476	ACKR3	2	protein_coding	atypical chemokine receptor 3 [Source:HGNC Symbol;Acc:HGNC:23692]	FALSE	FALSE	FALSE	FALSE	0.872509	5.87534	7.94433e-07	5.77954
CB_T0_v_CB_T3	CB_T0	CB_T3	PEX11G	2.29385	4.60241e-06	ENSG00000104883	PEX11G	19	protein_coding	peroxisomal biogenesis factor 11 gamma [Source:HGNC Symbol;Acc:HGNC:20208]	FALSE	FALSE	FALSE	FALSE	1.1137	6.19338	2.88473e-07	6.72881
CB_T0_v_CB_T3	CB_T0	CB_T3	CPED1	2.29224	0.0702701	ENSG00000106034	CPED1	7	protein_coding	cadherin like and PC-esterase domain containing 1 [Source:HGNC Symbol;Acc:HGNC:26159]	FALSE	FALSE	FALSE	FALSE	-3.43735	2.36238	0.0232876	-3.29132
CB_T0_v_CB_T3	CB_T0	CB_T3	ENSG00000234793	2.29164	0.18358	ENSG00000234793		2	lncRNA	novel transcript	FALSE	TRUE	FALSE	FALSE	-2.38595	1.79267	0.0808509	-4.20508
CB_T0_v_CB_T3	CB_T0	CB_T3	ENSG00000260874	2.29056	0.0200438	ENSG00000260874		16	lncRNA	novel transcript	FALSE	TRUE	FALSE	FALSE	-2.03408	2.98357	0.00491533	-2.09791
CB_T0_v_CB_T3	CB_T0	CB_T3	MS4A7	2.28986	0.121132	ENSG00000166927	MS4A7	11	protein_coding	membrane spanning 4-domains A7 [Source:HGNC Symbol;Acc:HGNC:13378]	FALSE	FALSE	FALSE	FALSE	-2.94883	2.0536	0.046821	-3.77796
CB_T0_v_CB_T3	CB_T0	CB_T3	P2RY8	2.28904	2.7762e-12	ENSG00000182162	P2RY8	X	protein_coding	P2Y receptor family member 8 [Source:HGNC Symbol;Acc:HGNC:15524]	FALSE	FALSE	FALSE	FALSE	6.01155	11.8777	1.78945e-14	22.8773
CB_T0_v_CB_T3	CB_T0	CB_T3	AGAP13P	2.287	0.0137751	ENSG00000243289	AGAP13P	10	unprocessed_pseudogene	ArfGAP with GTPase domain, ankyrin repeat and PH domain 13, pseudogene [Source:HGNC Symbol;Acc:HGNC:23499]	FALSE	FALSE	FALSE	FALSE	-0.0670042	3.15502	0.00310271	-1.7247
CB_T0_v_CB_T3	CB_T0	CB_T3	GPR139	2.28693	0.0167972	ENSG00000180269	GPR139	16	protein_coding	G protein-coupled receptor 139 [Source:HGNC Symbol;Acc:HGNC:19995]	FALSE	FALSE	FALSE	FALSE	-2.12451	3.06566	0.00394941	-1.90767
CB_T0_v_CB_T3	CB_T0	CB_T3	HSPA8P5	2.28546	0.0476871	ENSG00000256356	HSPA8P5	12	processed_pseudogene	heat shock protein family A (Hsp70) member 8 pseudogene 5 [Source:HGNC Symbol;Acc:HGNC:44920]	FALSE	FALSE	FALSE	FALSE	-2.52365	2.5625	0.0144031	-2.93232
CB_T0_v_CB_T3	CB_T0	CB_T3	FOXJ1	2.28271	9.50536e-05	ENSG00000129654	FOXJ1	17	protein_coding	forkhead box J1 [Source:HGNC Symbol;Acc:HGNC:3816]	FALSE	FALSE	FALSE	FALSE	-0.19209	5.10414	9.19388e-06	3.40455
CB_T0_v_CB_T3	CB_T0	CB_T3	DCDC2	2.2824	0.0145295	ENSG00000146038	DCDC2	6	protein_coding	doublecortin domain containing 2 [Source:HGNC Symbol;Acc:HGNC:18141]	FALSE	FALSE	FALSE	FALSE	-2.62064	3.1315	0.00330718	-1.8313
CB_T0_v_CB_T3	CB_T0	CB_T3	ADARB2	2.28099	0.141244	ENSG00000185736	ADARB2	10	protein_coding	adenosine deaminase RNA specific B2 (inactive) [Source:HGNC Symbol;Acc:HGNC:227]	FALSE	FALSE	FALSE	FALSE	2.56489	1.95877	0.0573794	-4.77085
CB_T0_v_CB_T3	CB_T0	CB_T3	PRELID1P3	2.28044	0.019818	ENSG00000235816	PRELID1P3	10	processed_pseudogene	PRELID1 pseudogene 3 [Source:HGNC Symbol;Acc:HGNC:43888]	FALSE	FALSE	FALSE	FALSE	-3.35848	2.9891	0.00484383	-2.15548
CB_T0_v_CB_T3	CB_T0	CB_T3	ENSG00000266489	2.27419	0.00730793	ENSG00000266489		18	lncRNA	novel transcript	FALSE	TRUE	FALSE	FALSE	-2.07176	3.42694	0.00146141	-1.09853
CB_T0_v_CB_T3	CB_T0	CB_T3	ENSG00000290574	2.27289	0.0187456	ENSG00000290574		6	lncRNA	novel transcript	FALSE	TRUE	FALSE	FALSE	-2.15267	3.0152	0.00451942	-2.02422
CB_T0_v_CB_T3	CB_T0	CB_T3	LIMS2	2.27249	1.47405e-10	ENSG00000072163	LIMS2	2	protein_coding	LIM zinc finger domain containing 2 [Source:HGNC Symbol;Acc:HGNC:16084]	FALSE	FALSE	FALSE	FALSE	3.62311	10.1203	2.00504e-12	18.242
CB_T0_v_CB_T3	CB_T0	CB_T3	ENSG00000286329	2.27152	0.0317101	ENSG00000286329		3	lncRNA	novel transcript	FALSE	TRUE	FALSE	FALSE	-2.55651	2.76685	0.0086364	-2.55227
CB_T0_v_CB_T3	CB_T0	CB_T3	ENSG00000290109	2.26861	4.09786e-05	ENSG00000290109		1	lncRNA	novel transcript, antisense to CA6	FALSE	TRUE	FALSE	FALSE	2.17043	5.40576	3.53919e-06	4.36066
CB_T0_v_CB_T3	CB_T0	CB_T3	LINC00861	2.26593	3.11128e-10	ENSG00000245164	LINC00861	8	lncRNA	long intergenic non-protein coding RNA 861 [Source:HGNC Symbol;Acc:HGNC:45133]	FALSE	FALSE	FALSE	FALSE	6.19843	9.81003	4.80915e-12	17.2706
CB_T0_v_CB_T3	CB_T0	CB_T3	ACTN1	2.2638	5.7133e-16	ENSG00000072110	ACTN1	14	protein_coding	actinin alpha 1 [Source:HGNC Symbol;Acc:HGNC:163]	FALSE	FALSE	FALSE	FALSE	7.39382	16.3712	5.55104e-19	33.177
CB_T0_v_CB_T3	CB_T0	CB_T3	ENSG00000260645	2.26359	0.00351722	ENSG00000260645		6	lncRNA	novel transcript	FALSE	TRUE	FALSE	FALSE	-1.34691	3.72819	0.000616376	-0.374947
CB_T0_v_CB_T3	CB_T0	CB_T3	SEC63P1	2.26359	0.0640277	ENSG00000228057	SEC63P1	1	processed_pseudogene	SEC63 homolog, protein translocation regulator pseudogene 1 [Source:HGNC Symbol;Acc:HGNC:41953]	FALSE	FALSE	FALSE	FALSE	-3.55053	2.41097	0.0207636	-3.21121
CB_T0_v_CB_T3	CB_T0	CB_T3	ENSG00000286413	2.26319	0.0788536	ENSG00000286413		10	lncRNA	novel transcript, antisense to MPP7	FALSE	TRUE	FALSE	FALSE	-3.70951	2.29945	0.0269671	-3.39422
CB_T0_v_CB_T3	CB_T0	CB_T3	TTC16	2.26261	2.45804e-06	ENSG00000167094	TTC16	9	protein_coding	tetratricopeptide repeat domain 16 [Source:HGNC Symbol;Acc:HGNC:26536]	FALSE	FALSE	FALSE	FALSE	0.482691	6.41914	1.40699e-07	7.36207
CB_T0_v_CB_T3	CB_T0	CB_T3	TMEM107	2.2625	3.41508e-09	ENSG00000179029	TMEM107	17	protein_coding	transmembrane protein 107 [Source:HGNC Symbol;Acc:HGNC:28128]	FALSE	FALSE	FALSE	FALSE	2.46835	8.84208	7.9709e-11	14.5989
CB_T0_v_CB_T3	CB_T0	CB_T3	RN7SL735P	2.26227	0.0207431	ENSG00000244044	RN7SL735P	17	misc_RNA	RNA, 7SL, cytoplasmic 735, pseudogene [Source:HGNC Symbol;Acc:HGNC:46751]	FALSE	FALSE	FALSE	FALSE	-2.26043	2.96714	0.00513359	-2.13102
CB_T0_v_CB_T3	CB_T0	CB_T3	RN7SL50P	2.26176	0.013537	ENSG00000242985	RN7SL50P	18	misc_RNA	RNA, 7SL, cytoplasmic 50, pseudogene [Source:HGNC Symbol;Acc:HGNC:46066]	FALSE	FALSE	FALSE	FALSE	-2.4383	3.16249	0.00304032	-1.71058
CB_T0_v_CB_T3	CB_T0	CB_T3	LRRC2-AS1	2.26122	0.00950922	ENSG00000268324	LRRC2-AS1	3	lncRNA	LRRC2 antisense RNA 1 [Source:HGNC Symbol;Acc:HGNC:15571]	FALSE	FALSE	FALSE	FALSE	-3.79724	3.31518	0.0019979	-1.40509
CB_T0_v_CB_T3	CB_T0	CB_T3	LINC02551	2.26041	2.11565e-05	ENSG00000254842	LINC02551	11	lncRNA	long intergenic non-protein coding RNA 2551 [Source:HGNC Symbol;Acc:HGNC:53586]	FALSE	FALSE	FALSE	FALSE	-0.385512	5.64696	1.64409e-06	5.06622
CB_T0_v_CB_T3	CB_T0	CB_T3	ENSG00000249806	2.25803	0.00682987	ENSG00000249806		4	lncRNA	novel transcript	FALSE	TRUE	FALSE	FALSE	-0.343017	3.45754	0.00134048	-1.04013
CB_T0_v_CB_T3	CB_T0	CB_T3	ENSG00000259789	2.25775	0.0371318	ENSG00000259789		14	lncRNA	novel transcript	FALSE	TRUE	FALSE	FALSE	-1.33032	2.68895	0.0105205	-2.69358
CB_T0_v_CB_T3	CB_T0	CB_T3	ENSG00000260569	2.2571	0.0418551	ENSG00000260569		18	lncRNA	novel transcript	FALSE	TRUE	FALSE	FALSE	-3.02124	2.62903	0.0122211	-2.82022
CB_T0_v_CB_T3	CB_T0	CB_T3	ENSG00000267554	2.25688	0.202919	ENSG00000267554		17	processed_pseudogene	RAB32, member RAS oncogene family (RAB32) pseudogene	FALSE	TRUE	FALSE	FALSE	-2.66243	1.72702	0.092144	-4.28724
CB_T0_v_CB_T3	CB_T0	CB_T3	IL10RA	2.25147	7.63197e-10	ENSG00000110324	IL10RA	11	protein_coding	interleukin 10 receptor subunit alpha [Source:HGNC Symbol;Acc:HGNC:5964]	FALSE	FALSE	FALSE	FALSE	5.26146	9.44252	1.37728e-11	16.3136
CB_T0_v_CB_T3	CB_T0	CB_T3	ACTN1-DT	2.2494	0.0140769	ENSG00000259062	ACTN1-DT	14	lncRNA	ACTN1 divergent transcript [Source:HGNC Symbol;Acc:HGNC:20131]	FALSE	FALSE	FALSE	FALSE	-2.60574	3.14558	0.00318333	-1.77026
CB_T0_v_CB_T3	CB_T0	CB_T3	ZNF101	2.24876	1.76924e-12	ENSG00000181896	ZNF101	19	protein_coding	zinc finger protein 101 [Source:HGNC Symbol;Acc:HGNC:12881]	FALSE	FALSE	FALSE	FALSE	5.74592	12.0901	1.0392e-14	23.4358
CB_T0_v_CB_T3	CB_T0	CB_T3	LINC02718	2.24622	0.0135693	ENSG00000255418	LINC02718	11	lncRNA	long intergenic non-protein coding RNA 2718 [Source:HGNC Symbol;Acc:HGNC:54235]	FALSE	FALSE	FALSE	FALSE	-2.52793	3.16156	0.00304807	-1.74367
CB_T0_v_CB_T3	CB_T0	CB_T3	RGS1	2.24576	3.92775e-07	ENSG00000090104	RGS1	1	protein_coding	regulator of G protein signaling 1 [Source:HGNC Symbol;Acc:HGNC:9991]	FALSE	FALSE	FALSE	FALSE	4.3603	7.08399	1.72118e-08	9.26229
CB_T0_v_CB_T3	CB_T0	CB_T3	ENSG00000287747	2.24532	0.330606	ENSG00000287747		8	lncRNA	novel transcript	FALSE	TRUE	FALSE	FALSE	-2.52162	1.36954	0.17873	-4.76873
CB_T0_v_CB_T3	CB_T0	CB_T3	ROPN1	2.24396	0.0078159	ENSG00000065371	ROPN1	3	protein_coding	rhophilin associated tail protein 1 [Source:HGNC Symbol;Acc:HGNC:17692]	FALSE	FALSE	FALSE	FALSE	-2.78719	3.39806	0.00158505	-1.19838
CB_T0_v_CB_T3	CB_T0	CB_T3	NDC80	2.24395	6.20935e-05	ENSG00000080986	NDC80	18	protein_coding	NDC80 kinetochore complex component [Source:HGNC Symbol;Acc:HGNC:16909]	FALSE	FALSE	FALSE	FALSE	2.91642	5.25776	5.65796e-06	3.91881
CB_T0_v_CB_T3	CB_T0	CB_T3	SPON1	2.24258	3.44048e-08	ENSG00000262655	SPON1	11	protein_coding	spondin 1 [Source:HGNC Symbol;Acc:HGNC:11252]	FALSE	FALSE	FALSE	FALSE	3.57198	7.97431	1.08753e-09	12.0239
CB_T0_v_CB_T3	CB_T0	CB_T3	ENSG00000184584|STING1	2.23747	1.79057e-12	ENSG00000184584	STING1	5	protein_coding	stimulator of interferon response cGAMP interactor 1 [Source:HGNC Symbol;Acc:HGNC:27962]	FALSE	FALSE	TRUE	FALSE	4.53819	12.0828	1.05865e-14	23.3519
CB_T0_v_CB_T3	CB_T0	CB_T3	RN7SL492P	2.23444	0.020089	ENSG00000240545	RN7SL492P	4	misc_RNA	RNA, 7SL, cytoplasmic 492, pseudogene [Source:HGNC Symbol;Acc:HGNC:46508]	FALSE	FALSE	FALSE	FALSE	-3.15842	2.98243	0.00493027	-2.14116
CB_T0_v_CB_T3	CB_T0	CB_T3	ENSG00000290680	2.2336	0.00203759	ENSG00000290680		16	lncRNA	novel transcript	FALSE	TRUE	FALSE	FALSE	0.656579	3.94734	0.00032352	0.227635
CB_T0_v_CB_T3	CB_T0	CB_T3	ENSG00000285884	2.23241	0.0526756	ENSG00000285884		10	lncRNA	novel transcript	FALSE	TRUE	FALSE	FALSE	-2.91146	2.51285	0.0162578	-3.02536
CB_T0_v_CB_T3	CB_T0	CB_T3	ENSG00000283199|C13orf46	2.23012	1.21183e-05	ENSG00000283199	C13orf46	13	protein_coding	chromosome 13 open reading frame 46 [Source:HGNC Symbol;Acc:HGNC:53786]	FALSE	FALSE	TRUE	FALSE	2.44396	5.84933	8.63052e-07	5.65164
CB_T0_v_CB_T3	CB_T0	CB_T3	ENSG00000237716	2.2299	0.00425166	ENSG00000237716		6	lncRNA	novel transcript	FALSE	TRUE	FALSE	FALSE	-1.34813	3.65254	0.000767592	-0.549466
CB_T0_v_CB_T3	CB_T0	CB_T3	ENSG00000288208	2.22826	0.24982	ENSG00000288208		1	protein_coding	novel protein	FALSE	TRUE	FALSE	FALSE	-3.53486	1.58168	0.121869	-4.38888
CB_T0_v_CB_T3	CB_T0	CB_T3	ENSG00000285280	2.22342	0.00385727	ENSG00000285280		1	lncRNA	novel transcript	FALSE	TRUE	FALSE	FALSE	-0.929319	3.69128	0.000686162	-0.422306
CB_T0_v_CB_T3	CB_T0	CB_T3	ENSG00000261889	2.22277	0.00842757	ENSG00000261889		16	lncRNA	novel transcript	FALSE	TRUE	FALSE	FALSE	-1.63049	3.36651	0.00173156	-1.24434
CB_T0_v_CB_T3	CB_T0	CB_T3	ENSG00000233339	2.22266	0.0080807	ENSG00000233339		2	lncRNA	novel transcript	FALSE	TRUE	FALSE	FALSE	-1.7326	3.38435	0.00164718	-1.19379
CB_T0_v_CB_T3	CB_T0	CB_T3	GIPC3	2.22246	7.44151e-08	ENSG00000179855	GIPC3	19	protein_coding	GIPC PDZ domain containing family member 3 [Source:HGNC Symbol;Acc:HGNC:18183]	FALSE	FALSE	FALSE	FALSE	2.73296	7.69261	2.58518e-09	11.2697
CB_T0_v_CB_T3	CB_T0	CB_T3	NSA2P1	2.21889	0.00181716	ENSG00000236035	NSA2P1	1	processed_pseudogene	NSA2 pseudogene 1 [Source:HGNC Symbol;Acc:HGNC:54580]	FALSE	FALSE	FALSE	FALSE	-3.28729	3.99225	0.000283058	0.119849
CB_T0_v_CB_T3	CB_T0	CB_T3	ENSG00000266908	2.21817	0.12285	ENSG00000266908		20	lncRNA	novel transcript	FALSE	TRUE	FALSE	FALSE	-3.37471	2.04498	0.0477055	-3.79247
CB_T0_v_CB_T3	CB_T0	CB_T3	ENSG00000287149	2.21738	0.00571364	ENSG00000287149		2	lncRNA	novel transcript, antisense to CCDC141and TTN	FALSE	TRUE	FALSE	FALSE	-2.86023	3.53236	0.00108387	-0.900183
CB_T0_v_CB_T3	CB_T0	CB_T3	AOAH	2.21646	1.11694e-06	ENSG00000136250	AOAH	7	protein_coding	acyloxyacyl hydrolase [Source:HGNC Symbol;Acc:HGNC:548]	FALSE	FALSE	FALSE	FALSE	2.91436	6.70355	5.71027e-08	8.22805
CB_T0_v_CB_T3	CB_T0	CB_T3	ATF4P3	2.21599	0.0181498	ENSG00000228218	ATF4P3	17	processed_pseudogene	activating transcription factor 4 pseudogene 3 [Source:HGNC Symbol;Acc:HGNC:788]	FALSE	FALSE	FALSE	FALSE	-2.07157	3.0298	0.00434702	-2.01931
CB_T0_v_CB_T3	CB_T0	CB_T3	H2AZP6	2.2141	0.0129047	ENSG00000233733	H2AZP6	22	processed_pseudogene	H2A.Z histone pseudogene 6 [Source:HGNC Symbol;Acc:HGNC:38019]	FALSE	FALSE	FALSE	FALSE	-1.82948	3.18265	0.00287786	-1.65942
CB_T0_v_CB_T3	CB_T0	CB_T3	PATE4	2.21315	0.01226	ENSG00000237353	PATE4	11	protein_coding	prostate and testis expressed 4 [Source:HGNC Symbol;Acc:HGNC:35427]	FALSE	FALSE	FALSE	FALSE	-2.41338	3.20599	0.00269997	-1.6215
CB_T0_v_CB_T3	CB_T0	CB_T3	ENSG00000272009	2.21284	0.104279	ENSG00000272009		6	lncRNA	novel transcript, antisense to ZNF165	FALSE	TRUE	FALSE	FALSE	-2.70123	2.14212	0.0385395	-3.66378
CB_T0_v_CB_T3	CB_T0	CB_T3	ZNF423	2.21265	0.00197626	ENSG00000102935	ZNF423	16	protein_coding	zinc finger protein 423 [Source:HGNC Symbol;Acc:HGNC:16762]	FALSE	FALSE	FALSE	FALSE	-3.14684	3.95958	0.000311965	0.260181
CB_T0_v_CB_T3	CB_T0	CB_T3	LINC02917	2.21078	0.0305267	ENSG00000239941	LINC02917	3	lncRNA	long intergenic non-protein coding RNA 2917 [Source:HGNC Symbol;Acc:HGNC:55643]	FALSE	FALSE	FALSE	FALSE	-2.95239	2.78529	0.00823861	-2.5134
CB_T0_v_CB_T3	CB_T0	CB_T3	SEMA3C	2.20759	0.139189	ENSG00000075223	SEMA3C	7	protein_coding	semaphorin 3C [Source:HGNC Symbol;Acc:HGNC:10725]	FALSE	FALSE	FALSE	FALSE	-3.88941	1.96797	0.0562716	-3.8918
CB_T0_v_CB_T3	CB_T0	CB_T3	GRAPL	2.20682	1.2108e-08	ENSG00000189152	GRAPL	17	protein_coding	GRB2 related adaptor protein like [Source:HGNC Symbol;Acc:HGNC:37240]	FALSE	FALSE	FALSE	FALSE	3.31951	8.3632	3.33605e-10	13.241
CB_T0_v_CB_T3	CB_T0	CB_T3	ENSG00000241884	2.20583	0.128398	ENSG00000241884		3	lncRNA	novel transcript	FALSE	TRUE	FALSE	FALSE	-3.01639	2.01766	0.0506039	-3.82834
CB_T0_v_CB_T3	CB_T0	CB_T3	LINC01968	2.20451	0.179021	ENSG00000237222	LINC01968	3	lncRNA	long intergenic non-protein coding RNA 1968 [Source:HGNC Symbol;Acc:HGNC:52794]	FALSE	FALSE	FALSE	FALSE	-2.00011	1.80954	0.0781443	-4.25193
CB_T0_v_CB_T3	CB_T0	CB_T3	ENSG00000289827	2.20361	0.0547047	ENSG00000289827		13	lncRNA	novel transcript, antisense to MTIF3	FALSE	TRUE	FALSE	FALSE	-2.72611	2.49283	0.0170659	-3.05957
CB_T0_v_CB_T3	CB_T0	CB_T3	ENSG00000283360	2.20195	0.0368245	ENSG00000283360		1	lncRNA	novel transcript	FALSE	TRUE	FALSE	FALSE	-2.18502	2.69301	0.0104135	-2.6891
CB_T0_v_CB_T3	CB_T0	CB_T3	WDFY4	2.20075	0.0147077	ENSG00000128815	WDFY4	10	protein_coding	WDFY family member 4 [Source:HGNC Symbol;Acc:HGNC:29323]	FALSE	FALSE	FALSE	FALSE	0.00161449	3.12645	0.00335269	-2.05552
CB_T0_v_CB_T3	CB_T0	CB_T3	C16orf74	2.20071	0.000141384	ENSG00000154102	C16orf74	16	protein_coding	chromosome 16 open reading frame 74 [Source:HGNC Symbol;Acc:HGNC:23362]	FALSE	FALSE	FALSE	FALSE	-0.611188	4.95833	1.45493e-05	3.04779
CB_T0_v_CB_T3	CB_T0	CB_T3	WWTR1	2.19899	0.0257767	ENSG00000018408	WWTR1	3	protein_coding	WW domain containing transcription regulator 1 [Source:HGNC Symbol;Acc:HGNC:24042]	FALSE	FALSE	FALSE	FALSE	-0.953684	2.86669	0.00667875	-2.35917
CB_T0_v_CB_T3	CB_T0	CB_T3	ESYT3	2.19599	0.0433373	ENSG00000158220	ESYT3	3	protein_coding	extended synaptotagmin 3 [Source:HGNC Symbol;Acc:HGNC:24295]	FALSE	FALSE	FALSE	FALSE	-0.789565	2.61187	0.0127527	-2.89891
CB_T0_v_CB_T3	CB_T0	CB_T3	ERVH48-1	2.19538	9.78733e-12	ENSG00000233056	ERVH48-1	21	protein_coding	endogenous retrovirus group 48 member 1 [Source:HGNC Symbol;Acc:HGNC:17216]	FALSE	FALSE	FALSE	FALSE	2.70236	11.3155	7.75331e-14	21.4436
CB_T0_v_CB_T3	CB_T0	CB_T3	CCDC150	2.19487	0.00975841	ENSG00000144395	CCDC150	2	protein_coding	coiled-coil domain containing 150 [Source:HGNC Symbol;Acc:HGNC:26834]	FALSE	FALSE	FALSE	FALSE	1.30555	3.30381	0.00206194	-1.38846
CB_T0_v_CB_T3	CB_T0	CB_T3	ENSG00000260409	2.19282	0.154245	ENSG00000260409		15	lncRNA	novel transcript	FALSE	TRUE	FALSE	FALSE	-1.67688	1.90447	0.0643073	-4.10225
CB_T0_v_CB_T3	CB_T0	CB_T3	HSD11B1-AS1	2.19241	0.0405724	ENSG00000227591	HSD11B1-AS1	1	lncRNA	HSD11B1 antisense RNA 1 [Source:HGNC Symbol;Acc:HGNC:54053]	FALSE	FALSE	FALSE	FALSE	-2.06841	2.64468	0.0117541	-2.78044
CB_T0_v_CB_T3	CB_T0	CB_T3	PRKCA-AS1	2.19034	0.000181969	ENSG00000264630	PRKCA-AS1	17	lncRNA	PRKCA antisense RNA 1 [Source:HGNC Symbol;Acc:HGNC:51347]	FALSE	FALSE	FALSE	FALSE	0.503117	4.86393	1.95625e-05	2.7821
CB_T0_v_CB_T3	CB_T0	CB_T3	ENSG00000264754	2.19018	0.0496629	ENSG00000264754		17	lncRNA	novel transcript	FALSE	TRUE	FALSE	FALSE	-3.10882	2.54175	0.0151533	-2.96999
CB_T0_v_CB_T3	CB_T0	CB_T3	OSMR	2.18843	0.031496	ENSG00000145623	OSMR	5	protein_coding	oncostatin M receptor [Source:HGNC Symbol;Acc:HGNC:8507]	FALSE	FALSE	FALSE	FALSE	0.477962	2.77033	0.00855984	-2.79542
CB_T0_v_CB_T3	CB_T0	CB_T3	RN7SL121P	2.18836	0.00813643	ENSG00000263974	RN7SL121P	19	misc_RNA	RNA, 7SL, cytoplasmic 121, pseudogene [Source:HGNC Symbol;Acc:HGNC:46137]	FALSE	FALSE	FALSE	FALSE	-1.93315	3.38122	0.00166168	-1.18279
CB_T0_v_CB_T3	CB_T0	CB_T3	GGCTP1	2.18803	0.0379079	ENSG00000251000	GGCTP1	5	processed_pseudogene	GGCT pseudogene 1 [Source:HGNC Symbol;Acc:HGNC:54609]	FALSE	FALSE	FALSE	FALSE	-2.71395	2.67877	0.0107932	-2.71564
CB_T0_v_CB_T3	CB_T0	CB_T3	ENSG00000267665	2.18582	0.031873	ENSG00000267665		17	lncRNA	novel transcript	FALSE	TRUE	FALSE	FALSE	-0.913899	2.76416	0.00869575	-2.57438
CB_T0_v_CB_T3	CB_T0	CB_T3	ENSG00000182050|MGAT4C	2.18423	0.226058	ENSG00000182050	MGAT4C	12	protein_coding	MGAT4 family member C [Source:HGNC Symbol;Acc:HGNC:30871]	FALSE	FALSE	TRUE	FALSE	-3.76194	1.65431	0.10616	-4.29124
CB_T0_v_CB_T3	CB_T0	CB_T3	CEP55	2.18347	0.0887296	ENSG00000138180	CEP55	10	protein_coding	centrosomal protein 55 [Source:HGNC Symbol;Acc:HGNC:1161]	FALSE	FALSE	FALSE	FALSE	0.187368	2.23392	0.0313442	-3.49788
CB_T0_v_CB_T3	CB_T0	CB_T3	ODAPH	2.18201	0.335906	ENSG00000174792	ODAPH	4	protein_coding	odontogenesis associated phosphoprotein [Source:HGNC Symbol;Acc:HGNC:26300]	FALSE	FALSE	FALSE	FALSE	-1.15677	1.35704	0.182638	-4.82279
CB_T0_v_CB_T3	CB_T0	CB_T3	SLFN13	2.18088	0.00208171	ENSG00000154760	SLFN13	17	protein_coding	schlafen family member 13 [Source:HGNC Symbol;Acc:HGNC:26481]	FALSE	FALSE	FALSE	FALSE	4.31221	3.9388	0.000331828	-0.0928748
CB_T0_v_CB_T3	CB_T0	CB_T3	ENSG00000286796	2.18069	0.0115928	ENSG00000286796		2	lncRNA	novel transcript	FALSE	TRUE	FALSE	FALSE	-2.23261	3.23084	0.00252213	-1.54327
CB_T0_v_CB_T3	CB_T0	CB_T3	ZBTB20-AS4	2.18064	3.07518e-05	ENSG00000242767	ZBTB20-AS4	3	lncRNA	ZBTB20 antisense RNA 4 [Source:HGNC Symbol;Acc:HGNC:42423]	FALSE	FALSE	FALSE	FALSE	-1.21354	5.51041	2.53829e-06	4.53265
CB_T0_v_CB_T3	CB_T0	CB_T3	ENSG00000260029	2.17925	0.00160413	ENSG00000260029		16	lncRNA	novel transcript, antisense to NKD1	FALSE	TRUE	FALSE	FALSE	-1.43291	4.0419	0.000244047	0.478352
CB_T0_v_CB_T3	CB_T0	CB_T3	ENSG00000289007	2.17669	7.96425e-05	ENSG00000289007		X	lncRNA	novel transcript	FALSE	TRUE	FALSE	FALSE	-0.309558	5.1676	7.52477e-06	3.61226
CB_T0_v_CB_T3	CB_T0	CB_T3	ENSG00000254757	2.17491	0.00171921	ENSG00000254757		11	lncRNA	novel transcript	FALSE	TRUE	FALSE	FALSE	-1.08187	4.01433	0.00026501	0.40504
CB_T0_v_CB_T3	CB_T0	CB_T3	ENSG00000243885	2.17084	0.0126927	ENSG00000243885		3	lncRNA	novel transcript	FALSE	TRUE	FALSE	FALSE	-2.19495	3.19037	0.00281782	-1.65689
CB_T0_v_CB_T3	CB_T0	CB_T3	CLEC4D	2.16675	0.108834	ENSG00000166527	CLEC4D	12	protein_coding	C-type lectin domain family 4 member D [Source:HGNC Symbol;Acc:HGNC:14554]	FALSE	FALSE	FALSE	FALSE	-3.42507	2.11741	0.0407106	-3.67697
CB_T0_v_CB_T3	CB_T0	CB_T3	RN7SL804P	2.1666	0.0495039	ENSG00000266185	RN7SL804P	12	misc_RNA	RNA, 7SL, cytoplasmic 804, pseudogene [Source:HGNC Symbol;Acc:HGNC:46820]	FALSE	FALSE	FALSE	FALSE	-2.99942	2.54368	0.0150819	-2.9679
CB_T0_v_CB_T3	CB_T0	CB_T3	ENSG00000288156	2.1658	2.05341e-06	ENSG00000288156		19	lncRNA	novel transcript	FALSE	TRUE	FALSE	FALSE	1.35828	6.48549	1.13969e-07	7.61295
CB_T0_v_CB_T3	CB_T0	CB_T3	ENSG00000231859	2.16417	9.37691e-06	ENSG00000231859		7	processed_pseudogene	novel pseudogene	FALSE	TRUE	FALSE	FALSE	0.0389979	5.93952	6.47521e-07	5.88899
CB_T0_v_CB_T3	CB_T0	CB_T3	ENSG00000249695	2.16279	0.0242363	ENSG00000249695		12	lncRNA	novel transcript, antisense to IQSEC3	FALSE	TRUE	FALSE	FALSE	-2.80395	2.89595	0.00618878	-2.30762
CB_T0_v_CB_T3	CB_T0	CB_T3	ATOSA	2.16273	3.68564e-12	ENSG00000047346	ATOSA	15	protein_coding	atos homolog A [Source:HGNC Symbol;Acc:HGNC:25609]	FALSE	FALSE	FALSE	FALSE	5.22956	11.7384	2.56362e-14	22.5303
CB_T0_v_CB_T3	CB_T0	CB_T3	ADAM11	2.16143	0.0113334	ENSG00000073670	ADAM11	17	protein_coding	ADAM metallopeptidase domain 11 [Source:HGNC Symbol;Acc:HGNC:189]	FALSE	FALSE	FALSE	FALSE	-0.626971	3.2405	0.00245605	-1.51231
CB_T0_v_CB_T3	CB_T0	CB_T3	ENSG00000287235	2.16132	0.0030304	ENSG00000287235		10	lncRNA	novel transcript	FALSE	TRUE	FALSE	FALSE	-3.01722	3.78893	0.000516191	-0.287228
CB_T0_v_CB_T3	CB_T0	CB_T3	MIR548I1	2.15763	0.000302289	ENSG00000221737	MIR548I1	3	miRNA	microRNA 548i-1 [Source:HGNC Symbol;Acc:HGNC:35352]	FALSE	FALSE	FALSE	FALSE	-0.954409	4.67719	3.50323e-05	2.1974
CB_T0_v_CB_T3	CB_T0	CB_T3	ST6GALNAC1	2.15679	0.00010686	ENSG00000070526	ST6GALNAC1	17	protein_coding	ST6 N-acetylgalactosaminide alpha-2,6-sialyltransferase 1 [Source:HGNC Symbol;Acc:HGNC:23614]	FALSE	FALSE	FALSE	FALSE	1.26039	5.0611	1.05299e-05	3.28946
CB_T0_v_CB_T3	CB_T0	CB_T3	TMEM52B	2.15642	0.0627894	ENSG00000165685	TMEM52B	12	protein_coding	transmembrane protein 52B [Source:HGNC Symbol;Acc:HGNC:26438]	FALSE	FALSE	FALSE	FALSE	-2.01935	2.42144	0.0202528	-3.19461
CB_T0_v_CB_T3	CB_T0	CB_T3	PFKFB3	2.15425	8.53685e-15	ENSG00000170525	PFKFB3	10	protein_coding	6-phosphofructo-2-kinase/fructose-2,6-biphosphatase 3 [Source:HGNC Symbol;Acc:HGNC:8874]	FALSE	FALSE	FALSE	FALSE	6.90258	14.7818	1.69338e-17	29.7805
CB_T0_v_CB_T3	CB_T0	CB_T3	SUGT1P4-STRA6LP-CCDC180	2.15379	0.0182806	ENSG00000255036	SUGT1P4-STRA6LP-CCDC180	9	lncRNA	SUGT1P4-STRA6LP-CCDC180 readthrough [Source:HGNC Symbol;Acc:HGNC:53835]	FALSE	FALSE	FALSE	FALSE	1.18757	3.02681	0.00438188	-2.13552
CB_T0_v_CB_T3	CB_T0	CB_T3	CRHBP	2.15173	0.0156644	ENSG00000145708	CRHBP	5	protein_coding	corticotropin releasing hormone binding protein [Source:HGNC Symbol;Acc:HGNC:2356]	FALSE	FALSE	FALSE	FALSE	-3.02628	3.09713	0.00362902	-1.84624
CB_T0_v_CB_T3	CB_T0	CB_T3	ENSG00000254957	2.15131	0.0124904	ENSG00000254957		11	processed_pseudogene	activating transcription factor 7 interacting protein 2 (ATF7IP2) pseudogene	FALSE	TRUE	FALSE	FALSE	-3.36924	3.19746	0.00276373	-1.69777
CB_T0_v_CB_T3	CB_T0	CB_T3	ABRA	2.14802	0.0168597	ENSG00000174429	ABRA	8	protein_coding	actin binding Rho activating protein [Source:HGNC Symbol;Acc:HGNC:30655]	FALSE	FALSE	FALSE	FALSE	-2.37738	3.06388	0.00396834	-1.92577
CB_T0_v_CB_T3	CB_T0	CB_T3	ENSG00000286473	2.14758	0.108954	ENSG00000286473		16	lncRNA	novel transcript	FALSE	TRUE	FALSE	FALSE	-3.61219	2.11653	0.0407892	-3.67728
CB_T0_v_CB_T3	CB_T0	CB_T3	SLC26A5-AS1	2.14673	0.0247981	ENSG00000234715	SLC26A5-AS1	7	lncRNA	SLC26A5 antisense RNA 1 [Source:HGNC Symbol;Acc:HGNC:55680]	FALSE	FALSE	FALSE	FALSE	-2.8269	2.88525	0.00636386	-2.31374
CB_T0_v_CB_T3	CB_T0	CB_T3	RN7SL748P	2.14489	0.000392572	ENSG00000239964	RN7SL748P	6	misc_RNA	RNA, 7SL, cytoplasmic 748, pseudogene [Source:HGNC Symbol;Acc:HGNC:46764]	FALSE	FALSE	FALSE	FALSE	-0.815692	4.57914	4.74824e-05	1.92817
CB_T0_v_CB_T3	CB_T0	CB_T3	COL4A3	2.1448	0.000759763	ENSG00000169031	COL4A3	2	protein_coding	collagen type IV alpha 3 chain [Source:HGNC Symbol;Acc:HGNC:2204]	FALSE	FALSE	FALSE	FALSE	0.400252	4.32903	0.000102435	1.25663
CB_T0_v_CB_T3	CB_T0	CB_T3	ENSG00000289707	2.14447	0.0228356	ENSG00000289707		Y	lncRNA	novel transcript	FALSE	TRUE	FALSE	FALSE	0.986465	2.92237	0.00577552	-2.42536
CB_T0_v_CB_T3	CB_T0	CB_T3	CDCA2	2.14422	0.0293575	ENSG00000184661	CDCA2	8	protein_coding	cell division cycle associated 2 [Source:HGNC Symbol;Acc:HGNC:14623]	FALSE	FALSE	FALSE	FALSE	0.631534	2.80467	0.00783912	-2.46537
CB_T0_v_CB_T3	CB_T0	CB_T3	ENSG00000259915	2.14213	0.0495244	ENSG00000259915		2	lncRNA	novel transcript	FALSE	TRUE	FALSE	FALSE	-2.56588	2.54345	0.0150906	-2.96801
CB_T0_v_CB_T3	CB_T0	CB_T3	THBS1	2.13957	0.0889455	ENSG00000137801	THBS1	15	protein_coding	thrombospondin 1 [Source:HGNC Symbol;Acc:HGNC:11785]	FALSE	FALSE	FALSE	FALSE	1.58306	2.23245	0.0314495	-3.95474
CB_T0_v_CB_T3	CB_T0	CB_T3	NUDT19P4	2.13941	0.0707275	ENSG00000270900	NUDT19P4	6	processed_pseudogene	NUDT19 pseudogene 4 [Source:HGNC Symbol;Acc:HGNC:43588]	FALSE	FALSE	FALSE	FALSE	-3.07116	2.35897	0.0234747	-3.29387
CB_T0_v_CB_T3	CB_T0	CB_T3	XNDC1N-ZNF705EP-ALG1L9P	2.13582	0.020546	ENSG00000289716	XNDC1N-ZNF705EP-ALG1L9P	11	protein_coding	XNDC1N-ZNF705EP-ALG1L9P readthrough [Source:HGNC Symbol;Acc:HGNC:55871]	FALSE	FALSE	FALSE	FALSE	0.291328	2.97173	0.00507179	-2.22411
CB_T0_v_CB_T3	CB_T0	CB_T3	ENSG00000132832	2.13075	0.00234616	ENSG00000132832		20	lncRNA	novel transcript	FALSE	TRUE	FALSE	FALSE	0.409465	3.89113	0.000382142	0.00788076
CB_T0_v_CB_T3	CB_T0	CB_T3	PCDHB9	2.12898	0.0119568	ENSG00000177839	PCDHB9	5	protein_coding	protocadherin beta 9 [Source:HGNC Symbol;Acc:HGNC:8694]	FALSE	FALSE	FALSE	FALSE	-2.55866	3.21654	0.00262303	-1.61264
CB_T0_v_CB_T3	CB_T0	CB_T3	ENSG00000265912	2.12669	0.0461313	ENSG00000265912		17	lncRNA	novel transcript	FALSE	TRUE	FALSE	FALSE	-1.86094	2.57961	0.0138102	-2.90038
CB_T0_v_CB_T3	CB_T0	CB_T3	LINC02367	2.12562	0.00252755	ENSG00000260423	LINC02367	12	lncRNA	long intergenic non-protein coding RNA 2367 [Source:HGNC Symbol;Acc:HGNC:53290]	FALSE	FALSE	FALSE	FALSE	0.930377	3.86183	0.000416669	-0.00775699
CB_T0_v_CB_T3	CB_T0	CB_T3	LINC01135	2.12539	0.00176291	ENSG00000234807	LINC01135	1	lncRNA	long intergenic non-protein coding RNA 1135 [Source:HGNC Symbol;Acc:HGNC:49450]	FALSE	FALSE	FALSE	FALSE	-0.619406	4.00433	0.00027304	0.387754
CB_T0_v_CB_T3	CB_T0	CB_T3	LINC00891	2.12518	7.74223e-08	ENSG00000281852	LINC00891	X	lncRNA	long intergenic non-protein coding RNA 891 [Source:HGNC Symbol;Acc:HGNC:48577]	FALSE	FALSE	FALSE	FALSE	2.42103	7.67585	2.72256e-09	11.2218
CB_T0_v_CB_T3	CB_T0	CB_T3	ENSG00000243621	2.12378	0.0406192	ENSG00000243621		7	processed_pseudogene	pseudogene similar to part of adenosine deaminase, tRNA-specific 2, TAD2 homolog (S. cerevisiae) (ADAT2)	FALSE	TRUE	FALSE	FALSE	-3.00102	2.64405	0.0117723	-2.78057
CB_T0_v_CB_T3	CB_T0	CB_T3	IL5	2.12303	0.116059	ENSG00000113525	IL5	5	protein_coding	interleukin 5 [Source:HGNC Symbol;Acc:HGNC:6016]	FALSE	FALSE	FALSE	FALSE	-3.43242	2.0798	0.0442207	-3.7404
CB_T0_v_CB_T3	CB_T0	CB_T3	TMC6	2.12204	3.23498e-10	ENSG00000141524	TMC6	17	protein_coding	transmembrane channel like 6 [Source:HGNC Symbol;Acc:HGNC:18021]	FALSE	FALSE	FALSE	FALSE	7.25718	9.7928	5.05035e-12	17.2073
CB_T0_v_CB_T3	CB_T0	CB_T3	PKIB	2.12197	0.0555557	ENSG00000135549	PKIB	6	protein_coding	cAMP-dependent protein kinase inhibitor beta [Source:HGNC Symbol;Acc:HGNC:9018]	FALSE	FALSE	FALSE	FALSE	-3.19281	2.48485	0.0173979	-3.07345
CB_T0_v_CB_T3	CB_T0	CB_T3	EFCC1	2.12158	8.24367e-05	ENSG00000114654	EFCC1	3	protein_coding	EF-hand and coiled-coil domain containing 1 [Source:HGNC Symbol;Acc:HGNC:25692]	FALSE	FALSE	FALSE	FALSE	0.154764	5.15474	7.83656e-06	3.63291
CB_T0_v_CB_T3	CB_T0	CB_T3	INMT	2.12108	4.82926e-05	ENSG00000241644	INMT	7	protein_coding	indolethylamine N-methyltransferase [Source:HGNC Symbol;Acc:HGNC:6069]	FALSE	FALSE	FALSE	FALSE	0.385042	5.34785	4.25299e-06	4.19598
CB_T0_v_CB_T3	CB_T0	CB_T3	SLC16A5	2.12059	7.46811e-06	ENSG00000170190	SLC16A5	17	protein_coding	solute carrier family 16 member 5 [Source:HGNC Symbol;Acc:HGNC:10926]	FALSE	FALSE	FALSE	FALSE	2.11149	6.02206	4.97783e-07	6.21363
CB_T0_v_CB_T3	CB_T0	CB_T3	SPC25	2.12004	0.158928	ENSG00000152253	SPC25	2	protein_coding	SPC25 component of NDC80 kinetochore complex [Source:HGNC Symbol;Acc:HGNC:24031]	FALSE	FALSE	TRUE	FALSE	-2.27631	1.88553	0.0668869	-4.01986
CB_T0_v_CB_T3	CB_T0	CB_T3	MRGPRD	2.11896	0.100015	ENSG00000172938	MRGPRD	11	protein_coding	MAS related GPR family member D [Source:HGNC Symbol;Acc:HGNC:29626]	FALSE	FALSE	FALSE	FALSE	-3.16556	2.16634	0.0365114	-3.61337
CB_T0_v_CB_T3	CB_T0	CB_T3	C16orf86	2.11842	0.000123754	ENSG00000159761	C16orf86	16	protein_coding	chromosome 16 open reading frame 86 [Source:HGNC Symbol;Acc:HGNC:33755]	FALSE	FALSE	FALSE	FALSE	0.362476	5.00856	1.24242e-05	3.20424
CB_T0_v_CB_T3	CB_T0	CB_T3	ENSG00000275956	2.11825	0.00135738	ENSG00000275956		3	processed_pseudogene	zinc finger protein 610 (ZNF610) pseudogene	FALSE	TRUE	FALSE	FALSE	-1.12187	4.10724	0.000200609	0.516569
CB_T0_v_CB_T3	CB_T0	CB_T3	ENSG00000290838|NCF1B	2.11629	0.000143161	ENSG00000290838	NCF1B	7	lncRNA	neutrophil cytosolic factor 1B pseudogene [Source:HGNC Symbol;Acc:HGNC:32522]	FALSE	FALSE	TRUE	FALSE	0.376504	4.95352	1.47708e-05	3.03975
CB_T0_v_CB_T3	CB_T0	CB_T3	ENSG00000285413	2.11239	2.21233e-06	ENSG00000285413		21	lncRNA	novel transcript	FALSE	TRUE	FALSE	FALSE	-0.47888	6.45729	1.24646e-07	7.40802
CB_T0_v_CB_T3	CB_T0	CB_T3	FAM32BP	2.1098	0.0143626	ENSG00000203416	FAM32BP	22	processed_pseudogene	family with sequence similarity 32 member B, pseudogene [Source:HGNC Symbol;Acc:HGNC:30945]	FALSE	FALSE	FALSE	FALSE	-2.86283	3.13642	0.00326342	-1.76415
CB_T0_v_CB_T3	CB_T0	CB_T3	ENSG00000226465	2.10896	0.115831	ENSG00000226465		20	lncRNA	novel transcript	FALSE	TRUE	FALSE	FALSE	-2.09644	2.08093	0.0441114	-3.76388
CB_T0_v_CB_T3	CB_T0	CB_T3	ENSG00000287858	2.10818	0.0105637	ENSG00000287858		2	lncRNA	novel transcript, antisense to RFTN2	FALSE	TRUE	FALSE	FALSE	-3.61739	3.27083	0.00225904	-1.48489
CB_T0_v_CB_T3	CB_T0	CB_T3	RPL11P1	2.1062	0.0220062	ENSG00000227394	RPL11P1	2	processed_pseudogene	ribosomal protein L11 pseudogene 1 [Source:HGNC Symbol;Acc:HGNC:37021]	FALSE	FALSE	FALSE	FALSE	-3.04951	2.93985	0.00551643	-2.1883
CB_T0_v_CB_T3	CB_T0	CB_T3	ENSG00000275481	2.1053	0.000314073	ENSG00000275481		12	lncRNA	novel transcript	FALSE	TRUE	FALSE	FALSE	-0.749131	4.66285	3.66285e-05	2.19102
CB_T0_v_CB_T3	CB_T0	CB_T3	MFGE8	2.10464	1.78837e-09	ENSG00000140545	MFGE8	15	protein_coding	milk fat globule EGF and factor V/VIII domain containing [Source:HGNC Symbol;Acc:HGNC:7036]	FALSE	FALSE	FALSE	FALSE	3.71578	9.09786	3.75256e-11	15.3858
CB_T0_v_CB_T3	CB_T0	CB_T3	ENSG00000286656	2.10426	3.16829e-05	ENSG00000286656		5	lncRNA	novel transcript	FALSE	TRUE	FALSE	FALSE	1.09006	5.49912	2.63106e-06	4.65327
CB_T0_v_CB_T3	CB_T0	CB_T3	ENSG00000257221	2.10332	0.250583	ENSG00000257221		12	lncRNA	novel transcript, antisense to SELPLG	FALSE	TRUE	FALSE	FALSE	-1.74151	1.57958	0.122348	-4.49428
CB_T0_v_CB_T3	CB_T0	CB_T3	HSD11B1	2.10199	0.077936	ENSG00000117594	HSD11B1	1	protein_coding	hydroxysteroid 11-beta dehydrogenase 1 [Source:HGNC Symbol;Acc:HGNC:5208]	FALSE	FALSE	FALSE	FALSE	-1.46828	2.30587	0.026569	-3.38242
CB_T0_v_CB_T3	CB_T0	CB_T3	LINC02910	2.10166	0.115481	ENSG00000176659	LINC02910	20	lncRNA	long intergenic non-protein coding RNA 2910 [Source:HGNC Symbol;Acc:HGNC:26601]	FALSE	FALSE	FALSE	FALSE	-1.24529	2.08264	0.0439467	-3.74783
CB_T0_v_CB_T3	CB_T0	CB_T3	ENSG00000225643	2.10106	0.00251207	ENSG00000225643		1	lncRNA	novel transcript	FALSE	TRUE	FALSE	FALSE	-0.796782	3.86415	0.000413825	0.0227679
CB_T0_v_CB_T3	CB_T0	CB_T3	PRR36	2.10073	0.00612462	ENSG00000183248	PRR36	19	protein_coding	proline rich 36 [Source:HGNC Symbol;Acc:HGNC:26172]	FALSE	FALSE	FALSE	FALSE	-0.676862	3.50377	0.00117579	-0.889158
CB_T0_v_CB_T3	CB_T0	CB_T3	ENSG00000258580	2.10054	0.0147413	ENSG00000258580		14	lncRNA	novel transcript, antisense to AKAP6	FALSE	TRUE	FALSE	FALSE	-3.10701	3.12549	0.00336148	-1.78061
CB_T0_v_CB_T3	CB_T0	CB_T3	EFCAB6	2.09988	0.0394409	ENSG00000186976	EFCAB6	22	protein_coding	EF-hand calcium binding domain 6 [Source:HGNC Symbol;Acc:HGNC:24204]	FALSE	FALSE	FALSE	FALSE	-0.73525	2.65921	0.0113352	-2.79986
CB_T0_v_CB_T3	CB_T0	CB_T3	ENSG00000287991	2.09805	0.0204405	ENSG00000287991		14	lncRNA	novel transcript	FALSE	TRUE	FALSE	FALSE	-1.84488	2.97386	0.00504331	-2.11309
CB_T0_v_CB_T3	CB_T0	CB_T3	CD163	2.09786	0.199084	ENSG00000177575	CD163	12	protein_coding	CD163 molecule [Source:HGNC Symbol;Acc:HGNC:1631]	FALSE	FALSE	FALSE	FALSE	-3.76642	1.74015	0.0897871	-4.19095
CB_T0_v_CB_T3	CB_T0	CB_T3	ADAMTS7P1	2.09719	0.182313	ENSG00000274376	ADAMTS7P1	15	transcribed_unprocessed_pseudogene	ADAMTS7 pseudogene 1 [Source:HGNC Symbol;Acc:HGNC:49407]	FALSE	FALSE	TRUE	FALSE	-1.9214	1.7972	0.0801167	-4.55065
CB_T0_v_CB_T3	CB_T0	CB_T3	MYO7B	2.0969	0.00995298	ENSG00000169994	MYO7B	2	protein_coding	myosin VIIB [Source:HGNC Symbol;Acc:HGNC:7607]	FALSE	FALSE	FALSE	FALSE	-0.289172	3.29564	0.00210921	-1.39779
CB_T0_v_CB_T3	CB_T0	CB_T3	ENSG00000283317	2.09664	0.0497877	ENSG00000283317		1	lncRNA	novel transcript	FALSE	TRUE	FALSE	FALSE	-2.65909	2.54051	0.0151991	-2.97552
CB_T0_v_CB_T3	CB_T0	CB_T3	SYNE1	2.09645	3.24599e-12	ENSG00000131018	SYNE1	6	protein_coding	spectrin repeat containing nuclear envelope protein 1 [Source:HGNC Symbol;Acc:HGNC:17089]	FALSE	FALSE	FALSE	FALSE	6.4178	11.7962	2.20765e-14	22.6504
CB_T0_v_CB_T3	CB_T0	CB_T3	ATP6V1G2	2.09564	0.0190526	ENSG00000213760	ATP6V1G2	6	protein_coding	ATPase H+ transporting V1 subunit G2 [Source:HGNC Symbol;Acc:HGNC:862]	FALSE	FALSE	TRUE	FALSE	-1.94104	3.00789	0.00460818	-2.03694
CB_T0_v_CB_T3	CB_T0	CB_T3	NPHP3-ACAD11	2.09238	0.101548	ENSG00000274810	NPHP3-ACAD11	3	protein_coding	NPHP3-ACAD11 readthrough (NMD candidate) [Source:HGNC Symbol;Acc:HGNC:48351]	FALSE	FALSE	FALSE	FALSE	1.2252	2.15733	0.037255	-4.17852
CB_T0_v_CB_T3	CB_T0	CB_T3	LRP3	2.09015	0.284679	ENSG00000130881	LRP3	19	protein_coding	LDL receptor related protein 3 [Source:HGNC Symbol;Acc:HGNC:6695]	FALSE	FALSE	FALSE	FALSE	-1.62824	1.48438	0.145813	-4.50802
CB_T0_v_CB_T3	CB_T0	CB_T3	ENSG00000266998	2.08983	1.85951e-07	ENSG00000266998		17	lncRNA	novel transcript, antisense to SEPT9	FALSE	TRUE	FALSE	FALSE	1.19086	7.35453	7.3816e-09	10.228
CB_T0_v_CB_T3	CB_T0	CB_T3	ENSG00000289080	2.08915	1.14832e-05	ENSG00000289080		16	lncRNA	novel transcript	FALSE	TRUE	FALSE	FALSE	1.50704	5.86777	8.13827e-07	5.74666
CB_T0_v_CB_T3	CB_T0	CB_T3	MIR3939	2.08854	0.123781	ENSG00000265828	MIR3939	6	miRNA	microRNA 3939 [Source:HGNC Symbol;Acc:HGNC:38931]	FALSE	FALSE	FALSE	FALSE	-1.97151	2.04048	0.0481723	-3.81026
CB_T0_v_CB_T3	CB_T0	CB_T3	HJURP	2.0873	0.0034769	ENSG00000123485	HJURP	2	protein_coding	Holliday junction recognition protein [Source:HGNC Symbol;Acc:HGNC:25444]	FALSE	FALSE	FALSE	FALSE	2.10747	3.7329	0.000607967	-0.372101
CB_T0_v_CB_T3	CB_T0	CB_T3	ENSG00000223623	2.08664	0.0230991	ENSG00000223623		6	lncRNA	novel transcript	FALSE	TRUE	FALSE	FALSE	-2.21085	2.91752	0.0058493	-2.23314
CB_T0_v_CB_T3	CB_T0	CB_T3	ENSG00000262319	2.08663	1.63113e-10	ENSG00000262319		17	lncRNA	novel transcript, antisense to GRAPL	FALSE	TRUE	FALSE	FALSE	4.58528	10.0722	2.29435e-12	18.0982
CB_T0_v_CB_T3	CB_T0	CB_T3	F2RL1	2.08584	1.43683e-05	ENSG00000164251	F2RL1	5	protein_coding	F2R like trypsin receptor 1 [Source:HGNC Symbol;Acc:HGNC:3538]	FALSE	FALSE	FALSE	FALSE	2.10384	5.78749	1.05098e-06	5.48622
CB_T0_v_CB_T3	CB_T0	CB_T3	C4BPA	2.08462	0.122497	ENSG00000123838	C4BPA	1	protein_coding	complement component 4 binding protein alpha [Source:HGNC Symbol;Acc:HGNC:1325]	FALSE	FALSE	FALSE	FALSE	-3.58762	2.04708	0.0474886	-3.78103
CB_T0_v_CB_T3	CB_T0	CB_T3	CHRD	2.084	0.0465755	ENSG00000090539	CHRD	3	protein_coding	chordin [Source:HGNC Symbol;Acc:HGNC:1949]	FALSE	FALSE	FALSE	FALSE	-2.28864	2.57465	0.0139795	-2.90992
CB_T0_v_CB_T3	CB_T0	CB_T3	RN7SKP239	2.08268	0.0613257	ENSG00000201684	RN7SKP239	11	misc_RNA	RN7SK pseudogene 239 [Source:HGNC Symbol;Acc:HGNC:45963]	FALSE	FALSE	FALSE	FALSE	-3.48327	2.43381	0.0196646	-3.18558
CB_T0_v_CB_T3	CB_T0	CB_T3	ENSG00000249417	2.08258	0.0100135	ENSG00000249417		3	lncRNA	novel transcript, antisense to ZBTB38 & ACPL2	FALSE	TRUE	FALSE	FALSE	-1.793	3.29305	0.00212436	-1.39021
CB_T0_v_CB_T3	CB_T0	CB_T3	ENSG00000226996	2.07943	0.0533401	ENSG00000226996		21	lncRNA	novel transcript	FALSE	TRUE	FALSE	FALSE	-1.98473	2.50679	0.0164989	-3.04233
CB_T0_v_CB_T3	CB_T0	CB_T3	AKAP7	2.07857	2.09069e-06	ENSG00000118507	AKAP7	6	protein_coding	A-kinase anchoring protein 7 [Source:HGNC Symbol;Acc:HGNC:377]	FALSE	FALSE	FALSE	FALSE	2.54672	6.47814	1.16661e-07	7.60665
CB_T0_v_CB_T3	CB_T0	CB_T3	ENSG00000286629	2.07781	0.000754113	ENSG00000286629		17	lncRNA	novel transcript, antisense to ERN1	FALSE	TRUE	FALSE	FALSE	-1.01086	4.33204	0.000101498	1.16554
CB_T0_v_CB_T3	CB_T0	CB_T3	OR5K2	2.07738	0.0243544	ENSG00000231861	OR5K2	3	protein_coding	olfactory receptor family 5 subfamily K member 2 [Source:HGNC Symbol;Acc:HGNC:14774]	FALSE	FALSE	FALSE	FALSE	-2.6367	2.89351	0.00622837	-2.3449
CB_T0_v_CB_T3	CB_T0	CB_T3	ENSG00000290718|FAM95B1	2.07715	0.128831	ENSG00000290718	FAM95B1	9	lncRNA	family with sequence similarity 95 member B1 [Source:HGNC Symbol;Acc:HGNC:32318]	FALSE	FALSE	TRUE	FALSE	-0.867333	2.01578	0.0508097	-3.92482
CB_T0_v_CB_T3	CB_T0	CB_T3	TSPAN2	2.07395	2.12091e-05	ENSG00000134198	TSPAN2	1	protein_coding	tetraspanin 2 [Source:HGNC Symbol;Acc:HGNC:20659]	FALSE	FALSE	FALSE	FALSE	0.49342	5.64587	1.64982e-06	5.0924
CB_T0_v_CB_T3	CB_T0	CB_T3	DEPTOR-AS1	2.07164	0.0249717	ENSG00000245330	DEPTOR-AS1	8	lncRNA	DEPTOR antisense RNA 1 [Source:HGNC Symbol;Acc:HGNC:55602]	FALSE	FALSE	FALSE	FALSE	-2.13233	2.88171	0.0064229	-2.30146
CB_T0_v_CB_T3	CB_T0	CB_T3	ENSG00000201554	2.06913	0.00587168	ENSG00000201554		3	misc_RNA	Y RNA [Source:RFAM;Acc:RF00019]	FALSE	TRUE	FALSE	FALSE	-3.41502	3.52158	0.0011177	-0.915163
CB_T0_v_CB_T3	CB_T0	CB_T3	TLN2	2.06836	0.0993267	ENSG00000171914	TLN2	15	protein_coding	talin 2 [Source:HGNC Symbol;Acc:HGNC:15447]	FALSE	FALSE	FALSE	FALSE	1.14743	2.17018	0.0361987	-4.03844
CB_T0_v_CB_T3	CB_T0	CB_T3	FABP7	2.06679	0.0248651	ENSG00000164434	FABP7	6	protein_coding	fatty acid binding protein 7 [Source:HGNC Symbol;Acc:HGNC:3562]	FALSE	FALSE	FALSE	FALSE	-2.39766	2.88393	0.00638587	-2.31733
CB_T0_v_CB_T3	CB_T0	CB_T3	SLC34A1	2.06633	0.10236	ENSG00000131183	SLC34A1	5	protein_coding	solute carrier family 34 member 1 [Source:HGNC Symbol;Acc:HGNC:11019]	FALSE	FALSE	FALSE	FALSE	-4.03442	2.15259	0.037651	-3.62723
CB_T0_v_CB_T3	CB_T0	CB_T3	RAB37	2.064	0.000149716	ENSG00000172794	RAB37	17	protein_coding	RAB37, member RAS oncogene family [Source:HGNC Symbol;Acc:HGNC:30268]	FALSE	FALSE	FALSE	FALSE	1.58484	4.937	1.55571e-05	2.96377
CB_T0_v_CB_T3	CB_T0	CB_T3	CXCL1	2.06316	0.127538	ENSG00000163739	CXCL1	4	protein_coding	C-X-C motif chemokine ligand 1 [Source:HGNC Symbol;Acc:HGNC:4602]	FALSE	FALSE	FALSE	FALSE	-4.2551	2.02147	0.050191	-3.81293
CB_T0_v_CB_T3	CB_T0	CB_T3	SUSD3	2.06287	1.18894e-11	ENSG00000157303	SUSD3	9	protein_coding	sushi domain containing 3 [Source:HGNC Symbol;Acc:HGNC:28391]	FALSE	FALSE	FALSE	FALSE	4.77279	11.2224	9.92394e-14	21.2122
CB_T0_v_CB_T3	CB_T0	CB_T3	SMIM14	2.06178	1.77024e-05	ENSG00000163683	SMIM14	4	protein_coding	small integral membrane protein 14 [Source:HGNC Symbol;Acc:HGNC:27321]	FALSE	FALSE	FALSE	FALSE	2.20924	5.71118	1.34009e-06	5.24919
CB_T0_v_CB_T3	CB_T0	CB_T3	ENSG00000287106	2.05938	0.0575669	ENSG00000287106		16	lncRNA	novel transcript, antisense to WWOX	FALSE	TRUE	FALSE	FALSE	-2.25646	2.46631	0.0181924	-3.10665
CB_T0_v_CB_T3	CB_T0	CB_T3	HMGB1P51	2.05848	0.0119499	ENSG00000270986	HMGB1P51	15	processed_pseudogene	high mobility group box 1 pseudogene 51 [Source:HGNC Symbol;Acc:HGNC:52369]	FALSE	FALSE	FALSE	FALSE	-2.24475	3.21695	0.00262013	-1.57506
CB_T0_v_CB_T3	CB_T0	CB_T3	ENSG00000287649	2.05827	0.0150618	ENSG00000287649		3	lncRNA	novel transcript, antisense to FHIT	FALSE	TRUE	FALSE	FALSE	-1.54626	3.11541	0.00345435	-1.79843
CB_T0_v_CB_T3	CB_T0	CB_T3	ST3GAL6	2.05772	0.0142102	ENSG00000064225	ST3GAL6	3	protein_coding	ST3 beta-galactoside alpha-2,3-sialyltransferase 6 [Source:HGNC Symbol;Acc:HGNC:18080]	FALSE	FALSE	FALSE	FALSE	-0.547448	3.14091	0.00322389	-1.80452
CB_T0_v_CB_T3	CB_T0	CB_T3	OPCML-IT1	2.05722	0.000841452	ENSG00000254896	OPCML-IT1	11	lncRNA	OPCML intronic transcript 1 [Source:HGNC Symbol;Acc:HGNC:41366]	FALSE	FALSE	FALSE	FALSE	-1.27899	4.29133	0.000114912	1.14224
CB_T0_v_CB_T3	CB_T0	CB_T3	ENSG00000258312	2.05691	0.031873	ENSG00000258312		12	lncRNA	novel transcript	FALSE	TRUE	FALSE	FALSE	-3.32769	2.76411	0.00869678	-2.55737
CB_T0_v_CB_T3	CB_T0	CB_T3	PIK3R6	2.05661	0.00370823	ENSG00000276231	PIK3R6	17	protein_coding	phosphoinositide-3-kinase regulatory subunit 6 [Source:HGNC Symbol;Acc:HGNC:27101]	FALSE	FALSE	FALSE	FALSE	-0.923235	3.70698	0.000655582	-0.380752
CB_T0_v_CB_T3	CB_T0	CB_T3	ENSG00000284461	2.05581	0.308411	ENSG00000284461		7	protein_coding	novel transcript	FALSE	TRUE	FALSE	FALSE	-1.00654	1.42347	0.16262	-4.67633
CB_T0_v_CB_T3	CB_T0	CB_T3	ENSG00000272489	2.05348	0.0455047	ENSG00000272489		10	lncRNA	novel transcript	FALSE	TRUE	FALSE	FALSE	-2.42662	2.58679	0.0135681	-2.89458
CB_T0_v_CB_T3	CB_T0	CB_T3	VNN2	2.05221	5.60848e-08	ENSG00000112303	VNN2	6	protein_coding	vanin 2 [Source:HGNC Symbol;Acc:HGNC:12706]	FALSE	FALSE	FALSE	FALSE	2.51724	7.79607	1.87924e-09	11.5782
CB_T0_v_CB_T3	CB_T0	CB_T3	FAM185BP	2.0516	0.267748	ENSG00000214439	FAM185BP	7	transcribed_unprocessed_pseudogene	family with sequence similarity 185 member B, pseudogene [Source:HGNC Symbol;Acc:HGNC:21813]	FALSE	FALSE	FALSE	FALSE	-2.28881	1.53127	0.133843	-4.51961
CB_T0_v_CB_T3	CB_T0	CB_T3	DIRC3	2.05087	0.0066475	ENSG00000231672	DIRC3	2	lncRNA	disrupted in renal carcinoma 3 [Source:HGNC Symbol;Acc:HGNC:17805]	FALSE	FALSE	FALSE	FALSE	-0.0269232	3.46962	0.00129544	-0.98701
CB_T0_v_CB_T3	CB_T0	CB_T3	RPL12P11	2.04859	0.0231647	ENSG00000232493	RPL12P11	20	processed_pseudogene	ribosomal protein L12 pseudogene 11 [Source:HGNC Symbol;Acc:HGNC:15835]	FALSE	FALSE	FALSE	FALSE	-2.9693	2.91615	0.00587038	-2.23133
CB_T0_v_CB_T3	CB_T0	CB_T3	ENSG00000259088	2.04835	8.05411e-06	ENSG00000259088		14	lncRNA	novel transcript, antisense to PPP2R5C	FALSE	TRUE	FALSE	FALSE	-0.345022	5.99489	5.42792e-07	5.92768
CB_T0_v_CB_T3	CB_T0	CB_T3	ENSG00000273328	2.04763	0.00119231	ENSG00000273328		3	lncRNA	novel transcript	FALSE	TRUE	FALSE	FALSE	-0.240762	4.1572	0.000172575	0.794609
CB_T0_v_CB_T3	CB_T0	CB_T3	ENSG00000261168	2.04659	0.0174393	ENSG00000261168		1	lncRNA	novel transcript, sense overlapping SEMA6C	FALSE	TRUE	FALSE	FALSE	-2.6521	3.04839	0.00413642	-1.95076
CB_T0_v_CB_T3	CB_T0	CB_T3	HPCAL4	2.04561	2.92098e-06	ENSG00000116983	HPCAL4	1	protein_coding	hippocalcin like 4 [Source:HGNC Symbol;Acc:HGNC:18212]	FALSE	FALSE	FALSE	FALSE	2.86209	6.35755	1.71119e-07	7.16273
CB_T0_v_CB_T3	CB_T0	CB_T3	PRKN	2.04323	0.000653793	ENSG00000185345	PRKN	6	protein_coding	parkin RBR E3 ubiquitin protein ligase [Source:HGNC Symbol;Acc:HGNC:8607]	FALSE	FALSE	FALSE	FALSE	0.348131	4.38671	8.58738e-05	1.37318
CB_T0_v_CB_T3	CB_T0	CB_T3	ENSG00000214919	2.04318	0.0548225	ENSG00000214919		3	lncRNA	novel transcript, sense intronic to PLCH1	FALSE	TRUE	FALSE	FALSE	-2.4122	2.49173	0.0171111	-3.06323
CB_T0_v_CB_T3	CB_T0	CB_T3	ZBTB20-AS1	2.04262	0.0150862	ENSG00000241560	ZBTB20-AS1	3	lncRNA	ZBTB20 antisense RNA 1 [Source:HGNC Symbol;Acc:HGNC:40640]	FALSE	FALSE	FALSE	FALSE	-0.265016	3.11456	0.00346228	-1.94637
CB_T0_v_CB_T3	CB_T0	CB_T3	SYCE2	2.04248	0.00652097	ENSG00000161860	SYCE2	19	protein_coding	synaptonemal complex central element protein 2 [Source:HGNC Symbol;Acc:HGNC:27411]	FALSE	FALSE	FALSE	FALSE	0.736926	3.47766	0.00126624	-0.99989
CB_T0_v_CB_T3	CB_T0	CB_T3	PHB1P5	2.04095	0.0269288	ENSG00000233523	PHB1P5	7	processed_pseudogene	PHB1 pseudogene 5 [Source:HGNC Symbol;Acc:HGNC:39284]	FALSE	FALSE	FALSE	FALSE	-2.52625	2.84604	0.00704594	-2.38161
CB_T0_v_CB_T3	CB_T0	CB_T3	ENSG00000274328	2.03793	0.046079	ENSG00000274328		7	processed_pseudogene	gem (nuclear organelle) associated protein 7 (GEMIN7) pseudogene	FALSE	TRUE	FALSE	FALSE	-3.03354	2.58028	0.0137874	-2.89849
CB_T0_v_CB_T3	CB_T0	CB_T3	OCLNP1	2.03778	0.276641	ENSG00000230847	OCLNP1	5	unprocessed_pseudogene	OCLN pseudogene 1 [Source:HGNC Symbol;Acc:HGNC:53916]	FALSE	FALSE	FALSE	FALSE	-2.94166	1.5053	0.140373	-4.51723
CB_T0_v_CB_T3	CB_T0	CB_T3	ENSG00000287286	2.03698	0.128214	ENSG00000287286		3	lncRNA	novel transcript, antisense to RUBCN	FALSE	TRUE	FALSE	FALSE	-1.12827	2.0186	0.0505017	-3.99411
CB_T0_v_CB_T3	CB_T0	CB_T3	PRUNE2	2.03671	0.150143	ENSG00000106772	PRUNE2	9	protein_coding	prune homolog 2 with BCH domain [Source:HGNC Symbol;Acc:HGNC:25209]	FALSE	FALSE	FALSE	FALSE	-2.73235	1.92204	0.0619911	-3.96631
CB_T0_v_CB_T3	CB_T0	CB_T3	ENSG00000274333	2.03659	0.0191609	ENSG00000274333		21	lncRNA	novel transcript	FALSE	TRUE	FALSE	FALSE	1.24979	3.00522	0.00464103	-2.2942
CB_T0_v_CB_T3	CB_T0	CB_T3	KRT72	2.03606	0.0192425	ENSG00000170486	KRT72	12	protein_coding	keratin 72 [Source:HGNC Symbol;Acc:HGNC:28932]	FALSE	FALSE	FALSE	FALSE	1.49356	3.00305	0.00466784	-2.41309
CB_T0_v_CB_T3	CB_T0	CB_T3	ENSG00000251728	2.03366	0.0117914	ENSG00000251728		7	misc_RNA	Y RNA [Source:RFAM;Acc:RF00019]	FALSE	TRUE	FALSE	FALSE	-2.34815	3.22349	0.00257353	-1.55809
CB_T0_v_CB_T3	CB_T0	CB_T3	PDE6C	2.03202	0.00279952	ENSG00000095464	PDE6C	10	protein_coding	phosphodiesterase 6C [Source:HGNC Symbol;Acc:HGNC:8787]	FALSE	FALSE	FALSE	FALSE	0.698005	3.82126	0.000469507	-0.154976
CB_T0_v_CB_T3	CB_T0	CB_T3	GXYLT2	2.03126	0.0405533	ENSG00000172986	GXYLT2	3	protein_coding	glucoside xylosyltransferase 2 [Source:HGNC Symbol;Acc:HGNC:33383]	FALSE	FALSE	FALSE	FALSE	-1.80253	2.64497	0.0117454	-2.78455
CB_T0_v_CB_T3	CB_T0	CB_T3	GK-AS1	2.03035	0.032232	ENSG00000243055	GK-AS1	X	lncRNA	GK antisense RNA 1 [Source:HGNC Symbol;Acc:HGNC:40255]	FALSE	FALSE	FALSE	FALSE	-1.77464	2.75872	0.00881716	-2.56904
CB_T0_v_CB_T3	CB_T0	CB_T3	TRERF1	2.02933	9.79654e-11	ENSG00000124496	TRERF1	6	protein_coding	transcriptional regulating factor 1 [Source:HGNC Symbol;Acc:HGNC:18273]	FALSE	FALSE	FALSE	FALSE	4.75369	10.2857	1.26441e-12	18.7084
CB_T0_v_CB_T3	CB_T0	CB_T3	ENSG00000270487	2.02835	0.0219077	ENSG00000270487		6	lncRNA	novel transcript, antisense to ARID1B	FALSE	TRUE	FALSE	FALSE	-2.74938	2.94202	0.00548496	-2.18077
CB_T0_v_CB_T3	CB_T0	CB_T3	NPNT	2.02769	0.238717	ENSG00000168743	NPNT	4	protein_coding	nephronectin [Source:HGNC Symbol;Acc:HGNC:27405]	FALSE	FALSE	FALSE	FALSE	-3.47073	1.6154	0.114356	-4.34705
CB_T0_v_CB_T3	CB_T0	CB_T3	FMO5	2.02768	1.02291e-06	ENSG00000131781	FMO5	1	protein_coding	flavin containing dimethylaniline monoxygenase 5 [Source:HGNC Symbol;Acc:HGNC:3773]	FALSE	FALSE	FALSE	FALSE	1.08644	6.73666	5.14259e-08	8.35306
CB_T0_v_CB_T3	CB_T0	CB_T3	ESPN	2.02707	0.000100632	ENSG00000187017	ESPN	1	protein_coding	espin [Source:HGNC Symbol;Acc:HGNC:13281]	FALSE	FALSE	FALSE	FALSE	2.15678	5.08265	9.83845e-06	3.31763
CB_T0_v_CB_T3	CB_T0	CB_T3	NKD1	2.02631	1.94864e-05	ENSG00000140807	NKD1	16	protein_coding	NKD inhibitor of WNT signaling pathway 1 [Source:HGNC Symbol;Acc:HGNC:17045]	FALSE	FALSE	FALSE	FALSE	4.48185	5.67736	1.49247e-06	4.82109
CB_T0_v_CB_T3	CB_T0	CB_T3	CRADD-AS1	2.02483	0.0081171	ENSG00000258274	CRADD-AS1	12	lncRNA	CRADD antisense RNA 1 [Source:HGNC Symbol;Acc:HGNC:56184]	FALSE	FALSE	FALSE	FALSE	-0.519332	3.38234	0.00165648	-1.20824
CB_T0_v_CB_T3	CB_T0	CB_T3	ENSG00000254131	2.02329	0.0420848	ENSG00000254131		8	processed_pseudogene	glucosidase, beta (bile acid) 2 (GBA2) pseudogene	FALSE	TRUE	FALSE	FALSE	-1.99878	2.6264	0.0123012	-2.81765
CB_T0_v_CB_T3	CB_T0	CB_T3	RGS5	2.02224	0.0736152	ENSG00000143248	RGS5	1	protein_coding	regulator of G protein signaling 5 [Source:HGNC Symbol;Acc:HGNC:10001]	FALSE	FALSE	FALSE	FALSE	0.498461	2.33653	0.0247407	-3.47315
CB_T0_v_CB_T3	CB_T0	CB_T3	RN7SKP181	2.02125	0.0292455	ENSG00000223120	RN7SKP181	15	misc_RNA	RN7SK pseudogene 181 [Source:HGNC Symbol;Acc:HGNC:45905]	FALSE	FALSE	FALSE	FALSE	-1.20261	2.8065	0.00780242	-2.46771
CB_T0_v_CB_T3	CB_T0	CB_T3	ENSG00000250415	2.0206	0.00163843	ENSG00000250415		5	lncRNA	novel transcript	FALSE	TRUE	FALSE	FALSE	-1.92505	4.03373	0.000250088	0.426778
CB_T0_v_CB_T3	CB_T0	CB_T3	PBXIP1	2.02025	2.72617e-12	ENSG00000163346	PBXIP1	1	protein_coding	PBX homeobox interacting protein 1 [Source:HGNC Symbol;Acc:HGNC:21199]	FALSE	FALSE	FALSE	FALSE	6.14012	11.8917	1.72641e-14	22.8864
CB_T0_v_CB_T3	CB_T0	CB_T3	PGF	2.02021	0.00303365	ENSG00000119630	PGF	14	protein_coding	placental growth factor [Source:HGNC Symbol;Acc:HGNC:8893]	FALSE	FALSE	FALSE	FALSE	-0.488285	3.78841	0.000516979	-0.183824
CB_T0_v_CB_T3	CB_T0	CB_T3	TMIGD2	2.01946	2.70204e-11	ENSG00000167664	TMIGD2	19	protein_coding	transmembrane and immunoglobulin domain containing 2 [Source:HGNC Symbol;Acc:HGNC:28324]	FALSE	FALSE	FALSE	FALSE	3.64545	10.8498	2.69389e-13	20.2217
CB_T0_v_CB_T3	CB_T0	CB_T3	ENSG00000267074	2.01771	0.00738926	ENSG00000267074		17	lncRNA	novel transcript, sense intronic SLFN12L	FALSE	TRUE	FALSE	FALSE	1.07349	3.42177	0.00148282	-1.08695
CB_T0_v_CB_T3	CB_T0	CB_T3	GOLGA8K	2.0177	0.031496	ENSG00000249931	GOLGA8K	15	protein_coding	golgin A8 family member K [Source:HGNC Symbol;Acc:HGNC:38652]	FALSE	FALSE	FALSE	FALSE	-1.40714	2.77034	0.00855961	-2.56624
CB_T0_v_CB_T3	CB_T0	CB_T3	RAP1GAP2	2.01761	0.288736	ENSG00000132359	RAP1GAP2	17	protein_coding	RAP1 GTPase activating protein 2 [Source:HGNC Symbol;Acc:HGNC:29176]	FALSE	FALSE	FALSE	FALSE	-2.34556	1.47367	0.148664	-4.51003
CB_T0_v_CB_T3	CB_T0	CB_T3	ZNF695	2.01415	0.0215161	ENSG00000197472	ZNF695	1	protein_coding	zinc finger protein 695 [Source:HGNC Symbol;Acc:HGNC:30954]	FALSE	FALSE	FALSE	FALSE	0.373955	2.95035	0.00536613	-2.25835
CB_T0_v_CB_T3	CB_T0	CB_T3	HYAL4	2.0137	0.0490348	ENSG00000106302	HYAL4	7	protein_coding	hyaluronidase 4 [Source:HGNC Symbol;Acc:HGNC:5323]	FALSE	FALSE	FALSE	FALSE	-2.82862	2.54846	0.0149067	-2.95814
CB_T0_v_CB_T3	CB_T0	CB_T3	ZNF488	2.01195	0.07782	ENSG00000265763	ZNF488	10	protein_coding	zinc finger protein 488 [Source:HGNC Symbol;Acc:HGNC:23535]	FALSE	FALSE	FALSE	FALSE	-2.56669	2.3069	0.0265054	-3.38231
CB_T0_v_CB_T3	CB_T0	CB_T3	MYH16	2.01107	0.253717	ENSG00000002079	MYH16	7	transcribed_unitary_pseudogene	myosin heavy chain 16 pseudogene [Source:HGNC Symbol;Acc:HGNC:31038]	FALSE	FALSE	FALSE	FALSE	-2.22215	1.57058	0.124427	-4.53709
CB_T0_v_CB_T3	CB_T0	CB_T3	CYP2F2P	2.0106	0.0566055	ENSG00000237118	CYP2F2P	19	transcribed_processed_pseudogene	cytochrome P450 family 2 subfamily F member 2, pseudogene [Source:HGNC Symbol;Acc:HGNC:18851]	FALSE	FALSE	FALSE	FALSE	-2.05961	2.47529	0.0178032	-3.14523
CB_T0_v_CB_T3	CB_T0	CB_T3	C12orf42	2.00977	0.00656237	ENSG00000179088	C12orf42	12	protein_coding	chromosome 12 open reading frame 42 [Source:HGNC Symbol;Acc:HGNC:24729]	FALSE	FALSE	FALSE	FALSE	-1.12619	3.47487	0.00127631	-0.964355
CB_T0_v_CB_T3	CB_T0	CB_T3	ENSG00000259097	2.00826	0.00688999	ENSG00000259097		14	lncRNA	novel transcript	FALSE	TRUE	FALSE	FALSE	-1.27176	3.45333	0.00135654	-1.03905
CB_T0_v_CB_T3	CB_T0	CB_T3	LINC01934	2.00808	0.00285663	ENSG00000234663	LINC01934	2	lncRNA	long intergenic non-protein coding RNA 1934 [Source:HGNC Symbol;Acc:HGNC:52757]	FALSE	FALSE	FALSE	FALSE	2.34879	3.8132	0.000480741	-0.547304
CB_T0_v_CB_T3	CB_T0	CB_T3	ENSG00000249141	2.00791	0.227718	ENSG00000249141		6	protein_coding	novel protein	FALSE	TRUE	FALSE	FALSE	-2.9944	1.64921	0.107207	-4.32965
CB_T0_v_CB_T3	CB_T0	CB_T3	LINC02835	2.00584	0.000249953	ENSG00000285711	LINC02835	4	lncRNA	long intergenic non-protein coding RNA 2835 [Source:HGNC Symbol;Acc:HGNC:54369]	FALSE	FALSE	FALSE	FALSE	-1.14277	4.74816	2.80881e-05	2.42372
CB_T0_v_CB_T3	CB_T0	CB_T3	RABGAP1L-AS1	2.00508	0.0212999	ENSG00000229531	RABGAP1L-AS1	1	lncRNA	RABGAP1L antisense RNA 1 [Source:HGNC Symbol;Acc:HGNC:41057]	FALSE	FALSE	FALSE	FALSE	-3.16937	2.95488	0.00530235	-2.18259
CB_T0_v_CB_T3	CB_T0	CB_T3	ENSG00000247240|UBL7-DT	2.00346	0.00104335	ENSG00000247240	UBL7-DT	15	lncRNA	UBL7 divergent transcript [Source:HGNC Symbol;Acc:HGNC:48614]	FALSE	FALSE	TRUE	FALSE	0.695426	4.20989	0.000147161	0.939986
CB_T0_v_CB_T3	CB_T0	CB_T3	ENSG00000252904	2.00299	0.031002	ENSG00000252904		5	snoRNA		FALSE	TRUE	FALSE	FALSE	-2.55137	2.7778	0.00839803	-2.52095
CB_T0_v_CB_T3	CB_T0	CB_T3	SORL1	1.99992	8.50463e-14	ENSG00000137642	SORL1	11	protein_coding	sortilin related receptor 1 [Source:HGNC Symbol;Acc:HGNC:11185]	FALSE	FALSE	FALSE	FALSE	7.6034	13.5831	2.66201e-16	26.9964
CB_T0_v_CB_T3	CB_T0	CB_T3	CMPK2	1.99982	0.00741969	ENSG00000134326	CMPK2	2	protein_coding	cytidine/uridine monophosphate kinase 2 [Source:HGNC Symbol;Acc:HGNC:27015]	FALSE	FALSE	FALSE	FALSE	4.16201	3.42001	0.00149022	-1.68843
CB_T0_v_CB_T3	CB_T0	CB_T3	ENSG00000288109	1.99754	0.0181253	ENSG00000288109		17	lncRNA	novel transcript, antisense to PITPNC1	FALSE	TRUE	FALSE	FALSE	-2.5338	3.03055	0.00433837	-1.98784
CB_T0_v_CB_T3	CB_T0	CB_T3	ENSG00000285758	1.99698	0.0617193	ENSG00000285758		8	lncRNA	novel transcript, antisense to MRPS28	FALSE	TRUE	FALSE	FALSE	-2.44118	2.43053	0.0198194	-3.17085
CB_T0_v_CB_T3	CB_T0	CB_T3	ENSG00000258081	1.99498	0.157515	ENSG00000258081		14	lncRNA	novel transcript	FALSE	TRUE	FALSE	FALSE	-2.66825	1.89122	0.0661031	-4.08764
CB_T0_v_CB_T3	CB_T0	CB_T3	ENSG00000260711	1.99452	2.08516e-09	ENSG00000260711		14	lncRNA	novel transcript, intronic to CATSPERB	FALSE	TRUE	FALSE	FALSE	1.58157	9.0344	4.52034e-11	15.0929
CB_T0_v_CB_T3	CB_T0	CB_T3	ENSG00000259277	1.98991	0.0360725	ENSG00000259277		15	lncRNA	novel transcript	FALSE	TRUE	FALSE	FALSE	-2.19265	2.70294	0.0101563	-2.68405
CB_T0_v_CB_T3	CB_T0	CB_T3	MYO18B	1.98967	0.0581862	ENSG00000133454	MYO18B	22	protein_coding	myosin XVIIIB [Source:HGNC Symbol;Acc:HGNC:18150]	FALSE	FALSE	FALSE	FALSE	0.25609	2.46058	0.0184443	-3.46102
CB_T0_v_CB_T3	CB_T0	CB_T3	ENSG00000287807	1.98937	0.025383	ENSG00000287807		1	lncRNA	novel transcript	FALSE	TRUE	FALSE	FALSE	-2.0905	2.87359	0.00656007	-2.32313
CB_T0_v_CB_T3	CB_T0	CB_T3	ENSG00000278903	1.98445	0.0193962	ENSG00000278903		21	lncRNA	novel transcript	FALSE	TRUE	FALSE	FALSE	0.0312571	2.99918	0.00471602	-2.06337
CB_T0_v_CB_T3	CB_T0	CB_T3	CCDC7	1.9842	0.000411903	ENSG00000216937	CCDC7	10	protein_coding	coiled-coil domain containing 7 [Source:HGNC Symbol;Acc:HGNC:26533]	FALSE	FALSE	FALSE	FALSE	1.69796	4.56048	5.03045e-05	1.81689
CB_T0_v_CB_T3	CB_T0	CB_T3	LINC02273	1.9836	0.0503239	ENSG00000245954	LINC02273	4	lncRNA	long intergenic non-protein coding RNA 2273 [Source:HGNC Symbol;Acc:HGNC:53188]	FALSE	FALSE	FALSE	FALSE	2.16098	2.53509	0.0154016	-3.49399
CB_T0_v_CB_T3	CB_T0	CB_T3	TBC1D30	1.9835	0.0126923	ENSG00000111490	TBC1D30	12	protein_coding	TBC1 domain family member 30 [Source:HGNC Symbol;Acc:HGNC:29164]	FALSE	FALSE	FALSE	FALSE	0.276335	3.19044	0.00281724	-1.7225
CB_T0_v_CB_T3	CB_T0	CB_T3	SLC20A1-DT	1.98135	2.04911e-06	ENSG00000237753	SLC20A1-DT	2	lncRNA	SLC20A1 divergent transcript [Source:HGNC Symbol;Acc:HGNC:55651]	FALSE	FALSE	FALSE	FALSE	1.81061	6.4872	1.13352e-07	7.63404
CB_T0_v_CB_T3	CB_T0	CB_T3	ENSG00000258747	1.97872	0.0513566	ENSG00000258747		14	lncRNA	novel transcript, antisense to FSCB	FALSE	TRUE	FALSE	FALSE	-2.6242	2.52489	0.0157892	-3.00269
CB_T0_v_CB_T3	CB_T0	CB_T3	CDC42BPG	1.97774	0.00214379	ENSG00000171219	CDC42BPG	11	protein_coding	CDC42 binding protein kinase gamma [Source:HGNC Symbol;Acc:HGNC:29829]	FALSE	FALSE	FALSE	FALSE	2.56251	3.92751	0.000343132	-0.0923116
CB_T0_v_CB_T3	CB_T0	CB_T3	ENSG00000256101	1.97707	0.0208612	ENSG00000256101		12	lncRNA	novel transcript	FALSE	TRUE	FALSE	FALSE	-1.55974	2.96466	0.00516734	-2.13999
CB_T0_v_CB_T3	CB_T0	CB_T3	IGKC	1.97557	0.238902	ENSG00000211592	IGKC	2	IG_C_gene	immunoglobulin kappa constant [Source:HGNC Symbol;Acc:HGNC:5716]	FALSE	FALSE	FALSE	FALSE	-3.78931	1.61472	0.114503	-4.32494
CB_T0_v_CB_T3	CB_T0	CB_T3	RAB36	1.97494	0.0204349	ENSG00000100228	RAB36	22	protein_coding	RAB36, member RAS oncogene family [Source:HGNC Symbol;Acc:HGNC:9775]	FALSE	FALSE	FALSE	FALSE	0.0995484	2.97407	0.00504041	-2.19023
CB_T0_v_CB_T3	CB_T0	CB_T3	ENSG00000205037	1.9704	0.000113979	ENSG00000205037		16	lncRNA	novel transcript	FALSE	TRUE	FALSE	FALSE	2.26267	5.03827	1.13151e-05	3.27311
CB_T0_v_CB_T3	CB_T0	CB_T3	ENSG00000291141|EMBP1	1.97035	8.98757e-09	ENSG00000291141	EMBP1	1	lncRNA	embigin pseudogene 1 [Source:HGNC Symbol;Acc:HGNC:38661]	FALSE	FALSE	TRUE	FALSE	1.71305	8.47309	2.39629e-10	13.4999
CB_T0_v_CB_T3	CB_T0	CB_T3	HSP90B2P	1.96747	0.0739155	ENSG00000259706	HSP90B2P	15	processed_pseudogene	heat shock protein 90 beta family member 2, pseudogene [Source:HGNC Symbol;Acc:HGNC:12099]	FALSE	FALSE	FALSE	FALSE	-2.2191	2.33439	0.0248641	-3.34013
CB_T0_v_CB_T3	CB_T0	CB_T3	ENSG00000290357	1.96365	0.000530266	ENSG00000290357		8	lncRNA	novel transcript	FALSE	TRUE	FALSE	FALSE	0.231744	4.46436	6.76612e-05	1.64266
CB_T0_v_CB_T3	CB_T0	CB_T3	ENSG00000238840	1.96318	0.0297604	ENSG00000238840		10	snoRNA	U8 small nucleolar RNA [Source:RFAM;Acc:RF00096]	FALSE	TRUE	FALSE	FALSE	-3.06283	2.79773	0.00798013	-2.48378
CB_T0_v_CB_T3	CB_T0	CB_T3	RSPH1	1.96193	0.0482428	ENSG00000160188	RSPH1	21	protein_coding	radial spoke head component 1 [Source:HGNC Symbol;Acc:HGNC:12371]	FALSE	FALSE	FALSE	FALSE	-3.29566	2.55649	0.0146168	-2.9429
CB_T0_v_CB_T3	CB_T0	CB_T3	ENSG00000259723	1.96056	0.195206	ENSG00000259723		20	lncRNA	novel transcript, antisense to TSHZ2	FALSE	TRUE	FALSE	FALSE	-3.17994	1.75276	0.0875693	-4.18802
CB_T0_v_CB_T3	CB_T0	CB_T3	CDK5R1	1.96033	3.36094e-06	ENSG00000176749	CDK5R1	17	protein_coding	cyclin dependent kinase 5 regulatory subunit 1 [Source:HGNC Symbol;Acc:HGNC:1775]	FALSE	FALSE	FALSE	FALSE	4.00679	6.30848	2.00009e-07	7.00376
CB_T0_v_CB_T3	CB_T0	CB_T3	ENSG00000245869	1.95976	0.0175439	ENSG00000245869		11	lncRNA	novel transcript, antisense to CXCR5	FALSE	TRUE	FALSE	FALSE	-1.96702	3.04573	0.00416599	-1.95041
CB_T0_v_CB_T3	CB_T0	CB_T3	SVIL2P	1.95973	0.181962	ENSG00000234814	SVIL2P	10	transcribed_unprocessed_pseudogene	supervillin family member 2, pseudogene [Source:HGNC Symbol;Acc:HGNC:44959]	FALSE	FALSE	FALSE	FALSE	-1.7643	1.79851	0.079906	-4.19864
CB_T0_v_CB_T3	CB_T0	CB_T3	TMC8	1.95944	2.6134e-10	ENSG00000167895	TMC8	17	protein_coding	transmembrane channel like 8 [Source:HGNC Symbol;Acc:HGNC:20474]	FALSE	FALSE	FALSE	FALSE	7.56421	9.88048	3.93858e-12	17.4538
CB_T0_v_CB_T3	CB_T0	CB_T3	SMAD7	1.95825	5.80535e-09	ENSG00000101665	SMAD7	18	protein_coding	SMAD family member 7 [Source:HGNC Symbol;Acc:HGNC:6773]	FALSE	FALSE	FALSE	FALSE	4.87844	8.64049	1.45145e-10	13.9958
CB_T0_v_CB_T3	CB_T0	CB_T3	P2RY14	1.95767	0.0172634	ENSG00000174944	P2RY14	3	protein_coding	purinergic receptor P2Y14 [Source:HGNC Symbol;Acc:HGNC:16442]	FALSE	FALSE	FALSE	FALSE	-0.930369	3.05291	0.00408669	-1.93845
CB_T0_v_CB_T3	CB_T0	CB_T3	FAM178B	1.95753	0.0200103	ENSG00000168754	FAM178B	2	protein_coding	family with sequence similarity 178 member B [Source:HGNC Symbol;Acc:HGNC:28036]	FALSE	FALSE	FALSE	FALSE	-1.05843	2.98438	0.00490475	-2.15532
CB_T0_v_CB_T3	CB_T0	CB_T3	ENSG00000290972	1.95702	0.255742	ENSG00000290972		9	lncRNA	ankyrin repeat domain 20 family member A5, pseudogene [Source:NCBI gene (formerly Entrezgene);Acc:440482]	FALSE	TRUE	FALSE	FALSE	-1.49912	1.56485	0.125766	-4.48363
CB_T0_v_CB_T3	CB_T0	CB_T3	ENSG00000233848	1.95611	0.0388786	ENSG00000233848		6	lncRNA	novel transcript	FALSE	TRUE	FALSE	FALSE	-2.85701	2.66647	0.0111311	-2.73712
CB_T0_v_CB_T3	CB_T0	CB_T3	CEBPE	1.9549	0.00985212	ENSG00000092067	CEBPE	14	protein_coding	CCAAT enhancer binding protein epsilon [Source:HGNC Symbol;Acc:HGNC:1836]	FALSE	FALSE	FALSE	FALSE	-1.77771	3.29971	0.00208555	-1.37553
CB_T0_v_CB_T3	CB_T0	CB_T3	ENSG00000207320	1.95461	0.124926	ENSG00000207320		X	misc_RNA	Y RNA [Source:RFAM;Acc:RF00019]	FALSE	TRUE	FALSE	FALSE	-2.90969	2.03447	0.0488031	-3.8171
CB_T0_v_CB_T3	CB_T0	CB_T3	LINC00678	1.95414	0.0264054	ENSG00000254934	LINC00678	11	lncRNA	long intergenic non-protein coding RNA 678 [Source:HGNC Symbol;Acc:HGNC:44413]	FALSE	FALSE	FALSE	FALSE	-2.2146	2.85516	0.00688146	-2.36172
CB_T0_v_CB_T3	CB_T0	CB_T3	ENSG00000136305|CIDEB	1.95342	0.00148867	ENSG00000136305	CIDEB	14	protein_coding	cell death inducing DFFA like effector b [Source:HGNC Symbol;Acc:HGNC:1977]	FALSE	FALSE	TRUE	FALSE	1.3897	4.07067	0.000223892	0.566691
CB_T0_v_CB_T3	CB_T0	CB_T3	ENSG00000285920	1.95162	0.507082	ENSG00000285920		15	protein_coding	novel protein	FALSE	TRUE	FALSE	FALSE	-3.56059	0.983655	0.3314	-4.93648
CB_T0_v_CB_T3	CB_T0	CB_T3	ENSG00000232334	1.9501	0.0408087	ENSG00000232334		10	processed_pseudogene	novel pseudogene	FALSE	TRUE	FALSE	FALSE	-3.76367	2.6417	0.0118414	-2.78511
CB_T0_v_CB_T3	CB_T0	CB_T3	ENSG00000290031	1.94696	0.0140887	ENSG00000290031		19	lncRNA	novel transcript, antisense to GMFG	FALSE	TRUE	FALSE	FALSE	-1.74705	3.14514	0.00318707	-1.72964
CB_T0_v_CB_T3	CB_T0	CB_T3	ENSG00000261130	1.94676	0.00717972	ENSG00000261130		16	protein_coding	novel protein	FALSE	TRUE	FALSE	FALSE	-0.861237	3.43459	0.00143023	-1.0749
CB_T0_v_CB_T3	CB_T0	CB_T3	ENSG00000269896	1.94673	0.000646565	ENSG00000269896		1	transcribed_processed_pseudogene	small nuclear ribonucleoprotein N (SNRPN) pseudogene	FALSE	TRUE	FALSE	FALSE	0.692636	4.3912	8.46995e-05	1.43966
CB_T0_v_CB_T3	CB_T0	CB_T3	ENSG00000287042	1.94606	0.054597	ENSG00000287042		3	lncRNA	novel transcript	FALSE	TRUE	FALSE	FALSE	-1.56494	2.49395	0.0170196	-3.07597
CB_T0_v_CB_T3	CB_T0	CB_T3	ENSG00000285982	1.94503	0.277363	ENSG00000285982		8	protein_coding	novel protein	FALSE	TRUE	FALSE	FALSE	-4.46096	1.50333	0.140878	-4.44332
CB_T0_v_CB_T3	CB_T0	CB_T3	ENSG00000261273	1.94494	0.142684	ENSG00000261273		16	lncRNA	novel transcript	FALSE	TRUE	FALSE	FALSE	-2.54081	1.95288	0.058098	-3.92128
CB_T0_v_CB_T3	CB_T0	CB_T3	ENSG00000272226	1.94437	0.0526895	ENSG00000272226		1	lncRNA	novel transcript	FALSE	TRUE	FALSE	FALSE	-2.7455	2.51269	0.0162641	-3.02707
CB_T0_v_CB_T3	CB_T0	CB_T3	IFI30	1.94364	0.24034	ENSG00000216490	IFI30	19	protein_coding	IFI30 lysosomal thiol reductase [Source:HGNC Symbol;Acc:HGNC:5398]	FALSE	FALSE	FALSE	FALSE	2.06446	1.61015	0.115498	-4.69803
CB_T0_v_CB_T3	CB_T0	CB_T3	MYO1F	1.94359	0.00253853	ENSG00000142347	MYO1F	19	protein_coding	myosin IF [Source:HGNC Symbol;Acc:HGNC:7600]	FALSE	FALSE	FALSE	FALSE	0.765288	3.85988	0.000419067	-0.0803199
CB_T0_v_CB_T3	CB_T0	CB_T3	GDAP1L1	1.94094	0.00666378	ENSG00000124194	GDAP1L1	20	protein_coding	ganglioside induced differentiation associated protein 1 like 1 [Source:HGNC Symbol;Acc:HGNC:4213]	FALSE	FALSE	FALSE	FALSE	-0.461778	3.46861	0.00129913	-1.01649
CB_T0_v_CB_T3	CB_T0	CB_T3	ENSG00000288589	1.94063	0.062307	ENSG00000288589		4	lncRNA	novel transcript	FALSE	TRUE	FALSE	FALSE	-2.90066	2.42559	0.0200539	-3.17849
CB_T0_v_CB_T3	CB_T0	CB_T3	ENSG00000203531	1.94042	0.0134412	ENSG00000203531		2	processed_pseudogene	C-type lectin domain family 1, member A (CLEC1A) pseudogene	FALSE	TRUE	FALSE	FALSE	-1.97859	3.1655	0.00301549	-1.68511
CB_T0_v_CB_T3	CB_T0	CB_T3	CEACAM1	1.94031	0.00272779	ENSG00000079385	CEACAM1	19	protein_coding	CEA cell adhesion molecule 1 [Source:HGNC Symbol;Acc:HGNC:1814]	FALSE	FALSE	FALSE	FALSE	1.47041	3.83174	0.000455265	-0.204698
CB_T0_v_CB_T3	CB_T0	CB_T3	DEUP1	1.93936	0.115738	ENSG00000165325	DEUP1	11	protein_coding	deuterosome assembly protein 1 [Source:HGNC Symbol;Acc:HGNC:26344]	FALSE	FALSE	FALSE	FALSE	-4.24742	2.08139	0.0440672	-3.73915
CB_T0_v_CB_T3	CB_T0	CB_T3	NDRG1	1.9365	1.71708e-09	ENSG00000104419	NDRG1	8	protein_coding	N-myc downstream regulated 1 [Source:HGNC Symbol;Acc:HGNC:7679]	FALSE	FALSE	FALSE	FALSE	4.67966	9.11301	3.58969e-11	15.3824
CB_T0_v_CB_T3	CB_T0	CB_T3	CPA5	1.9364	0.175128	ENSG00000158525	CPA5	7	protein_coding	carboxypeptidase A5 [Source:HGNC Symbol;Acc:HGNC:15722]	FALSE	FALSE	FALSE	FALSE	-0.747397	1.82328	0.0759984	-4.68537
CB_T0_v_CB_T3	CB_T0	CB_T3	IL7R	1.93523	1.00448e-10	ENSG00000168685	IL7R	5	protein_coding	interleukin 7 receptor [Source:HGNC Symbol;Acc:HGNC:6024]	FALSE	FALSE	FALSE	FALSE	8.37761	10.2756	1.30034e-12	18.3552
CB_T0_v_CB_T3	CB_T0	CB_T3	ENSG00000272936	1.93518	0.263383	ENSG00000272936		4	lncRNA	novel transcript, antisense to GNPDA2	FALSE	TRUE	FALSE	FALSE	-3.42529	1.54286	0.13101	-4.46551
CB_T0_v_CB_T3	CB_T0	CB_T3	ENSG00000259922	1.93509	3.99974e-05	ENSG00000259922		16	processed_pseudogene	chromosome 7 open reading frame 63 (C7orf63) pseudogene	FALSE	TRUE	FALSE	FALSE	0.329159	5.41481	3.43899e-06	4.35188
CB_T0_v_CB_T3	CB_T0	CB_T3	CT45A5	1.93495	0.050388	ENSG00000228836	CT45A5	X	protein_coding	cancer/testis antigen family 45 member A5 [Source:HGNC Symbol;Acc:HGNC:33270]	FALSE	FALSE	FALSE	FALSE	-2.71443	2.5342	0.015435	-2.98395
CB_T0_v_CB_T3	CB_T0	CB_T3	ENSG00000253503	1.9336	0.0191475	ENSG00000253503		8	lncRNA	novel transcript	FALSE	TRUE	FALSE	FALSE	-1.48676	3.0056	0.00463631	-2.04459
CB_T0_v_CB_T3	CB_T0	CB_T3	ENSG00000225492|GBP1P1	1.93272	0.0319893	ENSG00000225492	GBP1P1	1	transcribed_unprocessed_pseudogene	guanylate binding protein 1 pseudogene 1 [Source:HGNC Symbol;Acc:HGNC:39561]	FALSE	FALSE	TRUE	FALSE	-1.47779	2.76213	0.00874088	-2.54656
CB_T0_v_CB_T3	CB_T0	CB_T3	ENSG00000249102	1.93182	0.107072	ENSG00000249102		5	lncRNA	novel transcript	FALSE	TRUE	FALSE	FALSE	-2.52991	2.12679	0.0398736	-3.71103
CB_T0_v_CB_T3	CB_T0	CB_T3	GOLGA8O	1.93166	0.048882	ENSG00000206127	GOLGA8O	15	protein_coding	golgin A8 family member O [Source:HGNC Symbol;Acc:HGNC:44406]	FALSE	FALSE	FALSE	FALSE	-0.534814	2.55005	0.014849	-3.18098
CB_T0_v_CB_T3	CB_T0	CB_T3	LINC00350	1.93016	0.0296457	ENSG00000225316	LINC00350	13	lncRNA	long intergenic non-protein coding RNA 350 [Source:HGNC Symbol;Acc:HGNC:42668]	FALSE	FALSE	FALSE	FALSE	-1.01239	2.79976	0.00793861	-2.49529
CB_T0_v_CB_T3	CB_T0	CB_T3	ENSG00000248571	1.92815	0.011296	ENSG00000248571		4	lncRNA	novel transcript	FALSE	TRUE	FALSE	FALSE	-2.32883	3.24209	0.00244532	-1.52101
CB_T0_v_CB_T3	CB_T0	CB_T3	RLIMP1	1.92764	0.00369179	ENSG00000229456	RLIMP1	13	processed_pseudogene	ring finger protein, LIM domain interacting pseudogene 1 [Source:HGNC Symbol;Acc:HGNC:39682]	FALSE	FALSE	FALSE	FALSE	0.0727928	3.70912	0.000651534	-0.434864
CB_T0_v_CB_T3	CB_T0	CB_T3	ANGPTL3	1.92633	0.227747	ENSG00000132855	ANGPTL3	1	protein_coding	angiopoietin like 3 [Source:HGNC Symbol;Acc:HGNC:491]	FALSE	FALSE	FALSE	FALSE	-3.18693	1.64905	0.107238	-4.34449
CB_T0_v_CB_T3	CB_T0	CB_T3	ENSG00000273096	1.92497	0.000733778	ENSG00000273096		22	lncRNA	novel transcript, sense intronic to SUN2	FALSE	TRUE	FALSE	FALSE	0.0177819	4.3425	9.83078e-05	1.30596
CB_T0_v_CB_T3	CB_T0	CB_T3	ENSG00000289250	1.92465	0.0474136	ENSG00000289250		2	lncRNA	novel transcript, sense intronic to ANXA4	FALSE	TRUE	FALSE	FALSE	-2.79859	2.56562	0.014293	-2.92634
CB_T0_v_CB_T3	CB_T0	CB_T3	CD80	1.92453	0.140298	ENSG00000121594	CD80	3	protein_coding	CD80 molecule [Source:HGNC Symbol;Acc:HGNC:1700]	FALSE	FALSE	FALSE	FALSE	-1.43727	1.96301	0.0568664	-3.90902
CB_T0_v_CB_T3	CB_T0	CB_T3	NOS3	1.92409	0.00607391	ENSG00000164867	NOS3	7	protein_coding	nitric oxide synthase 3 [Source:HGNC Symbol;Acc:HGNC:7876]	FALSE	FALSE	FALSE	FALSE	2.76583	3.50748	0.00116347	-1.08226
CB_T0_v_CB_T3	CB_T0	CB_T3	STK38	1.92401	1.36411e-15	ENSG00000112079	STK38	6	protein_coding	serine/threonine kinase 38 [Source:HGNC Symbol;Acc:HGNC:17847]	FALSE	FALSE	FALSE	FALSE	6.86574	15.8412	1.68682e-18	32.0742
CB_T0_v_CB_T3	CB_T0	CB_T3	SPSB1	1.92019	8.39289e-08	ENSG00000171621	SPSB1	1	protein_coding	splA/ryanodine receptor domain and SOCS box containing 1 [Source:HGNC Symbol;Acc:HGNC:30628]	FALSE	FALSE	FALSE	FALSE	2.63353	7.64726	2.97406e-09	11.1327
CB_T0_v_CB_T3	CB_T0	CB_T3	SEMA4A	1.91989	0.0673284	ENSG00000196189	SEMA4A	1	protein_coding	semaphorin 4A [Source:HGNC Symbol;Acc:HGNC:10729]	FALSE	FALSE	FALSE	FALSE	-0.631091	2.38383	0.022141	-3.27875
CB_T0_v_CB_T3	CB_T0	CB_T3	ANO5	1.91977	0.00705216	ENSG00000171714	ANO5	11	protein_coding	anoctamin 5 [Source:HGNC Symbol;Acc:HGNC:27337]	FALSE	FALSE	FALSE	FALSE	-0.380233	3.4425	0.00139867	-1.05585
CB_T0_v_CB_T3	CB_T0	CB_T3	ENSG00000282978	1.91965	0.0142928	ENSG00000282978		3	processed_pseudogene	basic transcription factor 3 (BTF3) pseudogene	FALSE	TRUE	FALSE	FALSE	-2.37847	3.13852	0.00324485	-1.74714
CB_T0_v_CB_T3	CB_T0	CB_T3	NUDT7	1.91843	2.0934e-05	ENSG00000140876	NUDT7	16	protein_coding	nudix hydrolase 7 [Source:HGNC Symbol;Acc:HGNC:8054]	FALSE	FALSE	FALSE	FALSE	0.981157	5.65091	1.62356e-06	5.08495
CB_T0_v_CB_T3	CB_T0	CB_T3	DDX11L2	1.91828	0.128973	ENSG00000236397	DDX11L2	2	unprocessed_pseudogene	DEAD/H-box helicase 11 like 2 (pseudogene) [Source:HGNC Symbol;Acc:HGNC:37103]	FALSE	FALSE	FALSE	FALSE	0.385695	2.01522	0.0508706	-4.21055
CB_T0_v_CB_T3	CB_T0	CB_T3	ENSG00000254983	1.9172	0.0509233	ENSG00000254983		11	lncRNA	novel transcript	FALSE	TRUE	FALSE	FALSE	-1.77779	2.52907	0.0156292	-3.01895
CB_T0_v_CB_T3	CB_T0	CB_T3	PCDHGB3	1.91687	0.0895412	ENSG00000262209	PCDHGB3	5	protein_coding	protocadherin gamma subfamily B, 3 [Source:HGNC Symbol;Acc:HGNC:8710]	FALSE	FALSE	FALSE	FALSE	-2.64726	2.22812	0.0317605	-3.51497
CB_T0_v_CB_T3	CB_T0	CB_T3	SLC16A12	1.91635	0.0175244	ENSG00000152779	SLC16A12	10	protein_coding	solute carrier family 16 member 12 [Source:HGNC Symbol;Acc:HGNC:23094]	FALSE	FALSE	FALSE	FALSE	-2.98548	3.04626	0.00416	-1.95426
CB_T0_v_CB_T3	CB_T0	CB_T3	SEPTIN7P12	1.9163	0.0579406	ENSG00000275562	SEPTIN7P12	17	unprocessed_pseudogene	septin 7 pseudogene 12 [Source:HGNC Symbol;Acc:HGNC:55091]	FALSE	FALSE	FALSE	FALSE	-3.18661	2.46289	0.0183424	-3.11383
CB_T0_v_CB_T3	CB_T0	CB_T3	BIN2	1.91384	2.39912e-11	ENSG00000110934	BIN2	12	protein_coding	bridging integrator 2 [Source:HGNC Symbol;Acc:HGNC:1053]	FALSE	FALSE	FALSE	FALSE	5.45006	10.8982	2.36408e-13	20.3484
CB_T0_v_CB_T3	CB_T0	CB_T3	ENSG00000280164	1.91357	0.0291488	ENSG00000280164		21	lncRNA	novel transcript	FALSE	TRUE	FALSE	FALSE	-2.04663	2.80807	0.00777099	-2.45313
CB_T0_v_CB_T3	CB_T0	CB_T3	VWA5A	1.9129	5.0016e-07	ENSG00000110002	VWA5A	11	protein_coding	von Willebrand factor A domain containing 5A [Source:HGNC Symbol;Acc:HGNC:6658]	FALSE	FALSE	FALSE	FALSE	2.35014	6.99524	2.27486e-08	9.16472
CB_T0_v_CB_T3	CB_T0	CB_T3	RASSF3	1.91075	6.31347e-13	ENSG00000153179	RASSF3	12	protein_coding	Ras association domain family member 3 [Source:HGNC Symbol;Acc:HGNC:14271]	FALSE	FALSE	FALSE	FALSE	6.60026	12.6005	2.88006e-15	24.6812
CB_T0_v_CB_T3	CB_T0	CB_T3	ENSG00000223711	1.9097	0.0177986	ENSG00000223711		3	lncRNA	novel transcript	FALSE	TRUE	FALSE	FALSE	-1.36357	3.03888	0.00424297	-1.9875
CB_T0_v_CB_T3	CB_T0	CB_T3	ENSG00000260033	1.90929	0.0307706	ENSG00000260033		16	processed_pseudogene	ribosomal L24 domain containing 1 (RSL24D1) pseudogene	FALSE	TRUE	FALSE	FALSE	-2.30197	2.78135	0.00832225	-2.51244
CB_T0_v_CB_T3	CB_T0	CB_T3	SLC8B1	1.90842	2.51811e-13	ENSG00000089060	SLC8B1	12	protein_coding	solute carrier family 8 member B1 [Source:HGNC Symbol;Acc:HGNC:26175]	FALSE	FALSE	FALSE	FALSE	5.42508	13.0424	9.7307e-16	25.7756
CB_T0_v_CB_T3	CB_T0	CB_T3	ENSG00000288600	1.90796	0.220393	ENSG00000288600		13	lncRNA	novel transcript	FALSE	TRUE	FALSE	FALSE	-3.22043	1.67306	0.102387	-4.32212
CB_T0_v_CB_T3	CB_T0	CB_T3	MKI67	1.90761	0.0546657	ENSG00000148773	MKI67	10	protein_coding	marker of proliferation Ki-67 [Source:HGNC Symbol;Acc:HGNC:7107]	FALSE	FALSE	FALSE	FALSE	3.24271	2.49317	0.0170516	-3.327
CB_T0_v_CB_T3	CB_T0	CB_T3	ENSG00000260537	1.90691	0.220762	ENSG00000260537		16	protein_coding	novel protein, DDX19B and DDX19A readthrough	FALSE	TRUE	FALSE	FALSE	-0.272428	1.67186	0.102627	-4.49545
CB_T0_v_CB_T3	CB_T0	CB_T3	KIAA1671	1.90621	4.63411e-07	ENSG00000197077	KIAA1671	22	protein_coding	KIAA1671 [Source:HGNC Symbol;Acc:HGNC:29345]	FALSE	FALSE	FALSE	FALSE	4.64241	7.02496	2.0719e-08	9.09479
CB_T0_v_CB_T3	CB_T0	CB_T3	BLZF2P	1.90567	0.0316478	ENSG00000258565	BLZF2P	14	unprocessed_pseudogene	basic leucine zipper nuclear factor 2, pseudogene [Source:HGNC Symbol;Acc:HGNC:20049]	FALSE	FALSE	FALSE	FALSE	-1.6372	2.76784	0.00861453	-2.57263
CB_T0_v_CB_T3	CB_T0	CB_T3	RN7SL718P	1.90555	0.016131	ENSG00000264423	RN7SL718P	19	misc_RNA	RNA, 7SL, cytoplasmic 718, pseudogene [Source:HGNC Symbol;Acc:HGNC:46734]	FALSE	FALSE	FALSE	FALSE	-1.29493	3.08352	0.00376441	-1.86716
CB_T0_v_CB_T3	CB_T0	CB_T3	CALCB	1.90539	0.00651485	ENSG00000175868	CALCB	11	protein_coding	calcitonin related polypeptide beta [Source:HGNC Symbol;Acc:HGNC:1438]	FALSE	FALSE	FALSE	FALSE	-0.916847	3.47814	0.00126455	-0.949321
CB_T0_v_CB_T3	CB_T0	CB_T3	LDLRAP1	1.90492	1.51731e-09	ENSG00000157978	LDLRAP1	1	protein_coding	low density lipoprotein receptor adaptor protein 1 [Source:HGNC Symbol;Acc:HGNC:18640]	FALSE	FALSE	FALSE	FALSE	6.22294	9.15975	3.13101e-11	15.4086
CB_T0_v_CB_T3	CB_T0	CB_T3	E2F3-IT1	1.90217	0.0208589	ENSG00000224707	E2F3-IT1	6	lncRNA	E2F3 intronic transcript 1 [Source:HGNC Symbol;Acc:HGNC:41329]	FALSE	FALSE	FALSE	FALSE	-1.24731	2.96476	0.00516595	-2.14441
CB_T0_v_CB_T3	CB_T0	CB_T3	ENSG00000259649	1.89816	0.00737346	ENSG00000259649		15	lncRNA	novel transcript, antisense to CEMIP	FALSE	TRUE	FALSE	FALSE	-1.58936	3.42265	0.00147915	-1.09169
CB_T0_v_CB_T3	CB_T0	CB_T3	RPS6KA2	1.89695	8.41227e-07	ENSG00000071242	RPS6KA2	6	protein_coding	ribosomal protein S6 kinase A2 [Source:HGNC Symbol;Acc:HGNC:10431]	FALSE	FALSE	FALSE	FALSE	3.21117	6.80567	4.13494e-08	8.53356
CB_T0_v_CB_T3	CB_T0	CB_T3	ENSG00000250863	1.89446	0.0089972	ENSG00000250863		4	lncRNA	novel transcript	FALSE	TRUE	FALSE	FALSE	-0.626977	3.33899	0.00186981	-1.29395
CB_T0_v_CB_T3	CB_T0	CB_T3	OR2T12	1.89314	0.037276	ENSG00000177201	OR2T12	1	protein_coding	olfactory receptor family 2 subfamily T member 12 [Source:HGNC Symbol;Acc:HGNC:19592]	FALSE	FALSE	FALSE	FALSE	-2.86323	2.68692	0.0105744	-2.69598
CB_T0_v_CB_T3	CB_T0	CB_T3	DIP2A-IT1	1.89313	0.000285238	ENSG00000223692	DIP2A-IT1	21	lncRNA	DIP2A intronic transcript 1 [Source:HGNC Symbol;Acc:HGNC:41430]	FALSE	FALSE	FALSE	FALSE	-0.136845	4.69959	3.26756e-05	2.30942
CB_T0_v_CB_T3	CB_T0	CB_T3	TC2N	1.89061	2.04544e-10	ENSG00000165929	TC2N	14	protein_coding	tandem C2 domains, nuclear [Source:HGNC Symbol;Acc:HGNC:19859]	FALSE	FALSE	TRUE	FALSE	6.08028	9.97832	2.98777e-12	17.7395
CB_T0_v_CB_T3	CB_T0	CB_T3	SLC7A8	1.88969	0.0428363	ENSG00000092068	SLC7A8	14	protein_coding	solute carrier family 7 member 8 [Source:HGNC Symbol;Acc:HGNC:11066]	FALSE	FALSE	FALSE	FALSE	0.354117	2.61778	0.0125672	-3.16543
CB_T0_v_CB_T3	CB_T0	CB_T3	BHLHA15	1.88931	0.000324088	ENSG00000180535	BHLHA15	7	protein_coding	basic helix-loop-helix family member a15 [Source:HGNC Symbol;Acc:HGNC:22265]	FALSE	FALSE	FALSE	FALSE	0.66019	4.65125	3.79719e-05	2.17138
CB_T0_v_CB_T3	CB_T0	CB_T3	LIPC-AS1	1.88911	0.12694	ENSG00000259293	LIPC-AS1	15	lncRNA	LIPC antisense RNA 1 [Source:HGNC Symbol;Acc:HGNC:52294]	FALSE	FALSE	FALSE	FALSE	-2.50926	2.02471	0.0498417	-3.87104
CB_T0_v_CB_T3	CB_T0	CB_T3	PFKFB4	1.88693	0.0061543	ENSG00000114268	PFKFB4	3	protein_coding	6-phosphofructo-2-kinase/fructose-2,6-biphosphatase 4 [Source:HGNC Symbol;Acc:HGNC:8875]	FALSE	FALSE	FALSE	FALSE	0.826315	3.50158	0.00118315	-0.948641
CB_T0_v_CB_T3	CB_T0	CB_T3	ENSG00000174171	1.88643	0.000325502	ENSG00000174171		15	lncRNA	novel transcript, antisense to SPTBN5	FALSE	TRUE	FALSE	FALSE	1.80931	4.64955	3.81736e-05	2.03064
CB_T0_v_CB_T3	CB_T0	CB_T3	IRGM	1.8856	0.0470759	ENSG00000237693	IRGM	5	protein_coding	immunity related GTPase M [Source:HGNC Symbol;Acc:HGNC:29597]	FALSE	FALSE	FALSE	FALSE	-0.762447	2.56932	0.0141639	-2.97233
CB_T0_v_CB_T3	CB_T0	CB_T3	SPATA7	1.88538	0.00264292	ENSG00000042317	SPATA7	14	protein_coding	spermatogenesis associated 7 [Source:HGNC Symbol;Acc:HGNC:20423]	FALSE	FALSE	FALSE	FALSE	0.555615	3.84414	0.000438954	-0.0390241
CB_T0_v_CB_T3	CB_T0	CB_T3	ENSG00000287188	1.88502	0.0314946	ENSG00000287188		4	lncRNA	novel transcript, antisense to ANXA10	FALSE	TRUE	FALSE	FALSE	-1.07171	2.77046	0.00855702	-2.55442
CB_T0_v_CB_T3	CB_T0	CB_T3	KIAA1671-AS1	1.88453	0.00013915	ENSG00000203280	KIAA1671-AS1	22	lncRNA	KIAA1671 antisense RNA 1 [Source:HGNC Symbol;Acc:HGNC:41238]	FALSE	FALSE	FALSE	FALSE	-0.736135	4.96424	1.42817e-05	3.03023
CB_T0_v_CB_T3	CB_T0	CB_T3	KCNA2	1.88365	0.214	ENSG00000177301	KCNA2	1	protein_coding	potassium voltage-gated channel subfamily A member 2 [Source:HGNC Symbol;Acc:HGNC:6220]	FALSE	FALSE	FALSE	FALSE	-1.56745	1.6936	0.0983833	-4.35768
CB_T0_v_CB_T3	CB_T0	CB_T3	ERICH6	1.88338	0.118225	ENSG00000163645	ERICH6	3	protein_coding	glutamate rich 6 [Source:HGNC Symbol;Acc:HGNC:28602]	FALSE	FALSE	FALSE	FALSE	-3.39794	2.06845	0.0453313	-3.76592
CB_T0_v_CB_T3	CB_T0	CB_T3	SDK2	1.88334	0.0750747	ENSG00000069188	SDK2	17	protein_coding	sidekick cell adhesion molecule 2 [Source:HGNC Symbol;Acc:HGNC:19308]	FALSE	FALSE	FALSE	FALSE	2.18696	2.32663	0.0253179	-3.98463
CB_T0_v_CB_T3	CB_T0	CB_T3	LINC01876	1.88332	0.0238865	ENSG00000226383	LINC01876	2	lncRNA	long intergenic non-protein coding RNA 1876 [Source:HGNC Symbol;Acc:HGNC:52695]	FALSE	FALSE	FALSE	FALSE	-1.60313	2.90233	0.00608655	-2.32969
CB_T0_v_CB_T3	CB_T0	CB_T3	AGAP7P	1.88326	0.0800078	ENSG00000264204	AGAP7P	10	unprocessed_pseudogene	ArfGAP with GTPase domain, ankyrin repeat and PH domain 7, pseudogene [Source:HGNC Symbol;Acc:HGNC:23465]	FALSE	FALSE	FALSE	FALSE	-0.183988	2.2914	0.0274731	-3.81347
CB_T0_v_CB_T3	CB_T0	CB_T3	ENSG00000289205	1.88304	0.0434284	ENSG00000289205		2	lncRNA	novel transcript	FALSE	TRUE	FALSE	FALSE	-1.20025	2.61075	0.0127879	-2.8598
CB_T0_v_CB_T3	CB_T0	CB_T3	SNAI3	1.88155	3.16716e-05	ENSG00000185669	SNAI3	16	protein_coding	snail family transcriptional repressor 3 [Source:HGNC Symbol;Acc:HGNC:18411]	FALSE	FALSE	FALSE	FALSE	1.51225	5.49953	2.62767e-06	4.65129
CB_T0_v_CB_T3	CB_T0	CB_T3	ENSG00000225017	1.88075	0.0841716	ENSG00000225017		8	processed_pseudogene	aconitase 2, mitochondrial (ACO2) pseudogene	FALSE	TRUE	FALSE	FALSE	-2.57624	2.26382	0.0292737	-3.47203
CB_T0_v_CB_T3	CB_T0	CB_T3	ENSG00000286931	1.87996	0.40045	ENSG00000286931		14	lncRNA	novel transcript	FALSE	TRUE	FALSE	FALSE	0.695874	1.2068	0.23484	-5.44795
CB_T0_v_CB_T3	CB_T0	CB_T3	TMEM235	1.87745	0.0475278	ENSG00000204278	TMEM235	17	protein_coding	transmembrane protein 235 [Source:HGNC Symbol;Acc:HGNC:27563]	FALSE	FALSE	FALSE	FALSE	-4.36645	2.56433	0.0143384	-3.00203
CB_T0_v_CB_T3	CB_T0	CB_T3	LINC02284	1.87647	0.0775407	ENSG00000259719	LINC02284	14	lncRNA	long intergenic non-protein coding RNA 2284 [Source:HGNC Symbol;Acc:HGNC:53201]	FALSE	FALSE	FALSE	FALSE	-2.74596	2.30895	0.0263802	-3.42967
CB_T0_v_CB_T3	CB_T0	CB_T3	ENSG00000270421	1.87641	0.0753728	ENSG00000270421		10	processed_pseudogene	leucine rich repeat containing 40 (LRRC40) pseudogene	FALSE	TRUE	FALSE	FALSE	-2.72848	2.32441	0.0254494	-3.35249
CB_T0_v_CB_T3	CB_T0	CB_T3	TET1	1.87406	4.54717e-08	ENSG00000138336	TET1	10	protein_coding	tet methylcytosine dioxygenase 1 [Source:HGNC Symbol;Acc:HGNC:29484]	FALSE	FALSE	FALSE	FALSE	1.21303	7.87363	1.48062e-09	11.7649
CB_T0_v_CB_T3	CB_T0	CB_T3	ENSG00000287312	1.87338	0.0170631	ENSG00000287312		11	lncRNA	novel transcript	FALSE	TRUE	FALSE	FALSE	-1.05081	3.05861	0.00402478	-1.92978
CB_T0_v_CB_T3	CB_T0	CB_T3	KRT128P	1.87318	0.0692548	ENSG00000258120	KRT128P	12	unprocessed_pseudogene	keratin 128, pseudogene [Source:HGNC Symbol;Acc:HGNC:48882]	FALSE	FALSE	FALSE	FALSE	-1.96331	2.36959	0.0228963	-3.32835
CB_T0_v_CB_T3	CB_T0	CB_T3	FBXL16	1.87315	2.05341e-06	ENSG00000127585	FBXL16	16	protein_coding	F-box and leucine rich repeat protein 16 [Source:HGNC Symbol;Acc:HGNC:14150]	FALSE	FALSE	FALSE	FALSE	3.08525	6.48545	1.13987e-07	7.60726
CB_T0_v_CB_T3	CB_T0	CB_T3	ENSG00000250038	1.87191	0.0776132	ENSG00000250038		4	lncRNA	novel transcript	FALSE	TRUE	FALSE	FALSE	-2.4099	2.3083	0.0264199	-3.38843
CB_T0_v_CB_T3	CB_T0	CB_T3	BOC	1.87009	0.197811	ENSG00000144857	BOC	3	protein_coding	BOC cell adhesion associated, oncogene regulated [Source:HGNC Symbol;Acc:HGNC:17173]	FALSE	FALSE	FALSE	FALSE	-0.787163	1.74429	0.0890522	-4.46905
CB_T0_v_CB_T3	CB_T0	CB_T3	LINC00278	1.86793	0.0394477	ENSG00000231535	LINC00278	Y	lncRNA	long intergenic non-protein coding RNA 278 [Source:HGNC Symbol;Acc:HGNC:38712]	FALSE	FALSE	FALSE	FALSE	-1.54733	2.65899	0.0113413	-2.78381
CB_T0_v_CB_T3	CB_T0	CB_T3	ENSG00000289348	1.86765	0.0410114	ENSG00000289348		1	lncRNA	novel transcript	FALSE	TRUE	FALSE	FALSE	-3.50568	2.63928	0.0119131	-2.81195
CB_T0_v_CB_T3	CB_T0	CB_T3	SHOC1	1.86528	0.000854888	ENSG00000165181	SHOC1	9	protein_coding	shortage in chiasmata 1 [Source:HGNC Symbol;Acc:HGNC:26535]	FALSE	FALSE	FALSE	FALSE	0.639097	4.28501	0.000117143	1.10627
CB_T0_v_CB_T3	CB_T0	CB_T3	IER5L-AS1	1.86519	0.0479527	ENSG00000204055	IER5L-AS1	9	lncRNA	IER5L antisense RNA 1 [Source:HGNC Symbol;Acc:HGNC:55825]	FALSE	FALSE	FALSE	FALSE	-0.684835	2.55971	0.0145018	-3.08862
CB_T0_v_CB_T3	CB_T0	CB_T3	CYP3A7-CYP3A51P	1.86504	0.16087	ENSG00000282301	CYP3A7-CYP3A51P	7	protein_coding	CYP3A7-CYP3A51P readthrough [Source:HGNC Symbol;Acc:HGNC:51504]	FALSE	FALSE	FALSE	FALSE	-2.05241	1.87762	0.0679896	-4.04832
CB_T0_v_CB_T3	CB_T0	CB_T3	ENSG00000287852	1.86216	0.0447006	ENSG00000287852		10	lncRNA	novel transcript	FALSE	TRUE	FALSE	FALSE	-1.89461	2.59607	0.0132609	-2.8863
CB_T0_v_CB_T3	CB_T0	CB_T3	FAM90A1	1.8621	0.152017	ENSG00000171847	FAM90A1	12	protein_coding	family with sequence similarity 90 member A1 [Source:HGNC Symbol;Acc:HGNC:25526]	FALSE	FALSE	FALSE	FALSE	-1.59068	1.91439	0.0629908	-4.05799
CB_T0_v_CB_T3	CB_T0	CB_T3	ENSG00000274987	1.86029	0.0119638	ENSG00000274987		12	lncRNA	novel transcript, antisense to KRAS	FALSE	TRUE	FALSE	FALSE	-1.2818	3.21627	0.00262502	-1.5785
CB_T0_v_CB_T3	CB_T0	CB_T3	PASK	1.86014	1.26487e-08	ENSG00000115687	PASK	2	protein_coding	PAS domain containing serine/threonine kinase [Source:HGNC Symbol;Acc:HGNC:17270]	FALSE	FALSE	FALSE	FALSE	6.9167	8.34819	3.49062e-10	12.8622
CB_T0_v_CB_T3	CB_T0	CB_T3	C1orf105	1.85879	0.142031	ENSG00000180999	C1orf105	1	protein_coding	chromosome 1 open reading frame 105 [Source:HGNC Symbol;Acc:HGNC:29591]	FALSE	FALSE	FALSE	FALSE	-2.68436	1.95558	0.0577673	-3.95805
CB_T0_v_CB_T3	CB_T0	CB_T3	ENSG00000287014	1.85792	0.0053282	ENSG00000287014		12	lncRNA	novel transcript	FALSE	TRUE	FALSE	FALSE	-0.540273	3.56242	0.000994689	-0.744318
CB_T0_v_CB_T3	CB_T0	CB_T3	SLC5A10	1.85684	9.82809e-07	ENSG00000154025	SLC5A10	17	protein_coding	solute carrier family 5 member 10 [Source:HGNC Symbol;Acc:HGNC:23155]	FALSE	FALSE	FALSE	FALSE	2.13761	6.75077	4.91822e-08	8.42101
CB_T0_v_CB_T3	CB_T0	CB_T3	ACTG1P17	1.85677	2.64586e-05	ENSG00000259315	ACTG1P17	15	transcribed_processed_pseudogene	actin gamma 1 pseudogene 17 [Source:HGNC Symbol;Acc:HGNC:51497]	FALSE	FALSE	FALSE	FALSE	0.278646	5.56456	2.13689e-06	4.79232
CB_T0_v_CB_T3	CB_T0	CB_T3	SPI1	1.85655	0.230894	ENSG00000066336	SPI1	11	protein_coding	Spi-1 proto-oncogene [Source:HGNC Symbol;Acc:HGNC:11241]	FALSE	FALSE	FALSE	FALSE	-3.3057	1.63942	0.109237	-4.30194
CB_T0_v_CB_T3	CB_T0	CB_T3	C16orf95	1.85617	6.8016e-05	ENSG00000260456	C16orf95	16	protein_coding	chromosome 16 open reading frame 95 [Source:HGNC Symbol;Acc:HGNC:40033]	FALSE	FALSE	FALSE	FALSE	0.954755	5.22643	6.24755e-06	3.84029
CB_T0_v_CB_T3	CB_T0	CB_T3	ENSG00000287257	1.85494	7.53988e-05	ENSG00000287257		17	lncRNA	novel transcript, antisense to SEPT9	FALSE	TRUE	FALSE	FALSE	-0.450435	5.18792	7.0568e-06	3.69761
CB_T0_v_CB_T3	CB_T0	CB_T3	PPP2R2B	1.85391	0.122182	ENSG00000156475	PPP2R2B	5	protein_coding	protein phosphatase 2 regulatory subunit Bbeta [Source:HGNC Symbol;Acc:HGNC:9305]	FALSE	FALSE	FALSE	FALSE	-0.306035	2.04841	0.0473517	-4.15118
CB_T0_v_CB_T3	CB_T0	CB_T3	HECW2	1.85282	0.0332067	ENSG00000138411	HECW2	2	protein_coding	HECT, C2 and WW domain containing E3 ubiquitin protein ligase 2 [Source:HGNC Symbol;Acc:HGNC:29853]	FALSE	FALSE	FALSE	FALSE	0.736753	2.74425	0.00914794	-2.72038
CB_T0_v_CB_T3	CB_T0	CB_T3	ENSG00000259792	1.85269	0.0135959	ENSG00000259792		15	lncRNA	novel transcript, antisense to TBC1D2B	FALSE	TRUE	FALSE	FALSE	-1.8571	3.16064	0.00305563	-1.71171
CB_T0_v_CB_T3	CB_T0	CB_T3	DHCR24-DT	1.85235	0.120674	ENSG00000233203	DHCR24-DT	1	lncRNA	DHCR24 divergent transcript [Source:HGNC Symbol;Acc:HGNC:53969]	FALSE	FALSE	FALSE	FALSE	-2.38706	2.05629	0.0465481	-3.77172
CB_T0_v_CB_T3	CB_T0	CB_T3	ENSG00000229677	1.85164	0.000544304	ENSG00000229677		7	processed_pseudogene	ribosomal protein L17 (RPL17) pseudogene	FALSE	TRUE	FALSE	FALSE	0.24699	4.45494	6.96509e-05	1.62083
CB_T0_v_CB_T3	CB_T0	CB_T3	ENSG00000289534	1.85089	0.00144118	ENSG00000289534		2	lncRNA	novel transcript, sense intronic to MGAT5	FALSE	TRUE	FALSE	FALSE	-0.858113	4.08386	0.000215207	0.603367
CB_T0_v_CB_T3	CB_T0	CB_T3	SASH3	1.85061	2.21863e-13	ENSG00000122122	SASH3	X	protein_coding	SAM and SH3 domain containing 3 [Source:HGNC Symbol;Acc:HGNC:15975]	FALSE	FALSE	FALSE	FALSE	6.8168	13.0987	8.48767e-16	25.904
CB_T0_v_CB_T3	CB_T0	CB_T3	CCNB2P1	1.85049	0.07718	ENSG00000214998	CCNB2P1	7	processed_pseudogene	cyclin B2 pseudogene 1 [Source:HGNC Symbol;Acc:HGNC:50850]	FALSE	FALSE	FALSE	FALSE	-3.33693	2.31159	0.0262188	-3.37697
CB_T0_v_CB_T3	CB_T0	CB_T3	TRPC6P10	1.84905	0.0155653	ENSG00000226874	TRPC6P10	7	processed_pseudogene	TRPC6 pseudogene 10 [Source:HGNC Symbol;Acc:HGNC:55951]	FALSE	FALSE	FALSE	FALSE	-1.15275	3.09993	0.00360171	-1.83068
CB_T0_v_CB_T3	CB_T0	CB_T3	SEMA4C	1.8479	2.28794e-09	ENSG00000168758	SEMA4C	2	protein_coding	semaphorin 4C [Source:HGNC Symbol;Acc:HGNC:10731]	FALSE	FALSE	FALSE	FALSE	5.46121	8.9973	5.04121e-11	14.9491
CB_T0_v_CB_T3	CB_T0	CB_T3	ENSG00000260693	1.84697	4.40588e-06	ENSG00000260693		15	lncRNA	novel transcript	FALSE	TRUE	FALSE	FALSE	-0.436212	6.20871	2.7473e-07	6.64574
CB_T0_v_CB_T3	CB_T0	CB_T3	ENSG00000288960	1.84667	0.000614738	ENSG00000288960		2	lncRNA	novel transcript	FALSE	TRUE	FALSE	FALSE	0.730811	4.40989	7.99839e-05	1.48405
CB_T0_v_CB_T3	CB_T0	CB_T3	ENSG00000262304	1.84641	0.393144	ENSG00000262304		17	protein_coding	novel readthrough SHPK-TRPV1 protein	FALSE	TRUE	FALSE	FALSE	-1.31399	1.2223	0.228992	-4.89398
CB_T0_v_CB_T3	CB_T0	CB_T3	LINC00184	1.84476	0.065839	ENSG00000224939	LINC00184	1	lncRNA	long intergenic non-protein coding RNA 184 [Source:HGNC Symbol;Acc:HGNC:37192]	FALSE	FALSE	FALSE	FALSE	-3.19742	2.39674	0.0214757	-3.23656
CB_T0_v_CB_T3	CB_T0	CB_T3	NOD1	1.84458	1.90324e-08	ENSG00000106100	NOD1	7	protein_coding	nucleotide binding oligomerization domain containing 1 [Source:HGNC Symbol;Acc:HGNC:16390]	FALSE	FALSE	FALSE	FALSE	3.85874	8.19355	5.57483e-10	12.7529
CB_T0_v_CB_T3	CB_T0	CB_T3	MST1P2	1.8443	0.10413	ENSG00000186301	MST1P2	1	unprocessed_pseudogene	macrophage stimulating 1 pseudogene 2 [Source:HGNC Symbol;Acc:HGNC:7383]	FALSE	FALSE	FALSE	FALSE	-1.18602	2.14293	0.0384699	-3.7107
CB_T0_v_CB_T3	CB_T0	CB_T3	ENSG00000286750	1.84277	0.00995298	ENSG00000286750		17	lncRNA	novel transcript	FALSE	TRUE	FALSE	FALSE	-3.05927	3.29568	0.00210898	-1.38969
CB_T0_v_CB_T3	CB_T0	CB_T3	ENSG00000267521	1.84179	0.0141883	ENSG00000267521		17	lncRNA	novel transcript	FALSE	TRUE	FALSE	FALSE	-1.17655	3.14192	0.00321509	-1.84515
CB_T0_v_CB_T3	CB_T0	CB_T3	DPP4	1.84141	1.13429e-06	ENSG00000197635	DPP4	2	protein_coding	dipeptidyl peptidase 4 [Source:HGNC Symbol;Acc:HGNC:3009]	FALSE	FALSE	FALSE	FALSE	5.19703	6.69689	5.83189e-08	8.04407
CB_T0_v_CB_T3	CB_T0	CB_T3	ENSG00000289603	1.84094	0.000948675	ENSG00000289603		8	lncRNA	novel transcript	FALSE	TRUE	FALSE	FALSE	-1.31944	4.24545	0.000132115	1.03544
CB_T0_v_CB_T3	CB_T0	CB_T3	CALN1	1.84066	0.208864	ENSG00000183166	CALN1	7	protein_coding	calneuron 1 [Source:HGNC Symbol;Acc:HGNC:13248]	FALSE	FALSE	FALSE	FALSE	-1.24801	1.7097	0.0953357	-4.40743
CB_T0_v_CB_T3	CB_T0	CB_T3	CHRNB3	1.84019	0.0522844	ENSG00000147432	CHRNB3	8	protein_coding	cholinergic receptor nicotinic beta 3 subunit [Source:HGNC Symbol;Acc:HGNC:1963]	FALSE	FALSE	FALSE	FALSE	-3.63427	2.51652	0.0161138	-3.01626
CB_T0_v_CB_T3	CB_T0	CB_T3	ENSG00000258111	1.83857	0.00597426	ENSG00000258111		12	processed_pseudogene	ATP synthase, H+ transporting, mitochondrial Fo complex, subunit C1 (subunit 9) (ATP5G1) pseudogene	FALSE	TRUE	FALSE	FALSE	-2.4692	3.51421	0.00114138	-0.885082
CB_T0_v_CB_T3	CB_T0	CB_T3	DENND6A-AS1	1.83575	0.0571938	ENSG00000239801	DENND6A-AS1	3	lncRNA	DENND6A antisense RNA 1 [Source:HGNC Symbol;Acc:HGNC:41152]	FALSE	FALSE	FALSE	FALSE	-3.02943	2.46988	0.0180369	-3.10055
CB_T0_v_CB_T3	CB_T0	CB_T3	ENSG00000288026	1.83554	0.0226321	ENSG00000288026		16	lncRNA	novel transcript	FALSE	TRUE	FALSE	FALSE	-2.1512	2.92648	0.00571356	-2.2096
CB_T0_v_CB_T3	CB_T0	CB_T3	TSC22D3	1.83511	1.30068e-11	ENSG00000157514	TSC22D3	X	protein_coding	TSC22 domain family member 3 [Source:HGNC Symbol;Acc:HGNC:3051]	FALSE	FALSE	FALSE	FALSE	4.59395	11.1783	1.11582e-13	21.0851
CB_T0_v_CB_T3	CB_T0	CB_T3	ENSG00000243402	1.83482	0.0382138	ENSG00000243402		8	processed_pseudogene	ribosomal protein L15 (RPL15) pseudogene	FALSE	TRUE	FALSE	FALSE	-2.61096	2.67481	0.0109009	-2.71842
CB_T0_v_CB_T3	CB_T0	CB_T3	DIRC3-AS1	1.83443	0.0195972	ENSG00000233143	DIRC3-AS1	2	lncRNA	DIRC3 antisense RNA 1 [Source:HGNC Symbol;Acc:HGNC:50636]	FALSE	FALSE	FALSE	FALSE	0.113814	2.99482	0.00477095	-2.28746
CB_T0_v_CB_T3	CB_T0	CB_T3	ENSG00000290768	1.8338	0.235808	ENSG00000290768		9	lncRNA	novel transcript	FALSE	TRUE	FALSE	FALSE	-4.52683	1.62438	0.112418	-4.30719
CB_T0_v_CB_T3	CB_T0	CB_T3	FBN1	1.83314	0.0113509	ENSG00000166147	FBN1	15	protein_coding	fibrillin 1 [Source:HGNC Symbol;Acc:HGNC:3603]	FALSE	FALSE	FALSE	FALSE	-0.00366642	3.23987	0.00246028	-1.53019
CB_T0_v_CB_T3	CB_T0	CB_T3	ENSG00000286066	1.83262	0.000597015	ENSG00000286066		4	lncRNA	novel transcript	FALSE	TRUE	FALSE	FALSE	-0.420692	4.4202	7.74934e-05	1.52278
CB_T0_v_CB_T3	CB_T0	CB_T3	IL24	1.83069	5.2222e-07	ENSG00000162892	IL24	1	protein_coding	interleukin 24 [Source:HGNC Symbol;Acc:HGNC:11346]	FALSE	FALSE	FALSE	FALSE	4.59114	6.9791	2.39336e-08	8.96239
CB_T0_v_CB_T3	CB_T0	CB_T3	RN7SL756P	1.82874	0.0226216	ENSG00000244610	RN7SL756P	17	misc_RNA	RNA, 7SL, cytoplasmic 756, pseudogene [Source:HGNC Symbol;Acc:HGNC:46772]	FALSE	FALSE	FALSE	FALSE	-2.29377	2.92683	0.00570829	-2.20684
CB_T0_v_CB_T3	CB_T0	CB_T3	OR2A42	1.82747	0.00608061	ENSG00000212807	OR2A42	7	protein_coding	olfactory receptor family 2 subfamily A member 42 [Source:HGNC Symbol;Acc:HGNC:31230]	FALSE	FALSE	TRUE	FALSE	0.926628	3.50702	0.00116499	-1.06268
CB_T0_v_CB_T3	CB_T0	CB_T3	ENSG00000232140	1.82694	0.0133436	ENSG00000232140		2	lncRNA	novel transcript	FALSE	TRUE	FALSE	FALSE	-1.30837	3.1686	0.00299016	-1.68753
CB_T0_v_CB_T3	CB_T0	CB_T3	PNMT	1.82616	0.20951	ENSG00000141744	PNMT	17	protein_coding	phenylethanolamine N-methyltransferase [Source:HGNC Symbol;Acc:HGNC:9160]	FALSE	FALSE	FALSE	FALSE	-3.27094	1.70756	0.0957361	-4.26789
CB_T0_v_CB_T3	CB_T0	CB_T3	LINC02416	1.82605	0.0605853	ENSG00000257924	LINC02416	12	lncRNA	long intergenic non-protein coding RNA 2416 [Source:HGNC Symbol;Acc:HGNC:53345]	FALSE	FALSE	FALSE	FALSE	-1.57731	2.43996	0.019378	-3.1534
CB_T0_v_CB_T3	CB_T0	CB_T3	ENSG00000286271	1.82572	0.00370248	ENSG00000286271		5	lncRNA	novel transcript, antisense to SEPP1	FALSE	TRUE	FALSE	FALSE	-1.36482	3.70774	0.000654136	-0.394027
CB_T0_v_CB_T3	CB_T0	CB_T3	C11orf21	1.82482	0.00312586	ENSG00000110665	C11orf21	11	protein_coding	chromosome 11 open reading frame 21 [Source:HGNC Symbol;Acc:HGNC:13231]	FALSE	FALSE	FALSE	FALSE	3.32186	3.77602	0.000536076	-0.630859
CB_T0_v_CB_T3	CB_T0	CB_T3	ENSG00000288739	1.82453	0.0155648	ENSG00000288739		X	lncRNA	novel transcript, antisense to USP51	FALSE	TRUE	FALSE	FALSE	-1.82304	3.10001	0.00360098	-1.83313
CB_T0_v_CB_T3	CB_T0	CB_T3	OLFM5P	1.82401	0.0222551	ENSG00000224295	OLFM5P	11	unitary_pseudogene	olfactomedin family member 5, pseudogene [Source:HGNC Symbol;Acc:HGNC:51927]	FALSE	FALSE	FALSE	FALSE	-2.48711	2.93478	0.00559043	-2.1905
CB_T0_v_CB_T3	CB_T0	CB_T3	ENSG00000287227	1.82359	0.0379887	ENSG00000287227		11	lncRNA	novel transcript	FALSE	TRUE	FALSE	FALSE	-2.50128	2.67781	0.0108191	-2.71583
CB_T0_v_CB_T3	CB_T0	CB_T3	LINC00159	1.82228	0.106954	ENSG00000230323	LINC00159	21	lncRNA	long intergenic non-protein coding RNA 159 [Source:HGNC Symbol;Acc:HGNC:1285]	FALSE	FALSE	FALSE	FALSE	-2.24408	2.12757	0.0398049	-3.70296
CB_T0_v_CB_T3	CB_T0	CB_T3	ENSG00000289206	1.822	0.0257561	ENSG00000289206		5	lncRNA	novel transcript	FALSE	TRUE	FALSE	FALSE	-1.34907	2.86722	0.00666944	-2.34759
CB_T0_v_CB_T3	CB_T0	CB_T3	ENSG00000288714	1.82178	0.0897263	ENSG00000288714		6	lncRNA	novel transcript	FALSE	TRUE	FALSE	FALSE	-2.77588	2.2266	0.0318708	-3.51597
CB_T0_v_CB_T3	CB_T0	CB_T3	AUTS2	1.82085	6.76977e-10	ENSG00000158321	AUTS2	7	protein_coding	activator of transcription and developmental regulator AUTS2 [Source:HGNC Symbol;Acc:HGNC:14262]	FALSE	FALSE	FALSE	FALSE	3.91896	9.49466	1.18506e-11	16.4426
CB_T0_v_CB_T3	CB_T0	CB_T3	LINC01873	1.82054	0.0361132	ENSG00000232164	LINC01873	2	lncRNA	long intergenic non-protein coding RNA 1873 [Source:HGNC Symbol;Acc:HGNC:52692]	FALSE	FALSE	FALSE	FALSE	-1.75442	2.70244	0.0101691	-2.66946
CB_T0_v_CB_T3	CB_T0	CB_T3	CPB1	1.82043	0.238641	ENSG00000153002	CPB1	3	protein_coding	carboxypeptidase B1 [Source:HGNC Symbol;Acc:HGNC:2299]	FALSE	FALSE	FALSE	FALSE	-2.91692	1.61572	0.114286	-4.3884
CB_T0_v_CB_T3	CB_T0	CB_T3	ENSG00000145063	1.81669	0.0274859	ENSG00000145063		2	lncRNA	novel transcript	FALSE	TRUE	FALSE	FALSE	-0.674598	2.83545	0.00724162	-2.44808
CB_T0_v_CB_T3	CB_T0	CB_T3	ENSG00000278923	1.81633	0.125782	ENSG00000278923		18	lncRNA	novel transcript	FALSE	TRUE	FALSE	FALSE	-2.56333	2.03	0.0492767	-3.89858
CB_T0_v_CB_T3	CB_T0	CB_T3	RN7SL291P	1.8163	0.121362	ENSG00000242065	RN7SL291P	X	misc_RNA	RNA, 7SL, cytoplasmic 291, pseudogene [Source:HGNC Symbol;Acc:HGNC:46307]	FALSE	FALSE	FALSE	FALSE	-2.72844	2.05262	0.0469212	-3.79585
CB_T0_v_CB_T3	CB_T0	CB_T3	LINC02504	1.81382	0.0461014	ENSG00000248339	LINC02504	4	lncRNA	long intergenic non-protein coding RNA 2504 [Source:HGNC Symbol;Acc:HGNC:53493]	FALSE	FALSE	FALSE	FALSE	-1.79704	2.57997	0.0137977	-2.90179
CB_T0_v_CB_T3	CB_T0	CB_T3	SEPTIN9	1.81279	3.80438e-14	ENSG00000184640	SEPTIN9	17	protein_coding	septin 9 [Source:HGNC Symbol;Acc:HGNC:7323]	FALSE	FALSE	TRUE	FALSE	8.99716	13.9888	1.02908e-16	27.9006
CB_T0_v_CB_T3	CB_T0	CB_T3	LINC01783	1.81237	0.0713599	ENSG00000233421	LINC01783	1	lncRNA	long intergenic non-protein coding RNA 1783 [Source:HGNC Symbol;Acc:HGNC:52573]	FALSE	FALSE	FALSE	FALSE	-1.73345	2.35364	0.0237701	-3.3904
CB_T0_v_CB_T3	CB_T0	CB_T3	EOLA2-DT	1.81204	7.66722e-06	ENSG00000235703	EOLA2-DT	X	lncRNA	EOLA2 divergent transcript [Source:HGNC Symbol;Acc:HGNC:48579]	FALSE	FALSE	FALSE	FALSE	3.48472	6.01179	5.14348e-07	6.07305
CB_T0_v_CB_T3	CB_T0	CB_T3	ENSG00000272071	1.81047	0.00932465	ENSG00000272071		5	lncRNA	novel transcript	FALSE	TRUE	FALSE	FALSE	-1.50693	3.3232	0.00195386	-1.31963
CB_T0_v_CB_T3	CB_T0	CB_T3	IQGAP2	1.80907	1.35165e-07	ENSG00000145703	IQGAP2	5	protein_coding	IQ motif containing GTPase activating protein 2 [Source:HGNC Symbol;Acc:HGNC:6111]	FALSE	FALSE	FALSE	FALSE	5.60055	7.46691	5.20226e-09	10.4074
CB_T0_v_CB_T3	CB_T0	CB_T3	CDHR3	1.80899	1.07729e-07	ENSG00000128536	CDHR3	7	protein_coding	cadherin related family member 3 [Source:HGNC Symbol;Acc:HGNC:26308]	FALSE	FALSE	FALSE	FALSE	2.4141	7.55285	3.98395e-09	10.8443
CB_T0_v_CB_T3	CB_T0	CB_T3	PDK1	1.80884	1.63077e-10	ENSG00000152256	PDK1	2	protein_coding	pyruvate dehydrogenase kinase 1 [Source:HGNC Symbol;Acc:HGNC:8809]	FALSE	FALSE	FALSE	FALSE	6.15899	10.0733	2.28754e-12	18.0466
CB_T0_v_CB_T3	CB_T0	CB_T3	SLFN5	1.80866	4.58622e-09	ENSG00000166750	SLFN5	17	protein_coding	schlafen family member 5 [Source:HGNC Symbol;Acc:HGNC:28286]	FALSE	FALSE	FALSE	FALSE	6.89263	8.73175	1.10588e-10	14.0747
CB_T0_v_CB_T3	CB_T0	CB_T3	ENSG00000278112	1.8086	0.0297604	ENSG00000278112		12	lncRNA	novel transcript, sense intronic to RILPL1	FALSE	TRUE	FALSE	FALSE	-1.3095	2.79782	0.00797827	-2.4772
CB_T0_v_CB_T3	CB_T0	CB_T3	RNF144B	1.80826	7.11002e-05	ENSG00000137393	RNF144B	6	protein_coding	ring finger protein 144B [Source:HGNC Symbol;Acc:HGNC:21578]	FALSE	FALSE	FALSE	FALSE	1.69856	5.20979	6.58525e-06	3.74998
CB_T0_v_CB_T3	CB_T0	CB_T3	ENSG00000266947	1.80767	3.16829e-05	ENSG00000266947		17	lncRNA	novel transcript, antisense SLFN5	FALSE	TRUE	FALSE	FALSE	2.29052	5.49922	2.63023e-06	4.58666
CB_T0_v_CB_T3	CB_T0	CB_T3	USP3-AS1	1.8074	3.96834e-07	ENSG00000259248	USP3-AS1	15	lncRNA	USP3 antisense RNA 1 [Source:HGNC Symbol;Acc:HGNC:44140]	FALSE	FALSE	FALSE	FALSE	3.23927	7.08043	1.7405e-08	9.36419
CB_T0_v_CB_T3	CB_T0	CB_T3	RNF112	1.80737	0.188873	ENSG00000128482	RNF112	17	protein_coding	ring finger protein 112 [Source:HGNC Symbol;Acc:HGNC:12968]	FALSE	FALSE	FALSE	FALSE	-2.17961	1.77367	0.083992	-4.27899
CB_T0_v_CB_T3	CB_T0	CB_T3	SAMD9L	1.80626	0.00198396	ENSG00000177409	SAMD9L	7	protein_coding	sterile alpha motif domain containing 9 like [Source:HGNC Symbol;Acc:HGNC:1349]	FALSE	FALSE	FALSE	FALSE	6.43077	3.95786	0.000313563	-0.561286
CB_T0_v_CB_T3	CB_T0	CB_T3	LINC00261	1.80578	0.164379	ENSG00000259974	LINC00261	20	lncRNA	long intergenic non-protein coding RNA 261 [Source:HGNC Symbol;Acc:HGNC:16189]	FALSE	FALSE	FALSE	FALSE	-1.53897	1.86477	0.0698158	-4.1408
CB_T0_v_CB_T3	CB_T0	CB_T3	MYRIP	1.80559	0.050003	ENSG00000170011	MYRIP	3	protein_coding	myosin VIIA and Rab interacting protein [Source:HGNC Symbol;Acc:HGNC:19156]	FALSE	FALSE	FALSE	FALSE	-2.11244	2.53833	0.0152803	-3.01031
CB_T0_v_CB_T3	CB_T0	CB_T3	ENSG00000259546	1.80472	0.131445	ENSG00000259546		15	lncRNA	novel transcript, antisense to CEMIP	FALSE	TRUE	FALSE	FALSE	-3.06865	2.00274	0.0522518	-3.85377
CB_T0_v_CB_T3	CB_T0	CB_T3	ATP2B4	1.80434	1.4203e-10	ENSG00000058668	ATP2B4	1	protein_coding	ATPase plasma membrane Ca2+ transporting 4 [Source:HGNC Symbol;Acc:HGNC:817]	FALSE	FALSE	FALSE	FALSE	6.09148	10.1358	1.91993e-12	18.1902
CB_T0_v_CB_T3	CB_T0	CB_T3	SOCAR	1.80178	0.222939	ENSG00000240350	SOCAR	2	lncRNA	serous ovarian cancer associated RNA [Source:HGNC Symbol;Acc:HGNC:54421]	FALSE	FALSE	FALSE	FALSE	-1.72741	1.66476	0.104043	-4.37233
CB_T0_v_CB_T3	CB_T0	CB_T3	ENSG00000237971	1.80069	0.0721538	ENSG00000237971		X	processed_pseudogene	karyopherin alpha 2 (RAG cohort 1, importin alpha 1) (KPNA2) pseudogene	FALSE	TRUE	FALSE	FALSE	-2.3221	2.34699	0.0241433	-3.36749
CB_T0_v_CB_T3	CB_T0	CB_T3	ENSG00000287356	1.79952	0.0076502	ENSG00000287356		1	lncRNA	novel transcript, antisense to MORN1	FALSE	TRUE	FALSE	FALSE	0.0680108	3.40759	0.00154317	-1.1416
CB_T0_v_CB_T3	CB_T0	CB_T3	ENSG00000232208	1.7985	0.378444	ENSG00000232208		1	processed_pseudogene	zinc finger protein 271 (ZNF) pseudogene	FALSE	TRUE	FALSE	FALSE	-2.65969	1.257	0.216291	-4.76739
CB_T0_v_CB_T3	CB_T0	CB_T3	ENSG00000258422	1.79779	0.122785	ENSG00000258422		14	lncRNA	novel transcript, antisense to SLC8A3	FALSE	TRUE	FALSE	FALSE	-2.07968	2.04541	0.0476611	-3.87357
CB_T0_v_CB_T3	CB_T0	CB_T3	ENSG00000261069	1.79762	0.18366	ENSG00000261069		15	lncRNA	novel transcript, SNORD host	FALSE	TRUE	FALSE	FALSE	-2.66903	1.79237	0.0809004	-4.20383
CB_T0_v_CB_T3	CB_T0	CB_T3	LINC00402	1.79669	0.162335	ENSG00000235532	LINC00402	13	lncRNA	long intergenic non-protein coding RNA 402 [Source:HGNC Symbol;Acc:HGNC:42732]	FALSE	FALSE	FALSE	FALSE	-0.282313	1.8723	0.0687404	-4.25052
CB_T0_v_CB_T3	CB_T0	CB_T3	TSKS	1.79637	0.216507	ENSG00000126467	TSKS	19	protein_coding	testis specific serine kinase substrate [Source:HGNC Symbol;Acc:HGNC:30719]	FALSE	FALSE	FALSE	FALSE	-0.533762	1.68546	0.0999541	-4.6864
CB_T0_v_CB_T3	CB_T0	CB_T3	LINC02126	1.79631	0.133186	ENSG00000259847	LINC02126	16	lncRNA	long intergenic non-protein coding RNA 2126 [Source:HGNC Symbol;Acc:HGNC:52983]	FALSE	FALSE	FALSE	FALSE	-3.31976	1.99473	0.0531552	-3.87095
CB_T0_v_CB_T3	CB_T0	CB_T3	PAFAH1B2P2	1.79555	0.106236	ENSG00000257501	PAFAH1B2P2	12	transcribed_processed_pseudogene	PAFAH1B2 pseudogene 2 [Source:HGNC Symbol;Acc:HGNC:54906]	FALSE	FALSE	FALSE	FALSE	-2.6361	2.13138	0.03947	-3.6681
CB_T0_v_CB_T3	CB_T0	CB_T3	ADGRG1	1.79455	0.00802039	ENSG00000205336	ADGRG1	16	protein_coding	adhesion G protein-coupled receptor G1 [Source:HGNC Symbol;Acc:HGNC:4512]	FALSE	FALSE	FALSE	FALSE	0.962705	3.38757	0.00163239	-1.29332
CB_T0_v_CB_T3	CB_T0	CB_T3	ENSG00000271788	1.79437	0.0248619	ENSG00000271788		5	lncRNA	novel transcript	FALSE	TRUE	FALSE	FALSE	-1.80805	2.88407	0.00638344	-2.30431
CB_T0_v_CB_T3	CB_T0	CB_T3	ENSG00000235192	1.79358	0.0852193	ENSG00000235192		2	lncRNA	novel transcript	FALSE	TRUE	FALSE	FALSE	-2.89302	2.25712	0.029727	-3.47547
CB_T0_v_CB_T3	CB_T0	CB_T3	GRAP	1.79314	1.66539e-11	ENSG00000154016	GRAP	17	protein_coding	GRB2 related adaptor protein [Source:HGNC Symbol;Acc:HGNC:4562]	FALSE	FALSE	FALSE	FALSE	5.40464	11.0741	1.47374e-13	20.7963
CB_T0_v_CB_T3	CB_T0	CB_T3	RN7SL396P	1.79224	0.46631	ENSG00000244642	RN7SL396P	8	misc_RNA	RNA, 7SL, cytoplasmic 396, pseudogene [Source:HGNC Symbol;Acc:HGNC:46412]	FALSE	FALSE	FALSE	FALSE	-3.04719	1.06685	0.292656	-4.91619
CB_T0_v_CB_T3	CB_T0	CB_T3	ENSG00000260084	1.79217	0.0658521	ENSG00000260084		16	lncRNA	novel transcript, antisense to ZFP90	FALSE	TRUE	FALSE	FALSE	-3.08797	2.39651	0.0214876	-3.23413
CB_T0_v_CB_T3	CB_T0	CB_T3	PIP4P2	1.79193	2.09013e-05	ENSG00000155099	PIP4P2	8	protein_coding	phosphatidylinositol-4,5-bisphosphate 4-phosphatase 2 [Source:HGNC Symbol;Acc:HGNC:25452]	FALSE	FALSE	FALSE	FALSE	2.79243	5.65162	1.61985e-06	5.08971
CB_T0_v_CB_T3	CB_T0	CB_T3	ENSG00000285954	1.78998	0.0405152	ENSG00000285954		1	lncRNA	novel transcript	FALSE	TRUE	FALSE	FALSE	-2.14277	2.64565	0.0117254	-2.78138
CB_T0_v_CB_T3	CB_T0	CB_T3	CYP2C8	1.7899	0.0850232	ENSG00000138115	CYP2C8	10	protein_coding	cytochrome P450 family 2 subfamily C member 8 [Source:HGNC Symbol;Acc:HGNC:2622]	FALSE	FALSE	FALSE	FALSE	-2.4751	2.25822	0.029652	-3.5028
CB_T0_v_CB_T3	CB_T0	CB_T3	KRT2	1.78884	0.00550494	ENSG00000172867	KRT2	12	protein_coding	keratin 2 [Source:HGNC Symbol;Acc:HGNC:6439]	FALSE	FALSE	FALSE	FALSE	-2.27304	3.54855	0.00103491	-0.78113
CB_T0_v_CB_T3	CB_T0	CB_T3	LINC02843	1.78679	0.0328909	ENSG00000228189	LINC02843	9	lncRNA	long intergenic non-protein coding RNA 2843 [Source:HGNC Symbol;Acc:HGNC:27847]	FALSE	FALSE	FALSE	FALSE	-2.70968	2.74906	0.00903681	-2.57348
CB_T0_v_CB_T3	CB_T0	CB_T3	TMPRSS12	1.78634	0.0724433	ENSG00000186452	TMPRSS12	12	protein_coding	transmembrane serine protease 12 [Source:HGNC Symbol;Acc:HGNC:28779]	FALSE	FALSE	FALSE	FALSE	-2.65109	2.34488	0.0242625	-3.32339
CB_T0_v_CB_T3	CB_T0	CB_T3	AR	1.7863	0.00305429	ENSG00000169083	AR	X	protein_coding	androgen receptor [Source:HGNC Symbol;Acc:HGNC:644]	FALSE	FALSE	FALSE	FALSE	-0.260174	3.78531	0.000521703	-0.210384
CB_T0_v_CB_T3	CB_T0	CB_T3	KYAT1	1.78619	0.000169218	ENSG00000171097	KYAT1	9	protein_coding	kynurenine aminotransferase 1 [Source:HGNC Symbol;Acc:HGNC:1564]	FALSE	FALSE	FALSE	FALSE	2.82867	4.89081	1.79825e-05	2.78157
CB_T0_v_CB_T3	CB_T0	CB_T3	CATSPERB	1.78385	5.40526e-05	ENSG00000133962	CATSPERB	14	protein_coding	cation channel sperm associated auxiliary subunit beta [Source:HGNC Symbol;Acc:HGNC:20500]	FALSE	FALSE	TRUE	FALSE	0.175376	5.3079	4.82709e-06	4.07647
CB_T0_v_CB_T3	CB_T0	CB_T3	SERPINB9P1	1.78357	0.000721056	ENSG00000230438	SERPINB9P1	6	lncRNA	serpin family B member 9 pseudogene 1 [Source:HGNC Symbol;Acc:HGNC:28590]	FALSE	FALSE	FALSE	FALSE	2.02003	4.34888	9.64083e-05	1.14122
CB_T0_v_CB_T3	CB_T0	CB_T3	TTTY10	1.78323	3.15608e-05	ENSG00000229236	TTTY10	Y	lncRNA	testis-specific transcript, Y-linked 10 [Source:HGNC Symbol;Acc:HGNC:18491]	FALSE	FALSE	FALSE	FALSE	0.971214	5.50077	2.61726e-06	4.65777
CB_T0_v_CB_T3	CB_T0	CB_T3	FAM85B	1.78064	0.00947481	ENSG00000253893	FAM85B	8	lncRNA	family with sequence similarity 85 member B [Source:HGNC Symbol;Acc:HGNC:32160]	FALSE	FALSE	FALSE	FALSE	-2.13179	3.31655	0.0019903	-1.33522
CB_T0_v_CB_T3	CB_T0	CB_T3	WBP2NL	1.77888	0.000512428	ENSG00000183066	WBP2NL	22	protein_coding	WBP2 N-terminal like [Source:HGNC Symbol;Acc:HGNC:28389]	FALSE	FALSE	FALSE	FALSE	0.0178137	4.47775	6.49297e-05	1.68143
CB_T0_v_CB_T3	CB_T0	CB_T3	ARHGAP11B-DT	1.77754	0.0184069	ENSG00000247728	ARHGAP11B-DT	15	lncRNA	ARHGAP11B divergent transcript [Source:HGNC Symbol;Acc:HGNC:55586]	FALSE	FALSE	TRUE	FALSE	-1.45238	3.02374	0.00441785	-2.01463
CB_T0_v_CB_T3	CB_T0	CB_T3	MTHFD1P1	1.77732	0.000336752	ENSG00000231831	MTHFD1P1	X	processed_pseudogene	methylenetetrahydrofolate dehydrogenase (NADP+ dependent) 1 pseudogene 1 [Source:HGNC Symbol;Acc:HGNC:7433]	FALSE	FALSE	FALSE	FALSE	-0.0435494	4.63689	3.97029e-05	2.12529
CB_T0_v_CB_T3	CB_T0	CB_T3	ENSG00000250781	1.77599	0.0739884	ENSG00000250781		4	lncRNA	novel transcript	FALSE	TRUE	FALSE	FALSE	-2.11075	2.33392	0.0248915	-3.34444
CB_T0_v_CB_T3	CB_T0	CB_T3	ENSG00000227088	1.77487	0.230371	ENSG00000227088		2	lncRNA	novel transcript	FALSE	TRUE	FALSE	FALSE	-2.65782	1.64094	0.108919	-4.3726
CB_T0_v_CB_T3	CB_T0	CB_T3	GDPD2	1.77464	0.142219	ENSG00000130055	GDPD2	X	protein_coding	glycerophosphodiester phosphodiesterase domain containing 2 [Source:HGNC Symbol;Acc:HGNC:25974]	FALSE	FALSE	FALSE	FALSE	-2.39689	1.9547	0.0578756	-3.93059
CB_T0_v_CB_T3	CB_T0	CB_T3	SNTN	1.77419	0.218312	ENSG00000188817	SNTN	3	protein_coding	sentan, cilia apical structure protein [Source:HGNC Symbol;Acc:HGNC:33706]	FALSE	FALSE	FALSE	FALSE	-2.03184	1.67959	0.101099	-4.51617
CB_T0_v_CB_T3	CB_T0	CB_T3	PLB1	1.77243	0.0015255	ENSG00000163803	PLB1	2	protein_coding	phospholipase B1 [Source:HGNC Symbol;Acc:HGNC:30041]	FALSE	FALSE	FALSE	FALSE	0.923495	4.0609	0.000230552	0.481574
CB_T0_v_CB_T3	CB_T0	CB_T3	ENSG00000286401	1.77224	0.0451641	ENSG00000286401		10	lncRNA	novel transcript, antisense to SGMS1	FALSE	TRUE	FALSE	FALSE	-2.81298	2.59031	0.0134508	-2.87975
CB_T0_v_CB_T3	CB_T0	CB_T3	RN7SL602P	1.7718	0.133827	ENSG00000264352	RN7SL602P	2	misc_RNA	RNA, 7SL, cytoplasmic 602, pseudogene [Source:HGNC Symbol;Acc:HGNC:46618]	FALSE	FALSE	FALSE	FALSE	-2.37723	1.99176	0.0534937	-3.91401
CB_T0_v_CB_T3	CB_T0	CB_T3	CCR9	1.77091	0.0160818	ENSG00000173585	CCR9	3	protein_coding	C-C motif chemokine receptor 9 [Source:HGNC Symbol;Acc:HGNC:1610]	FALSE	FALSE	FALSE	FALSE	-0.889823	3.08527	0.00374678	-2.02343
CB_T0_v_CB_T3	CB_T0	CB_T3	ENSG00000237076	1.76937	0.0400468	ENSG00000237076		1	lncRNA	novel transcript	FALSE	TRUE	FALSE	FALSE	-2.28317	2.6514	0.0115584	-2.76905
CB_T0_v_CB_T3	CB_T0	CB_T3	CASTOR1	1.7691	9.25858e-05	ENSG00000239282	CASTOR1	22	protein_coding	cytosolic arginine sensor for mTORC1 subunit 1 [Source:HGNC Symbol;Acc:HGNC:34423]	FALSE	FALSE	FALSE	FALSE	1.61595	5.11336	8.93014e-06	3.48235
CB_T0_v_CB_T3	CB_T0	CB_T3	UPP1	1.76892	1.50544e-10	ENSG00000183696	UPP1	7	protein_coding	uridine phosphorylase 1 [Source:HGNC Symbol;Acc:HGNC:12576]	FALSE	FALSE	FALSE	FALSE	4.87417	10.1101	2.06349e-12	18.22
CB_T0_v_CB_T3	CB_T0	CB_T3	TIE1	1.76791	0.449292	ENSG00000066056	TIE1	1	protein_coding	tyrosine kinase with immunoglobulin like and EGF like domains 1 [Source:HGNC Symbol;Acc:HGNC:11809]	FALSE	FALSE	FALSE	FALSE	-2.734	1.10059	0.277878	-4.91916
CB_T0_v_CB_T3	CB_T0	CB_T3	LINC00381	1.76711	0.225685	ENSG00000226240	LINC00381	13	lncRNA	long intergenic non-protein coding RNA 381 [Source:HGNC Symbol;Acc:HGNC:42708]	FALSE	FALSE	FALSE	FALSE	-2.87771	1.6558	0.105857	-4.32286
CB_T0_v_CB_T3	CB_T0	CB_T3	DBP	1.76585	6.81208e-09	ENSG00000105516	DBP	19	protein_coding	D-box binding PAR bZIP transcription factor [Source:HGNC Symbol;Acc:HGNC:2697]	FALSE	FALSE	FALSE	FALSE	4.13006	8.57932	1.74264e-10	13.8732
CB_T0_v_CB_T3	CB_T0	CB_T3	NUTM2F	1.76532	0.284868	ENSG00000130950	NUTM2F	9	protein_coding	NUT family member 2F [Source:HGNC Symbol;Acc:HGNC:23450]	FALSE	FALSE	FALSE	FALSE	-4.22757	1.48384	0.145956	-4.48535
CB_T0_v_CB_T3	CB_T0	CB_T3	NCF2	1.76335	0.000439077	ENSG00000116701	NCF2	1	protein_coding	neutrophil cytosolic factor 2 [Source:HGNC Symbol;Acc:HGNC:7661]	FALSE	FALSE	FALSE	FALSE	1.75015	4.53587	5.4278e-05	1.77247
CB_T0_v_CB_T3	CB_T0	CB_T3	PKP3	1.76276	0.234098	ENSG00000184363	PKP3	11	protein_coding	plakophilin 3 [Source:HGNC Symbol;Acc:HGNC:9025]	FALSE	FALSE	FALSE	FALSE	-3.63193	1.62948	0.111332	-4.32555
CB_T0_v_CB_T3	CB_T0	CB_T3	ENSG00000229717	1.76175	0.0115316	ENSG00000229717		4	lncRNA	novel transcript	FALSE	TRUE	FALSE	FALSE	-1.0633	3.23322	0.00250569	-1.53544
CB_T0_v_CB_T3	CB_T0	CB_T3	KANSL1-AS1	1.76149	0.00958887	ENSG00000214401	KANSL1-AS1	17	lncRNA	KANSL1 antisense RNA 1 [Source:HGNC Symbol;Acc:HGNC:43740]	FALSE	FALSE	TRUE	FALSE	0.896827	3.31131	0.00201945	-1.54666
CB_T0_v_CB_T3	CB_T0	CB_T3	POU5F1P3	1.76126	0.0715478	ENSG00000235602	POU5F1P3	12	processed_pseudogene	POU class 5 homeobox 1 pseudogene 3 [Source:HGNC Symbol;Acc:HGNC:9222]	FALSE	FALSE	FALSE	FALSE	-2.31526	2.35187	0.0238686	-3.32495
CB_T0_v_CB_T3	CB_T0	CB_T3	ENSG00000284418	1.75997	0.114955	ENSG00000284418		9	lncRNA	novel transcript	FALSE	TRUE	FALSE	FALSE	-2.49215	2.08551	0.0436712	-3.74916
CB_T0_v_CB_T3	CB_T0	CB_T3	KLF13	1.75986	0.000150335	ENSG00000169926	KLF13	15	protein_coding	KLF transcription factor 13 [Source:HGNC Symbol;Acc:HGNC:13672]	FALSE	FALSE	TRUE	FALSE	6.43466	4.93545	1.5633e-05	2.39543
CB_T0_v_CB_T3	CB_T0	CB_T3	PKNOX2	1.75919	0.0444925	ENSG00000165495	PKNOX2	11	protein_coding	PBX/knotted 1 homeobox 2 [Source:HGNC Symbol;Acc:HGNC:16714]	FALSE	FALSE	FALSE	FALSE	-0.267888	2.59844	0.0131833	-3.03498
CB_T0_v_CB_T3	CB_T0	CB_T3	ENSG00000290887	1.75907	0.129684	ENSG00000290887		10	lncRNA	novel transcript	FALSE	TRUE	FALSE	FALSE	-2.38416	2.01102	0.0513314	-3.84378
CB_T0_v_CB_T3	CB_T0	CB_T3	SLC38A4-AS1	1.75822	0.00150708	ENSG00000257261	SLC38A4-AS1	12	lncRNA	SLC38A4 antisense RNA 1 [Source:HGNC Symbol;Acc:HGNC:56178]	FALSE	FALSE	FALSE	FALSE	0.220196	4.0658	0.000227186	0.52185
CB_T0_v_CB_T3	CB_T0	CB_T3	ADA2	1.75775	6.21793e-09	ENSG00000093072	ADA2	22	protein_coding	adenosine deaminase 2 [Source:HGNC Symbol;Acc:HGNC:1839]	FALSE	FALSE	FALSE	FALSE	4.90353	8.61186	1.58103e-10	13.8881
CB_T0_v_CB_T3	CB_T0	CB_T3	ENSG00000285871	1.75707	0.155446	ENSG00000285871		10	lncRNA	novel transcript	FALSE	TRUE	FALSE	FALSE	-2.83337	1.89957	0.0649659	-4.03506
CB_T0_v_CB_T3	CB_T0	CB_T3	DNAH7	1.7545	0.103945	ENSG00000118997	DNAH7	2	protein_coding	dynein axonemal heavy chain 7 [Source:HGNC Symbol;Acc:HGNC:18661]	FALSE	FALSE	FALSE	FALSE	0.22382	2.14394	0.0383837	-4.03538
CB_T0_v_CB_T3	CB_T0	CB_T3	RDM1P5	1.75306	0.122601	ENSG00000263818	RDM1P5	17	transcribed_processed_pseudogene	RDM1 pseudogene 5 [Source:HGNC Symbol;Acc:HGNC:53921]	FALSE	FALSE	FALSE	FALSE	-0.171792	2.04651	0.0475469	-4.10747
CB_T0_v_CB_T3	CB_T0	CB_T3	CD19	1.75188	0.248019	ENSG00000177455	CD19	16	protein_coding	CD19 molecule [Source:HGNC Symbol;Acc:HGNC:1633]	FALSE	FALSE	FALSE	FALSE	-2.13101	1.58747	0.120549	-4.44805
CB_T0_v_CB_T3	CB_T0	CB_T3	LINC02580	1.74988	0.00323411	ENSG00000230587	LINC02580	2	lncRNA	long intergenic non-protein coding RNA 2580 [Source:HGNC Symbol;Acc:HGNC:53751]	FALSE	FALSE	FALSE	FALSE	0.490969	3.76191	0.00055864	-0.372988
CB_T0_v_CB_T3	CB_T0	CB_T3	RN7SL553P	1.74924	0.0458131	ENSG00000241227	RN7SL553P	3	misc_RNA	RNA, 7SL, cytoplasmic 553, pseudogene [Source:HGNC Symbol;Acc:HGNC:46569]	FALSE	FALSE	FALSE	FALSE	-1.63524	2.58336	0.013683	-2.89883
CB_T0_v_CB_T3	CB_T0	CB_T3	ENSG00000230516	1.74845	0.0393641	ENSG00000230516		9	lncRNA	novel transcript	FALSE	TRUE	FALSE	FALSE	-2.02056	2.66016	0.0113082	-2.75309
CB_T0_v_CB_T3	CB_T0	CB_T3	RAB39A	1.74819	0.0458131	ENSG00000179331	RAB39A	11	protein_coding	RAB39A, member RAS oncogene family [Source:HGNC Symbol;Acc:HGNC:16521]	FALSE	FALSE	FALSE	FALSE	-1.54213	2.5834	0.0136816	-2.92917
CB_T0_v_CB_T3	CB_T0	CB_T3	ERICH3	1.74789	0.383579	ENSG00000178965	ERICH3	1	protein_coding	glutamate rich 3 [Source:HGNC Symbol;Acc:HGNC:25346]	FALSE	FALSE	FALSE	FALSE	-4.26917	1.24505	0.220605	-4.70551
CB_T0_v_CB_T3	CB_T0	CB_T3	ENSG00000285068	1.74648	0.0869965	ENSG00000285068		2	lncRNA	novel transcript	FALSE	TRUE	FALSE	FALSE	-3.28305	2.24505	0.0305587	-3.4851
CB_T0_v_CB_T3	CB_T0	CB_T3	ENSG00000270171	1.7449	0.0854586	ENSG00000270171		1	lncRNA	novel transcript	FALSE	TRUE	FALSE	FALSE	-2.9688	2.25501	0.0298707	-3.48246
CB_T0_v_CB_T3	CB_T0	CB_T3	HMGN2P48	1.74454	0.0571388	ENSG00000229979	HMGN2P48	X	processed_pseudogene	high mobility group nucleosomal binding domain 2 pseudogene 48 [Source:HGNC Symbol;Acc:HGNC:55157]	FALSE	FALSE	FALSE	FALSE	-1.92269	2.47038	0.0180151	-3.14322
CB_T0_v_CB_T3	CB_T0	CB_T3	RAD51AP1P1	1.7443	0.0988059	ENSG00000214283	RAD51AP1P1	3	processed_pseudogene	RAD51AP1 pseudogene 1 [Source:HGNC Symbol;Acc:HGNC:49646]	FALSE	FALSE	FALSE	FALSE	-2.49084	2.17338	0.0359402	-3.65466
CB_T0_v_CB_T3	CB_T0	CB_T3	ENSG00000290093	1.74419	0.105902	ENSG00000290093		2	lncRNA	novel transcript, antisense to CNPPD1	FALSE	TRUE	FALSE	FALSE	-2.80945	2.13317	0.0393135	-3.67398
CB_T0_v_CB_T3	CB_T0	CB_T3	TTC28	1.74307	0.000293046	ENSG00000100154	TTC28	22	protein_coding	tetratricopeptide repeat domain 28 [Source:HGNC Symbol;Acc:HGNC:29179]	FALSE	FALSE	FALSE	FALSE	3.01569	4.68933	3.37346e-05	2.0405
CB_T0_v_CB_T3	CB_T0	CB_T3	ENSG00000257925	1.74307	0.0372005	ENSG00000257925		12	lncRNA	novel transcript, antisense to FAM113B	FALSE	TRUE	FALSE	FALSE	-1.06004	2.68811	0.0105429	-2.70811
CB_T0_v_CB_T3	CB_T0	CB_T3	ENSG00000279070	1.74145	0.141565	ENSG00000279070		2	lncRNA	novel transcript	FALSE	TRUE	FALSE	FALSE	-2.48953	1.95746	0.0575383	-3.94076
CB_T0_v_CB_T3	CB_T0	CB_T3	ENSG00000288104	1.74128	0.00306385	ENSG00000288104		3	lncRNA	novel transcript, antisense to NAALADL2	FALSE	TRUE	FALSE	FALSE	-2.09793	3.78395	0.000523784	-0.257818
CB_T0_v_CB_T3	CB_T0	CB_T3	HBG1	1.7409	0.00406228	ENSG00000213934	HBG1	11	protein_coding	hemoglobin subunit gamma 1 [Source:HGNC Symbol;Acc:HGNC:4831]	FALSE	FALSE	FALSE	FALSE	-1.47578	3.67075	0.000728222	-0.492813
CB_T0_v_CB_T3	CB_T0	CB_T3	PRMT2	1.74075	1.10199e-12	ENSG00000160310	PRMT2	21	protein_coding	protein arginine methyltransferase 2 [Source:HGNC Symbol;Acc:HGNC:5186]	FALSE	FALSE	FALSE	FALSE	7.12802	12.3153	5.87658e-15	23.9229
CB_T0_v_CB_T3	CB_T0	CB_T3	GOLGA7B	1.74037	3.21338e-05	ENSG00000155265	GOLGA7B	10	protein_coding	golgin A7 family member B [Source:HGNC Symbol;Acc:HGNC:31668]	FALSE	FALSE	FALSE	FALSE	2.65061	5.49365	2.6772e-06	4.50413
CB_T0_v_CB_T3	CB_T0	CB_T3	ENSG00000268049	1.73987	0.00635762	ENSG00000268049		19	lncRNA	novel transcript, antisense to ZNF497	FALSE	TRUE	FALSE	FALSE	-0.655788	3.48851	0.00122789	-0.924905
CB_T0_v_CB_T3	CB_T0	CB_T3	ENSG00000286416	1.73975	0.00224243	ENSG00000286416		13	lncRNA	novel transcript	FALSE	TRUE	FALSE	FALSE	-0.814348	3.90859	0.000362907	0.132083
CB_T0_v_CB_T3	CB_T0	CB_T3	RTEL1P1	1.7395	0.0362253	ENSG00000251441	RTEL1P1	4	transcribed_processed_pseudogene	regulator of telomere elongation helicase 1 pseudogene 1 [Source:HGNC Symbol;Acc:HGNC:44213]	FALSE	FALSE	FALSE	FALSE	-1.2255	2.70094	0.0102077	-2.71874
CB_T0_v_CB_T3	CB_T0	CB_T3	LINC02267	1.7394	0.0662346	ENSG00000248510	LINC02267	4	lncRNA	long intergenic non-protein coding RNA 2267 [Source:HGNC Symbol;Acc:HGNC:53181]	FALSE	FALSE	FALSE	FALSE	-2.3201	2.39316	0.0216584	-3.27573
CB_T0_v_CB_T3	CB_T0	CB_T3	SLC18A2	1.73875	0.00106826	ENSG00000165646	SLC18A2	10	protein_coding	solute carrier family 18 member A2 [Source:HGNC Symbol;Acc:HGNC:10935]	FALSE	FALSE	FALSE	FALSE	1.51704	4.19969	0.000151775	0.730282
CB_T0_v_CB_T3	CB_T0	CB_T3	SDK1	1.73634	0.0619066	ENSG00000146555	SDK1	7	protein_coding	sidekick cell adhesion molecule 1 [Source:HGNC Symbol;Acc:HGNC:19307]	FALSE	FALSE	FALSE	FALSE	1.55393	2.429	0.0198916	-3.4885
CB_T0_v_CB_T3	CB_T0	CB_T3	ENSG00000284734	1.73587	0.000899383	ENSG00000284734		1	lncRNA	novel transcript, antisense to GBP4	FALSE	TRUE	FALSE	FALSE	0.204016	4.26557	0.000124283	1.0938
CB_T0_v_CB_T3	CB_T0	CB_T3	RNU6-198P	1.73542	0.0833906	ENSG00000206985	RNU6-198P	2	snRNA	RNA, U6 small nuclear 198, pseudogene [Source:HGNC Symbol;Acc:HGNC:47161]	FALSE	FALSE	FALSE	FALSE	-2.95695	2.26905	0.0289247	-3.45351
CB_T0_v_CB_T3	CB_T0	CB_T3	ENSG00000289253	1.73516	9.20279e-05	ENSG00000289253		2	lncRNA	novel transcript	FALSE	TRUE	FALSE	FALSE	0.106954	5.11591	8.85855e-06	3.51303
CB_T0_v_CB_T3	CB_T0	CB_T3	ENSG00000290094	1.7347	0.110288	ENSG00000290094		1	lncRNA	novel transcript, sense intronic to DNAJC6	FALSE	TRUE	FALSE	FALSE	-2.04932	2.10943	0.0414337	-3.73339
CB_T0_v_CB_T3	CB_T0	CB_T3	ENSG00000290326	1.73434	0.0181329	ENSG00000290326		15	lncRNA	novel transcript	FALSE	TRUE	FALSE	FALSE	-1.9972	3.03027	0.00434157	-1.98473
CB_T0_v_CB_T3	CB_T0	CB_T3	ZCCHC18	1.73417	0.0123149	ENSG00000166707	ZCCHC18	X	protein_coding	zinc finger CCHC-type containing 18 [Source:HGNC Symbol;Acc:HGNC:32459]	FALSE	FALSE	FALSE	FALSE	-0.0511863	3.2041	0.00271395	-1.63281
CB_T0_v_CB_T3	CB_T0	CB_T3	ENSG00000287426	1.73223	0.134578	ENSG00000287426		11	lncRNA	novel transcript	FALSE	TRUE	FALSE	FALSE	-2.46646	1.98825	0.0538952	-3.86109
CB_T0_v_CB_T3	CB_T0	CB_T3	ADGRG5	1.73088	0.0272608	ENSG00000159618	ADGRG5	16	protein_coding	adhesion G protein-coupled receptor G5 [Source:HGNC Symbol;Acc:HGNC:19010]	FALSE	FALSE	FALSE	FALSE	0.796018	2.83982	0.00716021	-2.8081
CB_T0_v_CB_T3	CB_T0	CB_T3	EIF4A2P2	1.73042	0.0636741	ENSG00000227382	EIF4A2P2	10	processed_pseudogene	eukaryotic translation initiation factor 4A2 pseudogene 2 [Source:HGNC Symbol;Acc:HGNC:45099]	FALSE	FALSE	FALSE	FALSE	-3.1751	2.41375	0.0206268	-3.20173
CB_T0_v_CB_T3	CB_T0	CB_T3	IQCA1	1.72965	0.305833	ENSG00000132321	IQCA1	2	protein_coding	IQ motif containing with AAA domain 1 [Source:HGNC Symbol;Acc:HGNC:26195]	FALSE	FALSE	FALSE	FALSE	-2.06848	1.42998	0.160752	-4.57875
CB_T0_v_CB_T3	CB_T0	CB_T3	LIFR-AS1	1.72876	0.00677417	ENSG00000244968	LIFR-AS1	5	lncRNA	LIFR antisense RNA 1 [Source:HGNC Symbol;Acc:HGNC:43600]	FALSE	FALSE	FALSE	FALSE	-0.732187	3.46141	0.00132588	-1.01637
CB_T0_v_CB_T3	CB_T0	CB_T3	GLRX	1.72781	7.59831e-08	ENSG00000173221	GLRX	5	protein_coding	glutaredoxin [Source:HGNC Symbol;Acc:HGNC:4330]	FALSE	FALSE	FALSE	FALSE	4.37863	7.68371	2.65727e-09	11.1602
CB_T0_v_CB_T3	CB_T0	CB_T3	ENSG00000283189	1.72722	0.000882767	ENSG00000283189		3	protein_coding	novel protein	FALSE	TRUE	FALSE	FALSE	2.4624	4.27225	0.000121782	0.835588
CB_T0_v_CB_T3	CB_T0	CB_T3	ENSG00000163810|TGM4	1.72677	0.130116	ENSG00000163810	TGM4	3	protein_coding	transglutaminase 4 [Source:HGNC Symbol;Acc:HGNC:11780]	FALSE	FALSE	TRUE	FALSE	-2.04943	2.00879	0.0515777	-3.91786
CB_T0_v_CB_T3	CB_T0	CB_T3	HS3ST4	1.72602	0.617501	ENSG00000182601	HS3ST4	16	protein_coding	heparan sulfate-glucosamine 3-sulfotransferase 4 [Source:HGNC Symbol;Acc:HGNC:5200]	FALSE	FALSE	FALSE	FALSE	-0.902778	0.77243	0.444555	-5.47982
CB_T0_v_CB_T3	CB_T0	CB_T3	SYTL1	1.72554	4.36877e-08	ENSG00000142765	SYTL1	1	protein_coding	synaptotagmin like 1 [Source:HGNC Symbol;Acc:HGNC:15584]	FALSE	FALSE	FALSE	FALSE	4.94021	7.88885	1.41304e-09	11.7238
CB_T0_v_CB_T3	CB_T0	CB_T3	SYNM-AS2	1.72542	0.140977	ENSG00000261054	SYNM-AS2	15	lncRNA	SYNM antisense RNA 2 [Source:HGNC Symbol;Acc:HGNC:56228]	FALSE	FALSE	FALSE	FALSE	-2.8465	1.96006	0.0572233	-4.01524
CB_T0_v_CB_T3	CB_T0	CB_T3	ZBTB20-AS5	1.72478	0.0469872	ENSG00000242290	ZBTB20-AS5	3	lncRNA	ZBTB20 antisense RNA 5 [Source:HGNC Symbol;Acc:HGNC:52841]	FALSE	FALSE	FALSE	FALSE	-2.78496	2.57014	0.0141354	-2.95119
CB_T0_v_CB_T3	CB_T0	CB_T3	ENSG00000254718	1.72462	0.106985	ENSG00000254718		14	lncRNA	novel transcript, antisense to PPM1A	FALSE	TRUE	FALSE	FALSE	-1.87438	2.1273	0.039829	-3.71064
CB_T0_v_CB_T3	CB_T0	CB_T3	LINC00345	1.72462	0.0450296	ENSG00000235660	LINC00345	13	lncRNA	long intergenic non-protein coding RNA 345 [Source:HGNC Symbol;Acc:HGNC:42503]	FALSE	FALSE	FALSE	FALSE	0.865134	2.59198	0.0133953	-3.17673
CB_T0_v_CB_T3	CB_T0	CB_T3	ENSG00000287577	1.72286	0.211634	ENSG00000287577		12	lncRNA	novel transcript	FALSE	TRUE	FALSE	FALSE	-2.53996	1.701	0.096973	-4.28228
CB_T0_v_CB_T3	CB_T0	CB_T3	KIF1C-AS1	1.72252	9.18274e-06	ENSG00000227495	KIF1C-AS1	17	lncRNA	KIF1C antisense RNA 1 [Source:HGNC Symbol;Acc:HGNC:40324]	FALSE	FALSE	FALSE	FALSE	0.752161	5.94788	6.30489e-07	5.99763
CB_T0_v_CB_T3	CB_T0	CB_T3	PARD6BP1	1.72241	0.0218449	ENSG00000237025	PARD6BP1	X	processed_pseudogene	PARD6B pseudogene 1 [Source:HGNC Symbol;Acc:HGNC:55087]	FALSE	FALSE	FALSE	FALSE	-1.54009	2.94343	0.00546475	-2.17541
CB_T0_v_CB_T3	CB_T0	CB_T3	DNAAF4	1.72204	0.00320729	ENSG00000256061	DNAAF4	15	protein_coding	dynein axonemal assembly factor 4 [Source:HGNC Symbol;Acc:HGNC:21493]	FALSE	FALSE	FALSE	FALSE	-0.829121	3.76545	0.000552891	-0.264374
CB_T0_v_CB_T3	CB_T0	CB_T3	ENSG00000260517	1.72191	0.000517399	ENSG00000260517		16	lncRNA	novel transcript	FALSE	TRUE	FALSE	FALSE	0.470021	4.47353	6.57795e-05	1.67306
CB_T0_v_CB_T3	CB_T0	CB_T3	ENSG00000270321	1.72154	0.0170551	ENSG00000270321		3	lncRNA	novel transcript	FALSE	TRUE	FALSE	FALSE	-1.85386	3.05896	0.00402101	-1.92216
CB_T0_v_CB_T3	CB_T0	CB_T3	SLC52A1	1.72119	0.00110507	ENSG00000132517	SLC52A1	17	protein_coding	solute carrier family 52 member 1 [Source:HGNC Symbol;Acc:HGNC:30225]	FALSE	FALSE	FALSE	FALSE	0.485593	4.18667	0.000157873	0.803333
CB_T0_v_CB_T3	CB_T0	CB_T3	CENPK	1.71999	0.000668499	ENSG00000123219	CENPK	5	protein_coding	centromere protein K [Source:HGNC Symbol;Acc:HGNC:29479]	FALSE	FALSE	FALSE	FALSE	4.67029	4.37772	8.82703e-05	1.00116
CB_T0_v_CB_T3	CB_T0	CB_T3	FAP	1.71999	0.175424	ENSG00000078098	FAP	2	protein_coding	fibroblast activation protein alpha [Source:HGNC Symbol;Acc:HGNC:3590]	FALSE	FALSE	FALSE	FALSE	-2.76135	1.82227	0.0761539	-4.14145
CB_T0_v_CB_T3	CB_T0	CB_T3	GOLGA8H	1.71916	0.089828	ENSG00000261794	GOLGA8H	15	protein_coding	golgin A8 family member H [Source:HGNC Symbol;Acc:HGNC:37443]	FALSE	FALSE	FALSE	FALSE	-1.11431	2.2259	0.0319212	-3.65968
CB_T0_v_CB_T3	CB_T0	CB_T3	DOCK3	1.71845	0.00118798	ENSG00000088538	DOCK3	3	protein_coding	dedicator of cytokinesis 3 [Source:HGNC Symbol;Acc:HGNC:2989]	FALSE	FALSE	FALSE	FALSE	1.46221	4.15881	0.000171738	0.793567
CB_T0_v_CB_T3	CB_T0	CB_T3	ENSG00000267749	1.71665	0.00685954	ENSG00000267749		19	lncRNA	novel transcript, sense intronic to GNG7	FALSE	TRUE	FALSE	FALSE	-0.753987	3.45544	0.00134845	-1.01519
CB_T0_v_CB_T3	CB_T0	CB_T3	ENSG00000289393	1.71638	0.0261126	ENSG00000289393		4	lncRNA	novel transcript	FALSE	TRUE	FALSE	FALSE	-1.33846	2.86021	0.00679202	-2.34601
CB_T0_v_CB_T3	CB_T0	CB_T3	CR1	1.71619	0.00171884	ENSG00000203710	CR1	1	protein_coding	complement C3b/C4b receptor 1 (Knops blood group) [Source:HGNC Symbol;Acc:HGNC:2334]	FALSE	FALSE	FALSE	FALSE	0.442134	4.01449	0.000264886	0.350371
CB_T0_v_CB_T3	CB_T0	CB_T3	KLF5	1.7161	0.00124865	ENSG00000102554	KLF5	13	protein_coding	KLF transcription factor 5 [Source:HGNC Symbol;Acc:HGNC:6349]	FALSE	FALSE	FALSE	FALSE	2.25202	4.13888	0.00018238	0.522855
CB_T0_v_CB_T3	CB_T0	CB_T3	MIR5194	1.7151	0.0479826	ENSG00000264653	MIR5194	8	miRNA	microRNA 5194 [Source:HGNC Symbol;Acc:HGNC:43498]	FALSE	FALSE	FALSE	FALSE	-2.67072	2.5593	0.0145164	-2.95045
CB_T0_v_CB_T3	CB_T0	CB_T3	ENSG00000290585	1.71326	0.353296	ENSG00000290585		9	lncRNA	novel transcript	FALSE	TRUE	FALSE	FALSE	-1.65122	1.31513	0.196212	-5.01577
CB_T0_v_CB_T3	CB_T0	CB_T3	A2MP1	1.71306	0.00456067	ENSG00000256069	A2MP1	12	transcribed_unprocessed_pseudogene	alpha-2-macroglobulin pseudogene 1 [Source:HGNC Symbol;Acc:HGNC:8]	FALSE	FALSE	FALSE	FALSE	-1.9559	3.62439	0.000832545	-0.596814
CB_T0_v_CB_T3	CB_T0	CB_T3	ATOSB	1.71258	3.37824e-06	ENSG00000005238	ATOSB	9	protein_coding	atos homolog B [Source:HGNC Symbol;Acc:HGNC:25666]	FALSE	FALSE	FALSE	FALSE	2.12068	6.30605	2.01561e-07	7.07509
CB_T0_v_CB_T3	CB_T0	CB_T3	GBX2-AS1	1.7124	0.00464216	ENSG00000233611	GBX2-AS1	2	lncRNA	GBX2 and ASB18 antisense RNA 1 [Source:HGNC Symbol;Acc:HGNC:55714]	FALSE	FALSE	FALSE	FALSE	-1.09519	3.61707	0.000850291	-0.607443
CB_T0_v_CB_T3	CB_T0	CB_T3	MHENCR	1.71239	3.28809e-11	ENSG00000232442	MHENCR	20	lncRNA	melanoma highly expressed competing endogenous lncRNA for miR-425 and miR-489 [Source:HGNC Symbol;Acc:HGNC:53110]	FALSE	FALSE	FALSE	FALSE	4.64217	10.762	3.41794e-13	19.9925
CB_T0_v_CB_T3	CB_T0	CB_T3	SYTL4	1.71179	0.0475423	ENSG00000102362	SYTL4	X	protein_coding	synaptotagmin like 4 [Source:HGNC Symbol;Acc:HGNC:15588]	FALSE	FALSE	FALSE	FALSE	-1.86797	2.56395	0.014352	-2.94655
CB_T0_v_CB_T3	CB_T0	CB_T3	ENSG00000290056	1.71142	0.146339	ENSG00000290056		17	lncRNA	novel transcript	FALSE	TRUE	FALSE	FALSE	-2.82633	1.93756	0.0600044	-3.9488
CB_T0_v_CB_T3	CB_T0	CB_T3	ENSG00000285016	1.71106	0.21608	ENSG00000285016		2	lncRNA	novel transcript	FALSE	TRUE	FALSE	FALSE	-3.04762	1.68708	0.0996395	-4.29245
CB_T0_v_CB_T3	CB_T0	CB_T3	ENSG00000285628	1.71079	0.658282	ENSG00000285628		16	lncRNA	novel transcript	FALSE	TRUE	FALSE	FALSE	-3.35583	0.696675	0.490173	-5.15291
CB_T0_v_CB_T3	CB_T0	CB_T3	ZNF792	1.71031	2.56737e-08	ENSG00000180884	ZNF792	19	protein_coding	zinc finger protein 792 [Source:HGNC Symbol;Acc:HGNC:24751]	FALSE	FALSE	FALSE	FALSE	3.48962	8.08032	7.86739e-10	12.4068
CB_T0_v_CB_T3	CB_T0	CB_T3	GJB6	1.70965	0.490864	ENSG00000121742	GJB6	13	protein_coding	gap junction protein beta 6 [Source:HGNC Symbol;Acc:HGNC:4288]	FALSE	FALSE	FALSE	FALSE	0.260681	1.01537	0.316241	-4.9654
CB_T0_v_CB_T3	CB_T0	CB_T3	ENSG00000276054	1.70924	0.0853818	ENSG00000276054		17	lncRNA	novel transcript, sense intronic to C17orf78	FALSE	TRUE	FALSE	FALSE	-1.69538	2.25558	0.0298321	-3.55574
CB_T0_v_CB_T3	CB_T0	CB_T3	RPL17P15	1.70916	0.0300869	ENSG00000229326	RPL17P15	2	processed_pseudogene	ribosomal protein L17 pseudogene 15 [Source:HGNC Symbol;Acc:HGNC:36889]	FALSE	FALSE	FALSE	FALSE	-2.85012	2.7923	0.008092	-2.48782
CB_T0_v_CB_T3	CB_T0	CB_T3	ENSG00000268081	1.70868	0.0850232	ENSG00000268081		19	lncRNA	novel transcript, antisense to ZNF429	FALSE	TRUE	FALSE	FALSE	-1.87765	2.25824	0.0296511	-3.51006
CB_T0_v_CB_T3	CB_T0	CB_T3	NBAT1	1.70855	0.000242188	ENSG00000260455	NBAT1	6	lncRNA	neuroblastoma associated transcript 1 [Source:HGNC Symbol;Acc:HGNC:49075]	FALSE	FALSE	FALSE	FALSE	-1.06135	4.75961	2.71032e-05	2.47909
CB_T0_v_CB_T3	CB_T0	CB_T3	ATP6V0E2	1.70738	2.53946e-09	ENSG00000171130	ATP6V0E2	7	protein_coding	ATPase H+ transporting V0 subunit e2 [Source:HGNC Symbol;Acc:HGNC:21723]	FALSE	FALSE	FALSE	FALSE	5.16836	8.95609	5.69166e-11	14.9494
CB_T0_v_CB_T3	CB_T0	CB_T3	ENSG00000287414	1.70734	0.0099465	ENSG00000287414		2	lncRNA	novel transcript	FALSE	TRUE	FALSE	FALSE	-1.50627	3.29601	0.00210702	-1.39489
CB_T0_v_CB_T3	CB_T0	CB_T3	ENSG00000264493|MIR4298	1.70732	0.0370496	ENSG00000264493	MIR4298	11	miRNA	microRNA 4298 [Source:HGNC Symbol;Acc:HGNC:38313]	FALSE	FALSE	TRUE	FALSE	-1.87745	2.69005	0.0104915	-2.72638
CB_T0_v_CB_T3	CB_T0	CB_T3	ENSG00000289755	1.7071	0.000229787	ENSG00000289755		16	lncRNA	sulfotransferase family 1A member 1 [Source:NCBI gene (formerly Entrezgene);Acc:6817]	FALSE	TRUE	FALSE	FALSE	1.8492	4.77901	2.55111e-05	2.53525
CB_T0_v_CB_T3	CB_T0	CB_T3	H1-4	1.70705	0.0318582	ENSG00000168298	H1-4	6	protein_coding	H1.4 linker histone, cluster member [Source:HGNC Symbol;Acc:HGNC:4718]	FALSE	FALSE	FALSE	FALSE	0.76169	2.76441	0.00869029	-2.71597
CB_T0_v_CB_T3	CB_T0	CB_T3	NECAP1P2	1.7067	0.0402945	ENSG00000234632	NECAP1P2	2	processed_pseudogene	NECAP endocytosis associated 1 pseudogene 2 [Source:HGNC Symbol;Acc:HGNC:43913]	FALSE	FALSE	FALSE	FALSE	-2.23489	2.6484	0.0116455	-2.76932
CB_T0_v_CB_T3	CB_T0	CB_T3	ENSG00000232470	1.70576	0.00297501	ENSG00000232470		10	lncRNA	novel transcript	FALSE	TRUE	FALSE	FALSE	-0.378287	3.79661	0.000504717	-0.166343
CB_T0_v_CB_T3	CB_T0	CB_T3	ENSG00000290995	1.70575	0.000318734	ENSG00000290995		11	lncRNA	novel transcript	FALSE	TRUE	FALSE	FALSE	-0.860777	4.65768	3.72214e-05	2.13174
CB_T0_v_CB_T3	CB_T0	CB_T3	YPEL3	1.7056	2.24396e-10	ENSG00000090238	YPEL3	16	protein_coding	yippee like 3 [Source:HGNC Symbol;Acc:HGNC:18327]	FALSE	FALSE	FALSE	FALSE	5.08966	9.94267	3.30377e-12	17.7067
CB_T0_v_CB_T3	CB_T0	CB_T3	SRGAP3	1.70508	0.000180324	ENSG00000196220	SRGAP3	3	protein_coding	SLIT-ROBO Rho GTPase activating protein 3 [Source:HGNC Symbol;Acc:HGNC:19744]	FALSE	FALSE	FALSE	FALSE	1.74575	4.86729	1.93578e-05	2.73512
CB_T0_v_CB_T3	CB_T0	CB_T3	LINC01911	1.70314	0.281124	ENSG00000231040	LINC01911	2	lncRNA	long intergenic non-protein coding RNA 1911 [Source:HGNC Symbol;Acc:HGNC:52730]	FALSE	FALSE	FALSE	FALSE	-3.06788	1.49367	0.143376	-4.54182
CB_T0_v_CB_T3	CB_T0	CB_T3	CDH26	1.70215	0.0079338	ENSG00000124215	CDH26	20	protein_coding	cadherin 26 [Source:HGNC Symbol;Acc:HGNC:15902]	FALSE	FALSE	FALSE	FALSE	0.716417	3.39225	0.0016111	-1.23062
CB_T0_v_CB_T3	CB_T0	CB_T3	TEX56P	1.70138	0.0341217	ENSG00000185689	TEX56P	6	transcribed_unitary_pseudogene	testis expressed 56, pseudogene [Source:HGNC Symbol;Acc:HGNC:21620]	FALSE	FALSE	FALSE	FALSE	0.481918	2.73056	0.00947121	-2.89471
CB_T0_v_CB_T3	CB_T0	CB_T3	CRYGN	1.70104	0.218966	ENSG00000127377	CRYGN	7	protein_coding	crystallin gamma N [Source:HGNC Symbol;Acc:HGNC:20458]	FALSE	FALSE	FALSE	FALSE	-3.25334	1.67753	0.101504	-4.39815
CB_T0_v_CB_T3	CB_T0	CB_T3	ENSG00000259677	1.70051	0.0415996	ENSG00000259677		15	processed_pseudogene	Arginine/serine-rich coiled-coil protein (RSRC2) pseudogene	FALSE	TRUE	FALSE	FALSE	-1.79358	2.63191	0.0121336	-2.81395
CB_T0_v_CB_T3	CB_T0	CB_T3	TERLR1	1.70047	0.134723	ENSG00000249201	TERLR1	5	lncRNA	TERT regulating lncRNA 1 [Source:HGNC Symbol;Acc:HGNC:52952]	FALSE	FALSE	FALSE	FALSE	-2.77846	1.98754	0.0539768	-3.89363
CB_T0_v_CB_T3	CB_T0	CB_T3	ENSG00000276278	1.70024	0.373798	ENSG00000276278		15	lncRNA	novel transcript, antisense to ZSCAN2	FALSE	TRUE	FALSE	FALSE	-3.44935	1.26791	0.212412	-4.77171
CB_T0_v_CB_T3	CB_T0	CB_T3	NIBAN2	1.7001	0.0215111	ENSG00000136830	NIBAN2	9	protein_coding	niban apoptosis regulator 2 [Source:HGNC Symbol;Acc:HGNC:25282]	FALSE	FALSE	FALSE	FALSE	2.38706	2.95061	0.00536241	-2.41015
CB_T0_v_CB_T3	CB_T0	CB_T3	TENM4	1.69962	0.208875	ENSG00000149256	TENM4	11	protein_coding	teneurin transmembrane protein 4 [Source:HGNC Symbol;Acc:HGNC:29945]	FALSE	FALSE	FALSE	FALSE	-1.62451	1.70963	0.095349	-4.40157
CB_T0_v_CB_T3	CB_T0	CB_T3	ENSG00000257268	1.69955	0.112121	ENSG00000257268		12	lncRNA	novel transcript	FALSE	TRUE	FALSE	FALSE	-2.16828	2.09962	0.0423389	-3.7679
CB_T0_v_CB_T3	CB_T0	CB_T3	RGS14	1.69926	6.77535e-14	ENSG00000169220	RGS14	5	protein_coding	regulator of G protein signaling 14 [Source:HGNC Symbol;Acc:HGNC:9996]	FALSE	FALSE	FALSE	FALSE	5.92223	13.6966	2.03669e-16	27.3222
CB_T0_v_CB_T3	CB_T0	CB_T3	LHFPL3-AS2	1.6987	0.0140603	ENSG00000225329	LHFPL3-AS2	7	lncRNA	LHFPL3 antisense RNA 2 [Source:HGNC Symbol;Acc:HGNC:44106]	FALSE	FALSE	FALSE	FALSE	-1.31735	3.14639	0.00317631	-1.72805
CB_T0_v_CB_T3	CB_T0	CB_T3	ENSG00000289384	1.69785	0.0345113	ENSG00000289384		12	lncRNA	novel transcript	FALSE	TRUE	FALSE	FALSE	-1.75183	2.72477	0.00961138	-2.63989
CB_T0_v_CB_T3	CB_T0	CB_T3	LINC02762	1.69695	0.000113159	ENSG00000250303	LINC02762	11	lncRNA	long intergenic non-protein coding RNA 2762 [Source:HGNC Symbol;Acc:HGNC:27443]	FALSE	FALSE	FALSE	FALSE	1.3949	5.04081	1.1225e-05	3.23858
CB_T0_v_CB_T3	CB_T0	CB_T3	ENSG00000286885	1.69627	0.0788267	ENSG00000286885		6	lncRNA	novel transcript	FALSE	TRUE	FALSE	FALSE	-1.61836	2.29964	0.0269548	-3.50565
CB_T0_v_CB_T3	CB_T0	CB_T3	PROX2	1.69618	0.00253667	ENSG00000119608	PROX2	14	protein_coding	prospero homeobox 2 [Source:HGNC Symbol;Acc:HGNC:26715]	FALSE	FALSE	FALSE	FALSE	0.837887	3.86021	0.000418662	-0.165531
CB_T0_v_CB_T3	CB_T0	CB_T3	MIR663B	1.69502	0.0294746	ENSG00000221288	MIR663B	2	miRNA	microRNA 663b [Source:HGNC Symbol;Acc:HGNC:35270]	FALSE	FALSE	FALSE	FALSE	3.66115	2.80273	0.00787835	-3.24602
CB_T0_v_CB_T3	CB_T0	CB_T3	G0S2	1.69495	0.478641	ENSG00000123689	G0S2	1	protein_coding	G0/G1 switch 2 [Source:HGNC Symbol;Acc:HGNC:30229]	FALSE	FALSE	FALSE	FALSE	0.226508	1.04076	0.304452	-4.95749
CB_T0_v_CB_T3	CB_T0	CB_T3	KDM3AP1	1.69495	0.0227277	ENSG00000233996	KDM3AP1	2	processed_pseudogene	KDM3A pseudogene 1 [Source:HGNC Symbol;Acc:HGNC:54795]	FALSE	FALSE	FALSE	FALSE	-3.09927	2.92458	0.00574209	-2.21339
CB_T0_v_CB_T3	CB_T0	CB_T3	ENSG00000286153	1.69468	0.000783546	ENSG00000286153		21	lncRNA	novel transcript, antisense to RUNX1	FALSE	TRUE	FALSE	FALSE	0.441536	4.3178	0.000106005	1.21621
CB_T0_v_CB_T3	CB_T0	CB_T3	FGF12	1.6941	0.27932	ENSG00000114279	FGF12	3	protein_coding	fibroblast growth factor 12 [Source:HGNC Symbol;Acc:HGNC:3668]	FALSE	FALSE	FALSE	FALSE	-2.37271	1.49834	0.142164	-4.5653
CB_T0_v_CB_T3	CB_T0	CB_T3	ZNF404	1.69338	2.05988e-05	ENSG00000176222	ZNF404	19	protein_coding	zinc finger protein 404 [Source:HGNC Symbol;Acc:HGNC:19417]	FALSE	FALSE	FALSE	FALSE	0.637616	5.65739	1.5904e-06	5.12674
CB_T0_v_CB_T3	CB_T0	CB_T3	IL31RA	1.69294	0.134669	ENSG00000164509	IL31RA	5	protein_coding	interleukin 31 receptor A [Source:HGNC Symbol;Acc:HGNC:18969]	FALSE	FALSE	FALSE	FALSE	0.759703	1.98787	0.0539396	-4.35344
CB_T0_v_CB_T3	CB_T0	CB_T3	AZIN2	1.69174	0.00851735	ENSG00000142920	AZIN2	1	protein_coding	antizyme inhibitor 2 [Source:HGNC Symbol;Acc:HGNC:29957]	FALSE	FALSE	FALSE	FALSE	1.51852	3.36204	0.0017533	-1.48119
CB_T0_v_CB_T3	CB_T0	CB_T3	FLNB-AS1	1.69151	0.00670654	ENSG00000244161	FLNB-AS1	3	lncRNA	FLNB antisense RNA 1 [Source:HGNC Symbol;Acc:HGNC:40239]	FALSE	FALSE	FALSE	FALSE	-0.106061	3.46566	0.00131005	-1.02948
CB_T0_v_CB_T3	CB_T0	CB_T3	ENSG00000236990	1.6907	0.059157	ENSG00000236990		10	lncRNA	novel transcript (FLJ31241)	FALSE	TRUE	FALSE	FALSE	-2.20367	2.45201	0.0188275	-3.14841
CB_T0_v_CB_T3	CB_T0	CB_T3	ADAMTS6	1.6906	3.95856e-05	ENSG00000049192	ADAMTS6	5	protein_coding	ADAM metallopeptidase with thrombospondin type 1 motif 6 [Source:HGNC Symbol;Acc:HGNC:222]	FALSE	FALSE	FALSE	FALSE	2.35562	5.41892	3.39441e-06	4.22636
CB_T0_v_CB_T3	CB_T0	CB_T3	IQCF2	1.69001	0.0583141	ENSG00000184345	IQCF2	3	protein_coding	IQ motif containing F2 [Source:HGNC Symbol;Acc:HGNC:31815]	FALSE	FALSE	FALSE	FALSE	-3.1624	2.45936	0.0184983	-3.12056
CB_T0_v_CB_T3	CB_T0	CB_T3	ENSG00000130595|TNNT3	1.68911	0.000367372	ENSG00000130595	TNNT3	11	protein_coding	troponin T3, fast skeletal type [Source:HGNC Symbol;Acc:HGNC:11950]	FALSE	FALSE	TRUE	FALSE	0.28424	4.60379	4.39944e-05	1.99116
CB_T0_v_CB_T3	CB_T0	CB_T3	SPATA4	1.68898	0.108908	ENSG00000150628	SPATA4	4	protein_coding	spermatogenesis associated 4 [Source:HGNC Symbol;Acc:HGNC:17333]	FALSE	FALSE	FALSE	FALSE	-1.73193	2.11691	0.0407554	-3.79894
CB_T0_v_CB_T3	CB_T0	CB_T3	MEGF6	1.68824	4.83381e-07	ENSG00000162591	MEGF6	1	protein_coding	multiple EGF like domains 6 [Source:HGNC Symbol;Acc:HGNC:3232]	FALSE	FALSE	FALSE	FALSE	5.55411	7.00826	2.1836e-08	8.89471
CB_T0_v_CB_T3	CB_T0	CB_T3	ENSG00000255045	1.68803	0.116176	ENSG00000255045		11	lncRNA	novel transcript	FALSE	TRUE	FALSE	FALSE	-2.53314	2.07902	0.0442965	-3.76801
CB_T0_v_CB_T3	CB_T0	CB_T3	AGAP10P	1.68759	0.188437	ENSG00000230869	AGAP10P	10	unprocessed_pseudogene	ArfGAP with GTPase domain, ankyrin repeat and PH domain 10, pseudogene [Source:HGNC Symbol;Acc:HGNC:23659]	FALSE	FALSE	FALSE	FALSE	-2.31341	1.77544	0.0836964	-4.25706
CB_T0_v_CB_T3	CB_T0	CB_T3	RNF113B	1.68709	0.0251013	ENSG00000139797	RNF113B	13	protein_coding	ring finger protein 113B [Source:HGNC Symbol;Acc:HGNC:17267]	FALSE	FALSE	FALSE	FALSE	-1.26278	2.87926	0.00646399	-2.32052
CB_T0_v_CB_T3	CB_T0	CB_T3	SEPTIN7P1	1.68702	0.078603	ENSG00000259090	SEPTIN7P1	14	processed_pseudogene	septin 7 pseudogene 1 [Source:HGNC Symbol;Acc:HGNC:19926]	FALSE	FALSE	FALSE	FALSE	-2.40335	2.30131	0.026851	-3.43909
CB_T0_v_CB_T3	CB_T0	CB_T3	FLT4	1.68643	0.268249	ENSG00000037280	FLT4	5	protein_coding	fms related receptor tyrosine kinase 4 [Source:HGNC Symbol;Acc:HGNC:3767]	FALSE	FALSE	FALSE	FALSE	0.521394	1.52954	0.13427	-4.55803
CB_T0_v_CB_T3	CB_T0	CB_T3	ZNF691-DT	1.68596	0.015195	ENSG00000228192	ZNF691-DT	1	lncRNA	ZNF691 divergent transcript [Source:HGNC Symbol;Acc:HGNC:55800]	FALSE	FALSE	FALSE	FALSE	0.812838	3.11128	0.00349313	-1.88392
CB_T0_v_CB_T3	CB_T0	CB_T3	STAT4-AS1	1.68528	0.0153252	ENSG00000231858	STAT4-AS1	2	lncRNA	STAT4 antisense RNA 1 [Source:HGNC Symbol;Acc:HGNC:55764]	FALSE	FALSE	FALSE	FALSE	-0.134372	3.10706	0.00353313	-1.81496
CB_T0_v_CB_T3	CB_T0	CB_T3	ZNF101P2	1.68503	0.0420392	ENSG00000234473	ZNF101P2	1	processed_pseudogene	zinc finger protein 101 pseudogene 2 [Source:HGNC Symbol;Acc:HGNC:44942]	FALSE	FALSE	FALSE	FALSE	-2.28669	2.62689	0.0122862	-2.82542
CB_T0_v_CB_T3	CB_T0	CB_T3	PLAAT3	1.68465	0.323855	ENSG00000176485	PLAAT3	11	protein_coding	phospholipase A and acyltransferase 3 [Source:HGNC Symbol;Acc:HGNC:17825]	FALSE	FALSE	FALSE	FALSE	-2.41452	1.38582	0.173742	-4.67178
CB_T0_v_CB_T3	CB_T0	CB_T3	TTC23L-AS1	1.68427	0.0461014	ENSG00000272323	TTC23L-AS1	5	lncRNA	TTC23L antisense RNA 1 [Source:HGNC Symbol;Acc:HGNC:55215]	FALSE	FALSE	FALSE	FALSE	-1.63143	2.58	0.0137967	-2.94458
CB_T0_v_CB_T3	CB_T0	CB_T3	ENSG00000242097	1.68387	0.0822994	ENSG00000242097		3	processed_pseudogene	UDP-N-acetyl-alpha-D-galactosamine:polypeptide N-acetylgalactosaminyltransferase 1 (GalNAc-T1) (GALNT1) pseudogene	FALSE	TRUE	FALSE	FALSE	-2.02658	2.27587	0.0284749	-3.44223
CB_T0_v_CB_T3	CB_T0	CB_T3	VIPR2	1.68357	0.000526693	ENSG00000106018	VIPR2	7	protein_coding	vasoactive intestinal peptide receptor 2 [Source:HGNC Symbol;Acc:HGNC:12695]	FALSE	FALSE	FALSE	FALSE	0.316787	4.4669	6.7135e-05	1.61012
CB_T0_v_CB_T3	CB_T0	CB_T3	H2AL1Q	1.68346	0.384991	ENSG00000249467	H2AL1Q	X	protein_coding	H2A.L variant histone 1Q [Source:HGNC Symbol;Acc:HGNC:53959]	FALSE	FALSE	FALSE	FALSE	-3.28967	1.24103	0.222071	-4.78447
CB_T0_v_CB_T3	CB_T0	CB_T3	ENSG00000224972	1.68313	0.0152012	ENSG00000224972		9	lncRNA	novel transcript	FALSE	TRUE	FALSE	FALSE	-2.48466	3.111	0.00349572	-1.80641
CB_T0_v_CB_T3	CB_T0	CB_T3	ENSG00000188897	1.6831	0.000352437	ENSG00000188897		16	protein_coding	novel lipoprotein amino terminal region containing protein	FALSE	TRUE	FALSE	FALSE	2.83865	4.61979	4.18653e-05	1.88341
CB_T0_v_CB_T3	CB_T0	CB_T3	SLC4A11	1.6826	0.0490904	ENSG00000088836	SLC4A11	20	protein_coding	solute carrier family 4 member 11 [Source:HGNC Symbol;Acc:HGNC:16438]	FALSE	FALSE	FALSE	FALSE	0.638516	2.54779	0.0149313	-3.18191
CB_T0_v_CB_T3	CB_T0	CB_T3	MAFB	1.68221	0.217809	ENSG00000204103	MAFB	20	protein_coding	MAF bZIP transcription factor B [Source:HGNC Symbol;Acc:HGNC:6408]	FALSE	FALSE	FALSE	FALSE	-3.73669	1.6813	0.100766	-4.27722
CB_T0_v_CB_T3	CB_T0	CB_T3	AKR1D1P1	1.6819	0.0294881	ENSG00000227776	AKR1D1P1	1	processed_pseudogene	aldo-keto reductase family 1 member D1 pseudogene 1 [Source:HGNC Symbol;Acc:HGNC:11288]	FALSE	FALSE	FALSE	FALSE	-1.51296	2.80245	0.00788394	-2.49882
CB_T0_v_CB_T3	CB_T0	CB_T3	ZNF541	1.68106	0.115458	ENSG00000118156	ZNF541	19	protein_coding	zinc finger protein 541 [Source:HGNC Symbol;Acc:HGNC:25294]	FALSE	FALSE	FALSE	FALSE	-1.0241	2.08278	0.0439335	-3.8967
CB_T0_v_CB_T3	CB_T0	CB_T3	ENSG00000270409	1.68081	0.152129	ENSG00000270409		3	transcribed_unprocessed_pseudogene	chromosome 9 open reading frame 64 (C9orf64) pseudogene	FALSE	TRUE	FALSE	FALSE	-3.28646	1.9139	0.0630548	-4.00129
CB_T0_v_CB_T3	CB_T0	CB_T3	RUSC2	1.67958	0.0318478	ENSG00000198853	RUSC2	9	protein_coding	RUN and SH3 domain containing 2 [Source:HGNC Symbol;Acc:HGNC:23625]	FALSE	FALSE	FALSE	FALSE	1.08454	2.76459	0.00868622	-2.5877
CB_T0_v_CB_T3	CB_T0	CB_T3	ERP27	1.67803	1.35702e-05	ENSG00000139055	ERP27	12	protein_coding	endoplasmic reticulum protein 27 [Source:HGNC Symbol;Acc:HGNC:26495]	FALSE	FALSE	FALSE	FALSE	1.74578	5.80874	9.82188e-07	5.56577
CB_T0_v_CB_T3	CB_T0	CB_T3	PSRC1	1.67756	0.178697	ENSG00000134222	PSRC1	1	protein_coding	proline and serine rich coiled-coil 1 [Source:HGNC Symbol;Acc:HGNC:24472]	FALSE	FALSE	FALSE	FALSE	-0.661975	1.81083	0.0779409	-4.21096
CB_T0_v_CB_T3	CB_T0	CB_T3	BTBD8	1.67716	7.87201e-05	ENSG00000189195	BTBD8	1	protein_coding	BTB domain containing 8 [Source:HGNC Symbol;Acc:HGNC:21019]	FALSE	FALSE	FALSE	FALSE	1.7114	5.17206	7.41936e-06	3.6313
CB_T0_v_CB_T3	CB_T0	CB_T3	CSGALNACT1	1.67707	2.56161e-08	ENSG00000147408	CSGALNACT1	8	protein_coding	chondroitin sulfate N-acetylgalactosaminyltransferase 1 [Source:HGNC Symbol;Acc:HGNC:24290]	FALSE	FALSE	FALSE	FALSE	5.41957	8.08147	7.83985e-10	12.1873
CB_T0_v_CB_T3	CB_T0	CB_T3	SYK	1.67683	0.0882242	ENSG00000165025	SYK	9	protein_coding	spleen associated tyrosine kinase [Source:HGNC Symbol;Acc:HGNC:11491]	FALSE	FALSE	FALSE	FALSE	-1.11873	2.23732	0.0311025	-3.52943
CB_T0_v_CB_T3	CB_T0	CB_T3	RPS27AP10	1.67637	0.0483834	ENSG00000240974	RPS27AP10	5	processed_pseudogene	RPS27A pseudogene 10 [Source:HGNC Symbol;Acc:HGNC:36570]	FALSE	FALSE	FALSE	FALSE	-2.19844	2.55507	0.0146676	-2.95546
CB_T0_v_CB_T3	CB_T0	CB_T3	S1PR4	1.67581	1.11154e-09	ENSG00000125910	S1PR4	19	protein_coding	sphingosine-1-phosphate receptor 4 [Source:HGNC Symbol;Acc:HGNC:3170]	FALSE	FALSE	FALSE	FALSE	5.80564	9.28638	2.16484e-11	15.8239
CB_T0_v_CB_T3	CB_T0	CB_T3	ENSG00000228999	1.67465	0.0933623	ENSG00000228999		2	lncRNA	long intergenic non-protein coding RNA 1830	FALSE	TRUE	FALSE	FALSE	-2.59948	2.20476	0.0334887	-3.57996
CB_T0_v_CB_T3	CB_T0	CB_T3	ENSG00000259158|ADAM20P1	1.67425	0.341464	ENSG00000259158	ADAM20P1	14	transcribed_unprocessed_pseudogene	ADAM metallopeptidase domain 20 pseudogene 1 [Source:HGNC Symbol;Acc:HGNC:20102]	FALSE	FALSE	TRUE	FALSE	-3.92	1.34376	0.186857	-4.61786
CB_T0_v_CB_T3	CB_T0	CB_T3	LINC00880	1.67408	0.00732952	ENSG00000243629	LINC00880	3	lncRNA	long intergenic non-protein coding RNA 880 [Source:HGNC Symbol;Acc:HGNC:27948]	FALSE	FALSE	FALSE	FALSE	-1.1927	3.42527	0.00146828	-1.07728
CB_T0_v_CB_T3	CB_T0	CB_T3	ARF1P2	1.67403	0.0963124	ENSG00000213137	ARF1P2	12	processed_pseudogene	ADP ribosylation factor 1 pseudogene 2 [Source:HGNC Symbol;Acc:HGNC:39883]	FALSE	FALSE	FALSE	FALSE	-2.52325	2.18813	0.0347689	-3.61094
CB_T0_v_CB_T3	CB_T0	CB_T3	L1TD1	1.67357	0.470921	ENSG00000240563	L1TD1	1	protein_coding	LINE1 type transposase domain containing 1 [Source:HGNC Symbol;Acc:HGNC:25595]	FALSE	FALSE	FALSE	FALSE	-2.70904	1.05709	0.297029	-4.91691
CB_T0_v_CB_T3	CB_T0	CB_T3	KLK4	1.67313	0.417299	ENSG00000167749	KLK4	19	protein_coding	kallikrein related peptidase 4 [Source:HGNC Symbol;Acc:HGNC:6365]	FALSE	FALSE	FALSE	FALSE	-2.99245	1.16823	0.249867	-4.92044
CB_T0_v_CB_T3	CB_T0	CB_T3	ANAPC1P1	1.67184	0.369762	ENSG00000233673	ANAPC1P1	2	transcribed_unprocessed_pseudogene	ANAPC1 pseudogene 1 [Source:HGNC Symbol;Acc:HGNC:44150]	FALSE	FALSE	FALSE	FALSE	-3.16996	1.27717	0.209158	-4.71312
CB_T0_v_CB_T3	CB_T0	CB_T3	ENSG00000286512	1.6717	0.00845785	ENSG00000286512		6	lncRNA	novel transcript	FALSE	TRUE	FALSE	FALSE	-1.38886	3.36475	0.00174007	-1.22417
CB_T0_v_CB_T3	CB_T0	CB_T3	H2AC6	1.67102	0.000234161	ENSG00000180573	H2AC6	6	protein_coding	H2A clustered histone 6 [Source:HGNC Symbol;Acc:HGNC:4733]	FALSE	FALSE	FALSE	FALSE	2.3155	4.7723	2.6051e-05	2.29688
CB_T0_v_CB_T3	CB_T0	CB_T3	GALNT12	1.671	7.85016e-06	ENSG00000119514	GALNT12	9	protein_coding	polypeptide N-acetylgalactosaminyltransferase 12 [Source:HGNC Symbol;Acc:HGNC:19877]	FALSE	FALSE	FALSE	FALSE	3.03977	6.00367	5.27834e-07	6.12779
CB_T0_v_CB_T3	CB_T0	CB_T3	ENSG00000280441	1.6702	0.000145477	ENSG00000280441		21	lncRNA	novel transcript	FALSE	TRUE	FALSE	FALSE	3.28718	4.94734	1.50603e-05	2.79884
CB_T0_v_CB_T3	CB_T0	CB_T3	ENSG00000222012	1.67005	0.00427321	ENSG00000222012		7	lncRNA	novel transcript, antisense to PTPRN2	FALSE	TRUE	FALSE	FALSE	-1.60168	3.65057	0.000771978	-0.523339
CB_T0_v_CB_T3	CB_T0	CB_T3	FST	1.66993	0.365833	ENSG00000134363	FST	5	protein_coding	follistatin [Source:HGNC Symbol;Acc:HGNC:3971]	FALSE	FALSE	FALSE	FALSE	-1.38517	1.28613	0.206044	-4.9657
CB_T0_v_CB_T3	CB_T0	CB_T3	BBS2	1.66974	9.71935e-10	ENSG00000125124	BBS2	16	protein_coding	Bardet-Biedl syndrome 2 [Source:HGNC Symbol;Acc:HGNC:967]	FALSE	FALSE	FALSE	FALSE	4.87008	9.33812	1.86289e-11	16.0319
CB_T0_v_CB_T3	CB_T0	CB_T3	ENSG00000269194	1.66945	0.0760416	ENSG00000269194		19	lncRNA	novel transcript, antisense to FUZ	FALSE	TRUE	FALSE	FALSE	-1.82479	2.31966	0.0257322	-3.4014
CB_T0_v_CB_T3	CB_T0	CB_T3	ETV7	1.669	0.318584	ENSG00000010030	ETV7	6	protein_coding	ETS variant transcription factor 7 [Source:HGNC Symbol;Acc:HGNC:18160]	FALSE	FALSE	FALSE	FALSE	-0.792202	1.39847	0.169941	-4.70414
CB_T0_v_CB_T3	CB_T0	CB_T3	ENSG00000260162	1.66841	0.193612	ENSG00000260162		16	lncRNA	novel transcript	FALSE	TRUE	FALSE	FALSE	-2.01063	1.75792	0.0866753	-4.20863
CB_T0_v_CB_T3	CB_T0	CB_T3	OR2A1	1.66753	0.000625682	ENSG00000221970	OR2A1	7	protein_coding	olfactory receptor family 2 subfamily A member 1 [Source:HGNC Symbol;Acc:HGNC:8229]	FALSE	FALSE	TRUE	FALSE	0.603512	4.4037	8.15169e-05	1.4448
CB_T0_v_CB_T3	CB_T0	CB_T3	ENSG00000272498	1.66722	5.60848e-08	ENSG00000272498		3	lncRNA	novel transcript, antisense to RFTN1	FALSE	TRUE	FALSE	FALSE	2.04572	7.79573	1.8812e-09	11.57
CB_T0_v_CB_T3	CB_T0	CB_T3	TUSC8	1.66718	0.154527	ENSG00000237361	TUSC8	13	lncRNA	tumor suppressor candidate 8 [Source:HGNC Symbol;Acc:HGNC:49111]	FALSE	FALSE	FALSE	FALSE	-1.76783	1.90328	0.0644673	-4.07134
CB_T0_v_CB_T3	CB_T0	CB_T3	ENPP7P1	1.66698	0.0192662	ENSG00000249188	ENPP7P1	8	transcribed_unprocessed_pseudogene	ectonucleotide pyrophosphatase/phosphodiesterase 7 pseudogene 1 [Source:HGNC Symbol;Acc:HGNC:48699]	FALSE	FALSE	FALSE	FALSE	-1.64086	3.00232	0.00467695	-2.06249
CB_T0_v_CB_T3	CB_T0	CB_T3	ENSG00000267349	1.66555	0.236631	ENSG00000267349		17	lncRNA	novel transcript	FALSE	TRUE	FALSE	FALSE	-1.72124	1.6217	0.112994	-4.4098
CB_T0_v_CB_T3	CB_T0	CB_T3	ENSG00000260844	1.66385	0.0247423	ENSG00000260844		15	processed_pseudogene	zinc finger, FYVE domain containing 9 (ZFYVE9) pseudogene	FALSE	TRUE	FALSE	FALSE	-2.90223	2.88646	0.00634381	-2.31591
CB_T0_v_CB_T3	CB_T0	CB_T3	MIR1-1HG	1.66331	0.259749	ENSG00000174407	MIR1-1HG	20	lncRNA	MIR1-1 host gene [Source:HGNC Symbol;Acc:HGNC:16159]	FALSE	FALSE	FALSE	FALSE	-3.03065	1.55431	0.128258	-4.46354
CB_T0_v_CB_T3	CB_T0	CB_T3	ENSG00000241546	1.6619	0.086657	ENSG00000241546		3	processed_pseudogene	riboflavin kinase (RFK) pseudogene	FALSE	TRUE	FALSE	FALSE	-2.75518	2.24705	0.0304193	-3.49865
CB_T0_v_CB_T3	CB_T0	CB_T3	ITPR2-AS1	1.6618	0.0129327	ENSG00000256234	ITPR2-AS1	12	lncRNA	ITPR2 and SSPN antisense RNA 1 [Source:HGNC Symbol;Acc:HGNC:56072]	FALSE	FALSE	FALSE	FALSE	-1.84394	3.18166	0.0028856	-1.64844
CB_T0_v_CB_T3	CB_T0	CB_T3	CASC6	1.6607	0.0180839	ENSG00000224944	CASC6	6	lncRNA	cancer susceptibility 6 [Source:HGNC Symbol;Acc:HGNC:49076]	FALSE	FALSE	FALSE	FALSE	-2.02213	3.03159	0.00432635	-1.98171
CB_T0_v_CB_T3	CB_T0	CB_T3	SMPD1	1.65973	3.75931e-09	ENSG00000166311	SMPD1	11	protein_coding	sphingomyelin phosphodiesterase 1 [Source:HGNC Symbol;Acc:HGNC:11120]	FALSE	FALSE	FALSE	FALSE	4.41544	8.80413	8.9196e-11	14.5058
CB_T0_v_CB_T3	CB_T0	CB_T3	DCLK2	1.65878	0.335798	ENSG00000170390	DCLK2	4	protein_coding	doublecortin like kinase 2 [Source:HGNC Symbol;Acc:HGNC:19002]	FALSE	FALSE	FALSE	FALSE	-2.90349	1.3574	0.182523	-4.68322
CB_T0_v_CB_T3	CB_T0	CB_T3	MIR3124	1.65835	0.0869715	ENSG00000264500	MIR3124	1	miRNA	microRNA 3124 [Source:HGNC Symbol;Acc:HGNC:38262]	FALSE	FALSE	FALSE	FALSE	-1.30797	2.24523	0.0305466	-3.58929
CB_T0_v_CB_T3	CB_T0	CB_T3	ENSG00000289282	1.6579	0.525565	ENSG00000289282		6	protein_coding	novel protein	FALSE	TRUE	FALSE	FALSE	-3.37833	0.948728	0.34865	-5.03875
CB_T0_v_CB_T3	CB_T0	CB_T3	ADA	1.65786	1.80974e-11	ENSG00000196839	ADA	20	protein_coding	adenosine deaminase [Source:HGNC Symbol;Acc:HGNC:186]	FALSE	FALSE	FALSE	FALSE	5.23974	11.0311	1.65331e-13	20.6864
CB_T0_v_CB_T3	CB_T0	CB_T3	ENSG00000279494	1.65626	0.0219964	ENSG00000279494		22	lncRNA	novel transcript	FALSE	TRUE	FALSE	FALSE	-1.57052	2.94019	0.00551141	-2.18726
CB_T0_v_CB_T3	CB_T0	CB_T3	NCF4	1.65613	0.429831	ENSG00000100365	NCF4	22	protein_coding	neutrophil cytosolic factor 4 [Source:HGNC Symbol;Acc:HGNC:7662]	FALSE	FALSE	TRUE	FALSE	-2.30457	1.14178	0.260564	-4.8711
CB_T0_v_CB_T3	CB_T0	CB_T3	RTCA-AS1	1.65597	0.000151612	ENSG00000224616	RTCA-AS1	1	lncRNA	RTCA antisense RNA 1 [Source:HGNC Symbol;Acc:HGNC:50573]	FALSE	FALSE	FALSE	FALSE	2.33975	4.93216	1.57951e-05	2.86712
CB_T0_v_CB_T3	CB_T0	CB_T3	ENTREP2	1.65558	0.175446	ENSG00000104059	ENTREP2	15	protein_coding	endosomal transmembrane epsin interactor 2 [Source:HGNC Symbol;Acc:HGNC:29075]	FALSE	FALSE	TRUE	FALSE	-4.00807	1.82212	0.0761773	-4.09554
CB_T0_v_CB_T3	CB_T0	CB_T3	KCNK12	1.6555	0.00123643	ENSG00000184261	KCNK12	2	protein_coding	potassium two pore domain channel subfamily K member 12 [Source:HGNC Symbol;Acc:HGNC:6274]	FALSE	FALSE	FALSE	FALSE	2.0112	4.143	0.000180128	0.673735
CB_T0_v_CB_T3	CB_T0	CB_T3	DIP2A	1.6553	1.7642e-13	ENSG00000160305	DIP2A	21	protein_coding	disco interacting protein 2 homolog A [Source:HGNC Symbol;Acc:HGNC:17217]	FALSE	FALSE	FALSE	FALSE	6.85974	13.2195	6.34017e-16	26.169
CB_T0_v_CB_T3	CB_T0	CB_T3	ENSG00000237586	1.65482	0.0154161	ENSG00000237586		8	processed_pseudogene	SRY (sex determining region Y)-box 2 (SOX2) pseudogene	FALSE	TRUE	FALSE	FALSE	-2.64462	3.10443	0.00355826	-1.82102
CB_T0_v_CB_T3	CB_T0	CB_T3	ENSG00000188626|GOLGA8M	1.65463	0.000655189	ENSG00000188626	GOLGA8M	15	protein_coding	golgin A8 family member M [Source:HGNC Symbol;Acc:HGNC:44404]	FALSE	FALSE	TRUE	FALSE	1.52277	4.38543	8.6209e-05	1.18804
CB_T0_v_CB_T3	CB_T0	CB_T3	ENSG00000289068	1.65379	0.316721	ENSG00000289068		X	lncRNA	novel transcript	FALSE	TRUE	FALSE	FALSE	-2.69734	1.40288	0.168629	-4.69833
CB_T0_v_CB_T3	CB_T0	CB_T3	FAM21FP	1.65278	0.149621	ENSG00000237840	FAM21FP	10	transcribed_unprocessed_pseudogene	family with sequence similarity 21 member F, pseudogene [Source:HGNC Symbol;Acc:HGNC:45011]	FALSE	FALSE	FALSE	FALSE	-2.6541	1.92426	0.0617034	-4.01817
CB_T0_v_CB_T3	CB_T0	CB_T3	ENSG00000286247	1.65234	0.0258088	ENSG00000286247		Y	lncRNA	novel transcript	FALSE	TRUE	FALSE	FALSE	-2.25755	2.86604	0.00669005	-2.33392
CB_T0_v_CB_T3	CB_T0	CB_T3	IFI27	1.65221	0.0968858	ENSG00000165949	IFI27	14	protein_coding	interferon alpha inducible protein 27 [Source:HGNC Symbol;Acc:HGNC:5397]	FALSE	FALSE	TRUE	FALSE	-1.43529	2.18487	0.0350246	-3.62896
CB_T0_v_CB_T3	CB_T0	CB_T3	OSCP1	1.65205	0.164785	ENSG00000116885	OSCP1	1	protein_coding	organic solute carrier partner 1 [Source:HGNC Symbol;Acc:HGNC:29971]	FALSE	FALSE	FALSE	FALSE	-1.24025	1.86278	0.0701026	-4.19835
CB_T0_v_CB_T3	CB_T0	CB_T3	RN7SL126P	1.65186	0.0975716	ENSG00000276281	RN7SL126P	2	misc_RNA	RNA, 7SL, cytoplasmic 126, pseudogene [Source:HGNC Symbol;Acc:HGNC:46142]	FALSE	FALSE	FALSE	FALSE	-2.98208	2.1805	0.0353705	-3.61077
CB_T0_v_CB_T3	CB_T0	CB_T3	ANKRD36BP1	1.65073	0.473829	ENSG00000214262	ANKRD36BP1	1	transcribed_processed_pseudogene	ankyrin repeat domain 36B pseudogene 1 [Source:HGNC Symbol;Acc:HGNC:28169]	FALSE	FALSE	FALSE	FALSE	-1.79396	1.05081	0.299867	-5.12019
CB_T0_v_CB_T3	CB_T0	CB_T3	ENSG00000228566	1.64995	0.078944	ENSG00000228566		10	lncRNA	novel transcript	FALSE	TRUE	FALSE	FALSE	-2.45498	2.29885	0.0270041	-3.41164
CB_T0_v_CB_T3	CB_T0	CB_T3	SPATA3-AS1	1.64957	0.26413	ENSG00000238062	SPATA3-AS1	2	lncRNA	SPATA3 antisense RNA 1 (head to head) [Source:HGNC Symbol;Acc:HGNC:28013]	FALSE	FALSE	FALSE	FALSE	-2.57465	1.54095	0.131473	-4.44595
CB_T0_v_CB_T3	CB_T0	CB_T3	ENSG00000264272	1.64796	0.158372	ENSG00000264272		17	lncRNA	novel transcript, antisense to TTYH2	FALSE	TRUE	FALSE	FALSE	-2.32998	1.88789	0.0665607	-4.11461
CB_T0_v_CB_T3	CB_T0	CB_T3	ENSG00000287155	1.64792	0.0779329	ENSG00000287155		3	lncRNA	novel transcript, antisense to PXYLP1	FALSE	TRUE	FALSE	FALSE	-2.86523	2.30594	0.0265649	-3.38733
CB_T0_v_CB_T3	CB_T0	CB_T3	MIR4729	1.64749	0.0441274	ENSG00000263857	MIR4729	17	miRNA	microRNA 4729 [Source:HGNC Symbol;Acc:HGNC:41585]	FALSE	FALSE	FALSE	FALSE	-3.23737	2.60256	0.01305	-2.85666
CB_T0_v_CB_T3	CB_T0	CB_T3	CXCR5	1.64733	0.0654342	ENSG00000160683	CXCR5	11	protein_coding	C-X-C motif chemokine receptor 5 [Source:HGNC Symbol;Acc:HGNC:1060]	FALSE	FALSE	FALSE	FALSE	1.96644	2.39985	0.0213183	-3.57305
CB_T0_v_CB_T3	CB_T0	CB_T3	SLC6A16	1.64732	1.20732e-05	ENSG00000063127	SLC6A16	19	protein_coding	solute carrier family 6 member 16 [Source:HGNC Symbol;Acc:HGNC:13622]	FALSE	FALSE	FALSE	FALSE	1.73797	5.85084	8.58907e-07	5.69164
CB_T0_v_CB_T3	CB_T0	CB_T3	SOAT2	1.64622	0.0576393	ENSG00000167780	SOAT2	12	protein_coding	sterol O-acyltransferase 2 [Source:HGNC Symbol;Acc:HGNC:11178]	FALSE	FALSE	FALSE	FALSE	-2.81202	2.46568	0.0182197	-3.11636
CB_T0_v_CB_T3	CB_T0	CB_T3	ENSG00000291190	1.64607	0.127277	ENSG00000291190		12	lncRNA	alpha-2-macroglobulin pseudogene 1 [Source:NCBI gene (formerly Entrezgene);Acc:3]	FALSE	TRUE	FALSE	FALSE	-3.19266	2.02292	0.0500345	-3.92494
CB_T0_v_CB_T3	CB_T0	CB_T3	LINC01550	1.64588	4.24842e-07	ENSG00000246223	LINC01550	14	lncRNA	long intergenic non-protein coding RNA 1550 [Source:HGNC Symbol;Acc:HGNC:20111]	FALSE	FALSE	FALSE	FALSE	3.63364	7.05625	1.87787e-08	9.28865
CB_T0_v_CB_T3	CB_T0	CB_T3	CDCA4P4	1.64533	0.0627073	ENSG00000234219	CDCA4P4	1	unprocessed_pseudogene	cell division cycle associated 4 pseudogene 4 [Source:HGNC Symbol;Acc:HGNC:49773]	FALSE	FALSE	FALSE	FALSE	-2.23502	2.42216	0.0202186	-3.21694
CB_T0_v_CB_T3	CB_T0	CB_T3	HCCS-DT	1.6448	0.100184	ENSG00000234129	HCCS-DT	X	lncRNA	HCCS divergent transcript [Source:HGNC Symbol;Acc:HGNC:55698]	FALSE	FALSE	FALSE	FALSE	-0.876283	2.16554	0.0365769	-3.73656
CB_T0_v_CB_T3	CB_T0	CB_T3	ENSG00000259540	1.64229	0.0250267	ENSG00000259540		15	lncRNA	novel transcript, antisense to LINS1	FALSE	TRUE	FALSE	FALSE	0.725856	2.88057	0.00644187	-2.43396
CB_T0_v_CB_T3	CB_T0	CB_T3	ENSG00000288064	1.64162	0.1539	ENSG00000288064		2	lncRNA	novel transcript, antisense to STAT4	FALSE	TRUE	FALSE	FALSE	-1.05398	1.90586	0.064121	-4.06566
CB_T0_v_CB_T3	CB_T0	CB_T3	ENSG00000225963	1.64123	3.01321e-05	ENSG00000225963		2	lncRNA	novel transcript, antisense to SP110	FALSE	TRUE	FALSE	FALSE	2.72676	5.51815	2.47666e-06	4.62462
CB_T0_v_CB_T3	CB_T0	CB_T3	ENSG00000290673	1.6412	0.000818119	ENSG00000290673		7	lncRNA	novel transcript	FALSE	TRUE	FALSE	FALSE	1.70667	4.30167	0.000111349	0.954722
CB_T0_v_CB_T3	CB_T0	CB_T3	ENSG00000286488	1.63997	1.61487e-06	ENSG00000286488		15	lncRNA	novel transcript, antisense to STARD5	FALSE	TRUE	FALSE	FALSE	1.47544	6.57065	8.699e-08	7.88585
CB_T0_v_CB_T3	CB_T0	CB_T3	ENSG00000268744	1.63981	0.137486	ENSG00000268744		19	lncRNA	novel transcript	FALSE	TRUE	FALSE	FALSE	-1.63336	1.97544	0.0553867	-4.04351
CB_T0_v_CB_T3	CB_T0	CB_T3	CYP2A7	1.63945	0.0799698	ENSG00000198077	CYP2A7	19	protein_coding	cytochrome P450 family 2 subfamily A member 7 [Source:HGNC Symbol;Acc:HGNC:2611]	FALSE	FALSE	FALSE	FALSE	-2.04163	2.29166	0.027457	-3.59032
CB_T0_v_CB_T3	CB_T0	CB_T3	TMEM200B	1.63926	0.0108812	ENSG00000253304	TMEM200B	1	protein_coding	transmembrane protein 200B [Source:HGNC Symbol;Acc:HGNC:33785]	FALSE	FALSE	FALSE	FALSE	-0.266906	3.25827	0.00233871	-1.51288
CB_T0_v_CB_T3	CB_T0	CB_T3	GVINP1	1.63769	8.35153e-05	ENSG00000254838	GVINP1	11	transcribed_unprocessed_pseudogene	GTPase, very large interferon inducible pseudogene 1 [Source:HGNC Symbol;Acc:HGNC:25813]	FALSE	FALSE	FALSE	FALSE	4.58403	5.14986	7.95845e-06	3.24014
CB_T0_v_CB_T3	CB_T0	CB_T3	ENSG00000267731	1.6374	0.00216056	ENSG00000267731		17	lncRNA	novel transcript	FALSE	TRUE	FALSE	FALSE	-0.781899	3.92398	0.000346735	0.171341
CB_T0_v_CB_T3	CB_T0	CB_T3	ENSG00000264513	1.63711	0.0355752	ENSG00000264513		17	lncRNA	novel transcript, antisense to TANC2	FALSE	TRUE	FALSE	FALSE	-3.24733	2.71035	0.00996816	-2.64923
CB_T0_v_CB_T3	CB_T0	CB_T3	MYZAP	1.63686	0.233365	ENSG00000263155	MYZAP	15	protein_coding	myocardial zonula adherens protein [Source:HGNC Symbol;Acc:HGNC:43444]	FALSE	FALSE	FALSE	FALSE	-2.65919	1.63168	0.110866	-4.40977
CB_T0_v_CB_T3	CB_T0	CB_T3	RPS15AP29	1.63602	0.0714847	ENSG00000237827	RPS15AP29	10	processed_pseudogene	ribosomal protein S15a pseudogene 29 [Source:HGNC Symbol;Acc:HGNC:35981]	FALSE	FALSE	FALSE	FALSE	-2.18704	2.3525	0.0238338	-3.33754
CB_T0_v_CB_T3	CB_T0	CB_T3	LINC00840	1.63538	0.0761121	ENSG00000226808	LINC00840	10	lncRNA	long intergenic non-protein coding RNA 840 [Source:HGNC Symbol;Acc:HGNC:44987]	FALSE	FALSE	FALSE	FALSE	-2.04488	2.31897	0.0257731	-3.39226
CB_T0_v_CB_T3	CB_T0	CB_T3	NPTXR	1.63383	0.00246789	ENSG00000221890	NPTXR	22	protein_coding	neuronal pentraxin receptor [Source:HGNC Symbol;Acc:HGNC:7954]	FALSE	FALSE	FALSE	FALSE	2.03472	3.87112	0.000405402	-0.0289792
CB_T0_v_CB_T3	CB_T0	CB_T3	IMPG2	1.63333	1.04045e-05	ENSG00000081148	IMPG2	3	protein_coding	interphotoreceptor matrix proteoglycan 2 [Source:HGNC Symbol;Acc:HGNC:18362]	FALSE	FALSE	FALSE	FALSE	0.389316	5.90356	7.26119e-07	5.86677
CB_T0_v_CB_T3	CB_T0	CB_T3	ENSG00000272583	1.63297	0.00872305	ENSG00000272583		1	lncRNA	novel transcript	FALSE	TRUE	FALSE	FALSE	-0.43489	3.35223	0.00180205	-1.25824
CB_T0_v_CB_T3	CB_T0	CB_T3	ENSG00000284732	1.63283	0.0854944	ENSG00000284732		11	protein_coding	novel olfactory receptor	FALSE	TRUE	FALSE	FALSE	-1.91602	2.2546	0.0298989	-3.54078
CB_T0_v_CB_T3	CB_T0	CB_T3	COL4A1	1.63246	0.10454	ENSG00000187498	COL4A1	13	protein_coding	collagen type IV alpha 1 chain [Source:HGNC Symbol;Acc:HGNC:2202]	FALSE	FALSE	FALSE	FALSE	-2.10724	2.14043	0.0386843	-3.67584
CB_T0_v_CB_T3	CB_T0	CB_T3	ENSG00000259926	1.63228	0.028783	ENSG00000259926		16	lncRNA	novel transcript	FALSE	TRUE	FALSE	FALSE	-1.9169	2.81416	0.00765019	-2.45814
CB_T0_v_CB_T3	CB_T0	CB_T3	MIR1203	1.6309	0.035194	ENSG00000221739	MIR1203	17	miRNA	microRNA 1203 [Source:HGNC Symbol;Acc:HGNC:35269]	FALSE	FALSE	FALSE	FALSE	-1.94101	2.71587	0.00983007	-2.64498
CB_T0_v_CB_T3	CB_T0	CB_T3	LINC02717	1.63066	0.0301302	ENSG00000285735	LINC02717	11	lncRNA	long intergenic non-protein coding RNA 2717 [Source:HGNC Symbol;Acc:HGNC:54234]	FALSE	FALSE	FALSE	FALSE	-1.50953	2.7915	0.0081087	-2.49723
CB_T0_v_CB_T3	CB_T0	CB_T3	GDPD3	1.63063	1.35995e-05	ENSG00000102886	GDPD3	16	protein_coding	glycerophosphodiester phosphodiesterase domain containing 3 [Source:HGNC Symbol;Acc:HGNC:28638]	FALSE	FALSE	FALSE	FALSE	2.04656	5.80723	9.86934e-07	5.54164
CB_T0_v_CB_T3	CB_T0	CB_T3	ENSG00000264063	1.6305	0.0629275	ENSG00000264063		21	miRNA		FALSE	TRUE	FALSE	FALSE	2.9383	2.42037	0.0203047	-3.94947
CB_T0_v_CB_T3	CB_T0	CB_T3	ENSG00000277437	1.6305	0.0629275	ENSG00000277437		21	miRNA		FALSE	TRUE	FALSE	FALSE	2.9383	2.42037	0.0203047	-3.94947
CB_T0_v_CB_T3	CB_T0	CB_T3	LINC02754	1.63047	0.00362826	ENSG00000251637	LINC02754	11	lncRNA	long intergenic non-protein coding RNA 2754 [Source:HGNC Symbol;Acc:HGNC:54274]	FALSE	FALSE	FALSE	FALSE	1.74088	3.71607	0.000638499	-0.532937
CB_T0_v_CB_T3	CB_T0	CB_T3	ENSG00000249898|MCPH1-AS1	1.63044	0.0114438	ENSG00000249898	MCPH1-AS1	8	lncRNA	MCPH1 antisense RNA 1 [Source:HGNC Symbol;Acc:HGNC:51655]	FALSE	FALSE	TRUE	FALSE	1.07092	3.23632	0.00248441	-1.79133
CB_T0_v_CB_T3	CB_T0	CB_T3	ENSG00000159860|TCAF2P1	1.63006	0.609417	ENSG00000159860	TCAF2P1	7	transcribed_unprocessed_pseudogene	TRPM8 channel associated factor 2 pseudogene 1 [Source:HGNC Symbol;Acc:HGNC:33603]	FALSE	FALSE	TRUE	FALSE	-0.770821	0.788444	0.435244	-5.5067
CB_T0_v_CB_T3	CB_T0	CB_T3	ENSG00000272668	1.62897	0.00164238	ENSG00000272668		1	lncRNA	novel transcript, antisense to VSIG8	FALSE	TRUE	FALSE	FALSE	0.664554	4.03267	0.000250882	0.411453
CB_T0_v_CB_T3	CB_T0	CB_T3	SEPTIN4-AS1	1.62845	0.244345	ENSG00000264672	SEPTIN4-AS1	17	lncRNA	SEPTIN4 antisense RNA 1 [Source:HGNC Symbol;Acc:HGNC:51345]	FALSE	FALSE	FALSE	FALSE	-3.39148	1.59824	0.118128	-4.39739
CB_T0_v_CB_T3	CB_T0	CB_T3	RAB33A	1.6284	8.77172e-08	ENSG00000134594	RAB33A	X	protein_coding	RAB33A, member RAS oncogene family [Source:HGNC Symbol;Acc:HGNC:9773]	FALSE	FALSE	FALSE	FALSE	3.18924	7.63088	3.12864e-09	11.0863
CB_T0_v_CB_T3	CB_T0	CB_T3	ENSG00000235277	1.62821	0.236143	ENSG00000235277		21	lncRNA	novel transcript	FALSE	TRUE	FALSE	FALSE	-2.30638	1.62325	0.11266	-4.54841
CB_T0_v_CB_T3	CB_T0	CB_T3	SLC2A14	1.62738	0.315659	ENSG00000173262	SLC2A14	12	protein_coding	solute carrier family 2 member 14 [Source:HGNC Symbol;Acc:HGNC:18301]	FALSE	FALSE	FALSE	FALSE	-1.70155	1.40558	0.167832	-4.75316
CB_T0_v_CB_T3	CB_T0	CB_T3	PTPRO	1.62736	6.19268e-08	ENSG00000151490	PTPRO	12	protein_coding	protein tyrosine phosphatase receptor type O [Source:HGNC Symbol;Acc:HGNC:9678]	FALSE	FALSE	FALSE	FALSE	2.08467	7.75997	2.10018e-09	11.4686
CB_T0_v_CB_T3	CB_T0	CB_T3	ACSM5	1.62676	0.0788267	ENSG00000183549	ACSM5	16	protein_coding	acyl-CoA synthetase medium chain family member 5 [Source:HGNC Symbol;Acc:HGNC:26060]	FALSE	FALSE	FALSE	FALSE	-2.48694	2.29966	0.0269539	-3.42814
CB_T0_v_CB_T3	CB_T0	CB_T3	THBS4	1.62531	0.000182102	ENSG00000113296	THBS4	5	protein_coding	thrombospondin 4 [Source:HGNC Symbol;Acc:HGNC:11788]	FALSE	FALSE	FALSE	FALSE	1.18238	4.86358	1.95838e-05	2.73986
CB_T0_v_CB_T3	CB_T0	CB_T3	RANP4	1.62388	0.0394409	ENSG00000225125	RANP4	X	processed_pseudogene	RAN pseudogene 4 [Source:HGNC Symbol;Acc:HGNC:39859]	FALSE	FALSE	FALSE	FALSE	-1.7323	2.65916	0.0113367	-2.76596
CB_T0_v_CB_T3	CB_T0	CB_T3	GRK6P1	1.62355	0.159447	ENSG00000215571	GRK6P1	13	processed_pseudogene	G protein-coupled receptor kinase 6 pseudogene 1 [Source:HGNC Symbol;Acc:HGNC:4547]	FALSE	FALSE	FALSE	FALSE	-2.66377	1.88346	0.0671748	-4.05032
CB_T0_v_CB_T3	CB_T0	CB_T3	C16orf54	1.62349	4.77699e-11	ENSG00000185905	C16orf54	16	protein_coding	chromosome 16 open reading frame 54 [Source:HGNC Symbol;Acc:HGNC:26649]	FALSE	FALSE	FALSE	FALSE	4.8736	10.6012	5.29792e-13	19.541
CB_T0_v_CB_T3	CB_T0	CB_T3	RNU6ATAC24P	1.62322	0.00175315	ENSG00000252620	RNU6ATAC24P	3	snRNA	RNA, U6atac small nuclear 24, pseudogene [Source:HGNC Symbol;Acc:HGNC:46923]	FALSE	FALSE	FALSE	FALSE	-0.215314	4.00669	0.000271123	0.390944
CB_T0_v_CB_T3	CB_T0	CB_T3	SLC17A6-DT	1.62307	0.26129	ENSG00000254768	SLC17A6-DT	11	lncRNA	SLC17A6 divergent transcript [Source:HGNC Symbol;Acc:HGNC:55514]	FALSE	FALSE	FALSE	FALSE	-2.78381	1.54969	0.129362	-4.56626
CB_T0_v_CB_T3	CB_T0	CB_T3	ENSG00000229962	1.6227	0.0914301	ENSG00000229962		21	lncRNA	novel transcript	FALSE	TRUE	FALSE	FALSE	-2.20378	2.21617	0.0326341	-3.56614
CB_T0_v_CB_T3	CB_T0	CB_T3	ENSG00000213605	1.62251	0.0517948	ENSG00000213605		2	processed_pseudogene	ribosomal protein S26 (RPS26) pseudogene	FALSE	TRUE	FALSE	FALSE	-2.42452	2.52098	0.0159401	-3.01897
CB_T0_v_CB_T3	CB_T0	CB_T3	TMPRSS11D	1.62189	0.260465	ENSG00000153802	TMPRSS11D	4	protein_coding	transmembrane serine protease 11D [Source:HGNC Symbol;Acc:HGNC:24059]	FALSE	FALSE	FALSE	FALSE	-2.60987	1.55223	0.128753	-4.55327
CB_T0_v_CB_T3	CB_T0	CB_T3	ENSG00000290700	1.62187	0.0908773	ENSG00000290700		2	lncRNA	novel transcript	FALSE	TRUE	FALSE	FALSE	-0.870643	2.21945	0.0323925	-3.76857
CB_T0_v_CB_T3	CB_T0	CB_T3	ADAM29	1.62181	0.114596	ENSG00000168594	ADAM29	4	protein_coding	ADAM metallopeptidase domain 29 [Source:HGNC Symbol;Acc:HGNC:207]	FALSE	FALSE	FALSE	FALSE	-2.43108	2.08726	0.0435039	-3.74323
CB_T0_v_CB_T3	CB_T0	CB_T3	CCNE1	1.62157	5.61516e-06	ENSG00000105173	CCNE1	19	protein_coding	cyclin E1 [Source:HGNC Symbol;Acc:HGNC:1589]	FALSE	FALSE	FALSE	FALSE	3.42689	6.12232	3.61715e-07	6.52804
CB_T0_v_CB_T3	CB_T0	CB_T3	ENSG00000249318	1.62126	0.000274518	ENSG00000249318		5	lncRNA	novel transcript	FALSE	TRUE	FALSE	FALSE	-0.489421	4.71445	3.11986e-05	2.35047
CB_T0_v_CB_T3	CB_T0	CB_T3	RAI14	1.62119	0.019217	ENSG00000039560	RAI14	5	protein_coding	retinoic acid induced 14 [Source:HGNC Symbol;Acc:HGNC:14873]	FALSE	FALSE	FALSE	FALSE	2.0279	3.0037	0.00465981	-2.29771
CB_T0_v_CB_T3	CB_T0	CB_T3	ENSG00000288954	1.62063	0.0317381	ENSG00000288954		12	lncRNA	novel transcript	FALSE	TRUE	FALSE	FALSE	-1.60431	2.76644	0.00864526	-2.53752
CB_T0_v_CB_T3	CB_T0	CB_T3	MLXIPL	1.62012	0.0386612	ENSG00000009950	MLXIPL	7	protein_coding	MLX interacting protein like [Source:HGNC Symbol;Acc:HGNC:12744]	FALSE	FALSE	FALSE	FALSE	-1.52576	2.66914	0.0110569	-2.73812
CB_T0_v_CB_T3	CB_T0	CB_T3	RTN4R	1.61993	4.3359e-05	ENSG00000040608	RTN4R	22	protein_coding	reticulon 4 receptor [Source:HGNC Symbol;Acc:HGNC:18601]	FALSE	FALSE	FALSE	FALSE	1.14603	5.38586	3.76991e-06	4.31614
CB_T0_v_CB_T3	CB_T0	CB_T3	ENSG00000288542	1.61935	0.07718	ENSG00000288542		13	lncRNA	novel transcript	FALSE	TRUE	FALSE	FALSE	-0.217389	2.31161	0.0262179	-3.71086
CB_T0_v_CB_T3	CB_T0	CB_T3	ENSG00000272477	1.61921	0.0428206	ENSG00000272477		3	lncRNA	novel transcript, sense intronic to SATB1	FALSE	TRUE	FALSE	FALSE	-1.32756	2.61798	0.0125609	-2.95794
CB_T0_v_CB_T3	CB_T0	CB_T3	TTC6	1.61749	0.164413	ENSG00000139865	TTC6	14	protein_coding	tetratricopeptide repeat domain 6 [Source:HGNC Symbol;Acc:HGNC:19739]	FALSE	FALSE	FALSE	FALSE	-3.36952	1.86445	0.0698618	-4.06074
CB_T0_v_CB_T3	CB_T0	CB_T3	NKILA	1.61737	0.00611125	ENSG00000278709	NKILA	20	lncRNA	NF-kappaB interacting lncRNA [Source:HGNC Symbol;Acc:HGNC:51599]	FALSE	FALSE	FALSE	FALSE	0.571845	3.50476	0.00117251	-1.00314
CB_T0_v_CB_T3	CB_T0	CB_T3	LINC01936	1.61717	0.0138184	ENSG00000235997	LINC01936	2	lncRNA	long intergenic non-protein coding RNA 1936 [Source:HGNC Symbol;Acc:HGNC:52759]	FALSE	FALSE	FALSE	FALSE	-0.385816	3.15341	0.00311632	-1.7308
CB_T0_v_CB_T3	CB_T0	CB_T3	GAS8-AS1	1.61703	0.080584	ENSG00000221819	GAS8-AS1	16	lncRNA	GAS8 antisense RNA 1 [Source:HGNC Symbol;Acc:HGNC:1197]	FALSE	FALSE	FALSE	FALSE	-1.97226	2.28749	0.0277226	-3.41202
CB_T0_v_CB_T3	CB_T0	CB_T3	NOXO1	1.61559	0.0509968	ENSG00000196408	NOXO1	16	protein_coding	NADPH oxidase organizer 1 [Source:HGNC Symbol;Acc:HGNC:19404]	FALSE	FALSE	FALSE	FALSE	-1.51133	2.52834	0.0156569	-3.10334
CB_T0_v_CB_T3	CB_T0	CB_T3	ITGA1	1.61557	0.000368583	ENSG00000213949	ITGA1	5	protein_coding	integrin subunit alpha 1 [Source:HGNC Symbol;Acc:HGNC:6134]	FALSE	FALSE	FALSE	FALSE	3.60222	4.60252	4.41679e-05	1.66642
CB_T0_v_CB_T3	CB_T0	CB_T3	LINC02139	1.61554	0.142852	ENSG00000278214	LINC02139	16	lncRNA	long intergenic non-protein coding RNA 2139 [Source:HGNC Symbol;Acc:HGNC:52999]	FALSE	FALSE	FALSE	FALSE	-2.35494	1.95219	0.0581829	-3.97622
CB_T0_v_CB_T3	CB_T0	CB_T3	ENSG00000289981	1.61532	0.216228	ENSG00000289981		6	lncRNA	novel transcript	FALSE	TRUE	FALSE	FALSE	-2.3549	1.68648	0.099755	-4.27802
CB_T0_v_CB_T3	CB_T0	CB_T3	RMI2	1.61502	7.443e-06	ENSG00000175643	RMI2	16	protein_coding	RecQ mediated genome instability 2 [Source:HGNC Symbol;Acc:HGNC:28349]	FALSE	FALSE	FALSE	FALSE	3.14912	6.02347	4.95567e-07	6.19339
CB_T0_v_CB_T3	CB_T0	CB_T3	ENSG00000290818	1.615	0.0234227	ENSG00000290818		7	lncRNA	novel transcript	FALSE	TRUE	FALSE	FALSE	1.63903	2.91089	0.00595182	-2.63262
CB_T0_v_CB_T3	CB_T0	CB_T3	ENSG00000287166	1.61404	0.180313	ENSG00000287166		8	lncRNA	novel transcript	FALSE	TRUE	FALSE	FALSE	-2.19558	1.80502	0.0788617	-4.14142
CB_T0_v_CB_T3	CB_T0	CB_T3	ENSG00000261754	1.61372	2.39989e-05	ENSG00000261754		19	lncRNA	novel transcript	FALSE	TRUE	FALSE	FALSE	0.562149	5.60161	1.89929e-06	4.95965
CB_T0_v_CB_T3	CB_T0	CB_T3	ENSG00000229559	1.61307	0.308522	ENSG00000229559		6	transcribed_processed_pseudogene	ribosomal protein S20 (RPS20) pseudogene	FALSE	TRUE	FALSE	FALSE	-2.84079	1.42322	0.16269	-4.71257
CB_T0_v_CB_T3	CB_T0	CB_T3	ENSG00000248515	1.61264	0.00784971	ENSG00000248515		4	lncRNA	novel transcript	FALSE	TRUE	FALSE	FALSE	-1.26717	3.39639	0.00159251	-1.15359
CB_T0_v_CB_T3	CB_T0	CB_T3	ENSG00000291127	1.61261	3.29963e-05	ENSG00000291127		2	lncRNA	ankyrin repeat domain 36B pseudogene 2 [Source:NCBI gene (formerly Entrezgene);Acc:645784]	FALSE	TRUE	FALSE	FALSE	2.54645	5.48386	2.7618e-06	4.49697
CB_T0_v_CB_T3	CB_T0	CB_T3	TESMIN	1.61239	0.007159	ENSG00000132749	TESMIN	11	protein_coding	testis expressed metallothionein like protein [Source:HGNC Symbol;Acc:HGNC:7446]	FALSE	FALSE	FALSE	FALSE	1.86392	3.43596	0.00142472	-1.19467
CB_T0_v_CB_T3	CB_T0	CB_T3	ENSG00000272921	1.61218	0.383033	ENSG00000272921		12	protein_coding	novel protein	FALSE	TRUE	FALSE	FALSE	-1.20871	1.24661	0.220039	-5.06769
CB_T0_v_CB_T3	CB_T0	CB_T3	TSPYL6	1.61212	0.0783339	ENSG00000178021	TSPYL6	2	protein_coding	TSPY like 6 [Source:HGNC Symbol;Acc:HGNC:14521]	FALSE	FALSE	FALSE	FALSE	-2.49801	2.30309	0.0267409	-3.4756
CB_T0_v_CB_T3	CB_T0	CB_T3	ENSG00000231918	1.61198	0.0629907	ENSG00000231918		2	lncRNA	novel transcript	FALSE	TRUE	FALSE	FALSE	-1.69537	2.41975	0.0203348	-3.25584
CB_T0_v_CB_T3	CB_T0	CB_T3	PTPN21	1.61195	0.30009	ENSG00000070778	PTPN21	14	protein_coding	protein tyrosine phosphatase non-receptor type 21 [Source:HGNC Symbol;Acc:HGNC:9651]	FALSE	FALSE	FALSE	FALSE	-1.84881	1.44466	0.156609	-4.65081
CB_T0_v_CB_T3	CB_T0	CB_T3	ENSG00000289112	1.61191	0.181652	ENSG00000289112		5	lncRNA	novel transcript	FALSE	TRUE	FALSE	FALSE	-2.71561	1.79989	0.0796826	-4.14736
CB_T0_v_CB_T3	CB_T0	CB_T3	TNNT2	1.61108	0.0876704	ENSG00000118194	TNNT2	1	protein_coding	troponin T2, cardiac type [Source:HGNC Symbol;Acc:HGNC:11949]	FALSE	FALSE	FALSE	FALSE	-1.65276	2.24081	0.0308564	-3.59393
CB_T0_v_CB_T3	CB_T0	CB_T3	SIGIRR	1.61096	1.62221e-08	ENSG00000185187	SIGIRR	11	protein_coding	single Ig and TIR domain containing [Source:HGNC Symbol;Acc:HGNC:30575]	FALSE	FALSE	FALSE	FALSE	5.13456	8.25238	4.66389e-10	12.7874
CB_T0_v_CB_T3	CB_T0	CB_T3	LINC02908	1.61066	0.0217892	ENSG00000180539	LINC02908	9	lncRNA	long intergenic non-protein coding RNA 2908 [Source:HGNC Symbol;Acc:HGNC:31426]	FALSE	FALSE	FALSE	FALSE	-0.493694	2.94467	0.00544688	-2.28114
CB_T0_v_CB_T3	CB_T0	CB_T3	CLCF1	1.60949	0.0326802	ENSG00000175505	CLCF1	11	protein_coding	cardiotrophin like cytokine factor 1 [Source:HGNC Symbol;Acc:HGNC:17412]	FALSE	FALSE	FALSE	FALSE	-0.703967	2.75208	0.00896754	-2.62187
CB_T0_v_CB_T3	CB_T0	CB_T3	ENSG00000261267	1.609	0.0127001	ENSG00000261267		16	lncRNA	novel transcript, antisense to N4BP1	FALSE	TRUE	FALSE	FALSE	-0.871254	3.19004	0.00282031	-1.66341
CB_T0_v_CB_T3	CB_T0	CB_T3	XKRX	1.60861	0.216283	ENSG00000182489	XKRX	X	protein_coding	XK related X-linked [Source:HGNC Symbol;Acc:HGNC:29845]	FALSE	FALSE	FALSE	FALSE	-1.81342	1.68621	0.0998088	-4.38138
CB_T0_v_CB_T3	CB_T0	CB_T3	ENSG00000290067	1.60852	0.0169848	ENSG00000290067		6	lncRNA	novel transcript, antisense to AKAP7	FALSE	TRUE	FALSE	FALSE	-0.604453	3.06057	0.00400369	-1.92168
CB_T0_v_CB_T3	CB_T0	CB_T3	TBC1D8B	1.60841	0.0101357	ENSG00000133138	TBC1D8B	X	protein_coding	TBC1 domain family member 8B [Source:HGNC Symbol;Acc:HGNC:24715]	FALSE	FALSE	FALSE	FALSE	0.197841	3.28795	0.00215459	-1.46131
CB_T0_v_CB_T3	CB_T0	CB_T3	TCTN2	1.60837	3.26065e-05	ENSG00000168778	TCTN2	12	protein_coding	tectonic family member 2 [Source:HGNC Symbol;Acc:HGNC:25774]	FALSE	FALSE	FALSE	FALSE	2.3918	5.48818	2.72414e-06	4.58635
CB_T0_v_CB_T3	CB_T0	CB_T3	ENSG00000267058	1.60737	0.040481	ENSG00000267058		19	lncRNA	novel transcript	FALSE	TRUE	FALSE	FALSE	-0.106177	2.64606	0.0117135	-3.00122
CB_T0_v_CB_T3	CB_T0	CB_T3	KANK2	1.60718	0.0616694	ENSG00000197256	KANK2	19	protein_coding	KN motif and ankyrin repeat domains 2 [Source:HGNC Symbol;Acc:HGNC:29300]	FALSE	FALSE	FALSE	FALSE	0.69337	2.43102	0.0197963	-3.40757
CB_T0_v_CB_T3	CB_T0	CB_T3	NPM1P20	1.60688	0.0043191	ENSG00000259161	NPM1P20	14	processed_pseudogene	nucleophosmin 1 pseudogene 20 [Source:HGNC Symbol;Acc:HGNC:20140]	FALSE	FALSE	FALSE	FALSE	-0.93341	3.64628	0.000781605	-0.539907
CB_T0_v_CB_T3	CB_T0	CB_T3	LINC00511	1.60686	0.000113339	ENSG00000227036	LINC00511	17	lncRNA	long intergenic non-protein coding RNA 511 [Source:HGNC Symbol;Acc:HGNC:43564]	FALSE	FALSE	FALSE	FALSE	1.93319	5.04018	1.12471e-05	3.19598
CB_T0_v_CB_T3	CB_T0	CB_T3	LRRIQ3	1.60676	0.29985	ENSG00000162620	LRRIQ3	1	protein_coding	leucine rich repeats and IQ motif containing 3 [Source:HGNC Symbol;Acc:HGNC:28318]	FALSE	FALSE	FALSE	FALSE	-0.790232	1.44523	0.156449	-4.72484
CB_T0_v_CB_T3	CB_T0	CB_T3	LINC02804	1.60485	0.069919	ENSG00000274372	LINC02804	1	lncRNA	long intergenic non-protein coding RNA 2804 [Source:HGNC Symbol;Acc:HGNC:54338]	FALSE	FALSE	FALSE	FALSE	-0.810206	2.36501	0.0231442	-3.38494
CB_T0_v_CB_T3	CB_T0	CB_T3	ENSG00000259899	1.60453	0.0822885	ENSG00000259899		16	lncRNA	novel transcript, antisense to a novel protein	FALSE	TRUE	FALSE	FALSE	-2.75274	2.276	0.0284661	-3.47639
CB_T0_v_CB_T3	CB_T0	CB_T3	LINC02864	1.60423	0.0199791	ENSG00000263711	LINC02864	18	lncRNA	long intergenic non-protein coding RNA 2864 [Source:HGNC Symbol;Acc:HGNC:54480]	FALSE	FALSE	FALSE	FALSE	-0.801783	2.98515	0.0048948	-2.13663
CB_T0_v_CB_T3	CB_T0	CB_T3	ENSG00000267264	1.60401	0.0597705	ENSG00000267264		19	processed_pseudogene	vomeronasal receptor pseudogene	FALSE	TRUE	FALSE	FALSE	-1.79306	2.44663	0.0190715	-3.1682
CB_T0_v_CB_T3	CB_T0	CB_T3	APBA2	1.60207	5.55383e-08	ENSG00000034053	APBA2	15	protein_coding	amyloid beta precursor protein binding family A member 2 [Source:HGNC Symbol;Acc:HGNC:579]	FALSE	FALSE	TRUE	FALSE	5.09392	7.79966	1.85857e-09	11.4291
CB_T0_v_CB_T3	CB_T0	CB_T3	ENSG00000272103	1.60181	0.00857511	ENSG00000272103		5	lncRNA	novel transcript	FALSE	TRUE	FALSE	FALSE	-1.42925	3.35936	0.00176652	-1.23429
CB_T0_v_CB_T3	CB_T0	CB_T3	CEP83-DT	1.60093	0.182057	ENSG00000278916	CEP83-DT	12	lncRNA	CEP83 divergent transcript [Source:HGNC Symbol;Acc:HGNC:27055]	FALSE	FALSE	FALSE	FALSE	-2.70387	1.79809	0.0799732	-4.15245
CB_T0_v_CB_T3	CB_T0	CB_T3	PFKFB1	1.60082	0.0764838	ENSG00000158571	PFKFB1	X	protein_coding	6-phosphofructo-2-kinase/fructose-2,6-biphosphatase 1 [Source:HGNC Symbol;Acc:HGNC:8872]	FALSE	FALSE	FALSE	FALSE	-0.757761	2.31653	0.0259202	-3.47832
CB_T0_v_CB_T3	CB_T0	CB_T3	MINDY1	1.60072	1.68817e-06	ENSG00000143409	MINDY1	1	protein_coding	MINDY lysine 48 deubiquitinase 1 [Source:HGNC Symbol;Acc:HGNC:25648]	FALSE	FALSE	FALSE	FALSE	3.62783	6.55462	9.15257e-08	7.77776
CB_T0_v_CB_T3	CB_T0	CB_T3	FBXO43	1.59909	0.144366	ENSG00000156509	FBXO43	8	protein_coding	F-box protein 43 [Source:HGNC Symbol;Acc:HGNC:28521]	FALSE	FALSE	FALSE	FALSE	-1.38575	1.94576	0.0589782	-3.92642
CB_T0_v_CB_T3	CB_T0	CB_T3	ENSG00000250699	1.59882	0.0617361	ENSG00000250699		11	lncRNA	novel transcript, antisense to CEP164	FALSE	TRUE	FALSE	FALSE	-2.25472	2.43036	0.0198272	-3.20391
CB_T0_v_CB_T3	CB_T0	CB_T3	C1orf167	1.59876	0.274068	ENSG00000215910	C1orf167	1	protein_coding	chromosome 1 open reading frame 167 [Source:HGNC Symbol;Acc:HGNC:25262]	FALSE	FALSE	FALSE	FALSE	-3.60031	1.51266	0.138495	-4.48428
CB_T0_v_CB_T3	CB_T0	CB_T3	SKI	1.59781	8.51249e-08	ENSG00000157933	SKI	1	protein_coding	SKI proto-oncogene [Source:HGNC Symbol;Acc:HGNC:10896]	FALSE	FALSE	FALSE	FALSE	7.27552	7.64233	3.01973e-09	10.7518
CB_T0_v_CB_T3	CB_T0	CB_T3	ENSG00000270174	1.5972	0.03605	ENSG00000270174		6	lncRNA	novel transcript, antisense to FARS2	FALSE	TRUE	FALSE	FALSE	-1.59213	2.70327	0.0101479	-2.71694
CB_T0_v_CB_T3	CB_T0	CB_T3	SIDT1-AS1	1.59683	0.0114701	ENSG00000239453	SIDT1-AS1	3	lncRNA	SIDT1 antisense RNA 1 [Source:HGNC Symbol;Acc:HGNC:41126]	FALSE	FALSE	FALSE	FALSE	-1.35659	3.23536	0.00249099	-1.53239
CB_T0_v_CB_T3	CB_T0	CB_T3	ANXA9	1.59599	0.000952458	ENSG00000143412	ANXA9	1	protein_coding	annexin A9 [Source:HGNC Symbol;Acc:HGNC:547]	FALSE	FALSE	FALSE	FALSE	1.29521	4.24376	0.000132795	0.975937
CB_T0_v_CB_T3	CB_T0	CB_T3	CRISPLD1	1.59594	0.315241	ENSG00000121005	CRISPLD1	8	protein_coding	cysteine rich secretory protein LCCL domain containing 1 [Source:HGNC Symbol;Acc:HGNC:18206]	FALSE	FALSE	FALSE	FALSE	-1.76953	1.40696	0.167427	-4.591
CB_T0_v_CB_T3	CB_T0	CB_T3	PRF1	1.59536	0.00730594	ENSG00000180644	PRF1	10	protein_coding	perforin 1 [Source:HGNC Symbol;Acc:HGNC:9360]	FALSE	FALSE	FALSE	FALSE	1.75005	3.42731	0.00145989	-1.22465
CB_T0_v_CB_T3	CB_T0	CB_T3	ENSG00000225703	1.59448	0.345477	ENSG00000225703		7	lncRNA	novel transcript	FALSE	TRUE	FALSE	FALSE	-3.03239	1.33439	0.189882	-4.68486
CB_T0_v_CB_T3	CB_T0	CB_T3	PLLP	1.59363	1.3106e-06	ENSG00000102934	PLLP	16	protein_coding	plasmolipin [Source:HGNC Symbol;Acc:HGNC:18553]	FALSE	FALSE	FALSE	FALSE	3.24784	6.64572	6.85737e-08	7.96077
CB_T0_v_CB_T3	CB_T0	CB_T3	ENSG00000261218	1.59359	0.0789512	ENSG00000261218		16	lncRNA	novel transcript	FALSE	TRUE	FALSE	FALSE	-1.76254	2.29877	0.0270096	-3.42904
CB_T0_v_CB_T3	CB_T0	CB_T3	THEM4	1.59326	6.31239e-13	ENSG00000159445	THEM4	1	protein_coding	thioesterase superfamily member 4 [Source:HGNC Symbol;Acc:HGNC:17947]	FALSE	FALSE	FALSE	FALSE	6.06528	12.6042	2.85397e-15	24.7088
CB_T0_v_CB_T3	CB_T0	CB_T3	RAB1AP1	1.59262	0.118134	ENSG00000229023	RAB1AP1	2	processed_pseudogene	RAB1A pseudogene 1 [Source:HGNC Symbol;Acc:HGNC:54644]	FALSE	FALSE	FALSE	FALSE	-0.184198	2.06896	0.0452806	-3.9207
CB_T0_v_CB_T3	CB_T0	CB_T3	ENSG00000260145	1.59216	0.000242188	ENSG00000260145		16	lncRNA	novel transcript, antisense to NLRC5	FALSE	TRUE	FALSE	FALSE	1.7511	4.75963	2.71011e-05	2.42992
CB_T0_v_CB_T3	CB_T0	CB_T3	MIOS-DT	1.59177	0.205779	ENSG00000272894	MIOS-DT	7	lncRNA	MIOS divergent transcript [Source:HGNC Symbol;Acc:HGNC:55187]	FALSE	FALSE	FALSE	FALSE	-1.14577	1.71861	0.0936832	-4.40747
CB_T0_v_CB_T3	CB_T0	CB_T3	IFIT1	1.59163	0.141054	ENSG00000185745	IFIT1	10	protein_coding	interferon induced protein with tetratricopeptide repeats 1 [Source:HGNC Symbol;Acc:HGNC:5407]	FALSE	FALSE	FALSE	FALSE	3.66347	1.95968	0.0572689	-4.98478
CB_T0_v_CB_T3	CB_T0	CB_T3	IFNG-AS1	1.59117	0.0276669	ENSG00000255733	IFNG-AS1	12	lncRNA	IFNG antisense RNA 1 [Source:HGNC Symbol;Acc:HGNC:43910]	FALSE	FALSE	FALSE	FALSE	-1.11568	2.83245	0.00729788	-2.59436
CB_T0_v_CB_T3	CB_T0	CB_T3	PDK1-AS1	1.5911	3.40524e-06	ENSG00000225205	PDK1-AS1	2	lncRNA	PDK1 and ITGA6 antisense RNA 1 [Source:HGNC Symbol;Acc:HGNC:40441]	FALSE	FALSE	FALSE	FALSE	1.78589	6.30253	2.0383e-07	7.07122
CB_T0_v_CB_T3	CB_T0	CB_T3	GPR132	1.59075	4.15375e-10	ENSG00000183484	GPR132	14	protein_coding	G protein-coupled receptor 132 [Source:HGNC Symbol;Acc:HGNC:17482]	FALSE	FALSE	FALSE	FALSE	4.82026	9.69071	6.7547e-12	17.0313
CB_T0_v_CB_T3	CB_T0	CB_T3	SYNJ2BP-COX16	1.59073	0.261555	ENSG00000258644	SYNJ2BP-COX16	14	protein_coding	SYNJ2BP-COX16 readthrough [Source:HGNC Symbol;Acc:HGNC:48350]	FALSE	FALSE	FALSE	FALSE	-1.16715	1.5488	0.129575	-4.68124
CB_T0_v_CB_T3	CB_T0	CB_T3	ENSG00000289391	1.59048	0.0449887	ENSG00000289391		11	lncRNA	novel transcript	FALSE	TRUE	FALSE	FALSE	-2.62776	2.59246	0.0133794	-2.90738
CB_T0_v_CB_T3	CB_T0	CB_T3	UCP2	1.59041	1.93122e-09	ENSG00000175567	UCP2	11	protein_coding	uncoupling protein 2 [Source:HGNC Symbol;Acc:HGNC:12518]	FALSE	FALSE	FALSE	FALSE	6.47572	9.06666	4.11199e-11	15.1328
CB_T0_v_CB_T3	CB_T0	CB_T3	ENSG00000267263	1.58986	0.00165469	ENSG00000267263		17	lncRNA	novel transcript, sense intronic to SEPT9	FALSE	TRUE	FALSE	FALSE	0.502956	4.02941	0.000253339	0.409501
CB_T0_v_CB_T3	CB_T0	CB_T3	IGBP1P1	1.58985	0.0848672	ENSG00000226677	IGBP1P1	14	processed_pseudogene	immunoglobulin (CD79A) binding protein 1 pseudogene 1 [Source:HGNC Symbol;Acc:HGNC:19709]	FALSE	FALSE	FALSE	FALSE	-1.72386	2.25917	0.0295878	-3.49208
CB_T0_v_CB_T3	CB_T0	CB_T3	PMS2P10	1.58975	0.320532	ENSG00000273598	PMS2P10	7	transcribed_unprocessed_pseudogene	PMS1 homolog 2, mismatch repair system component pseudogene 10 [Source:HGNC Symbol;Acc:HGNC:9124]	FALSE	FALSE	FALSE	FALSE	-2.46845	1.39408	0.171253	-4.74699
CB_T0_v_CB_T3	CB_T0	CB_T3	TECPR1	1.58954	2.20057e-10	ENSG00000205356	TECPR1	7	protein_coding	tectonin beta-propeller repeat containing 1 [Source:HGNC Symbol;Acc:HGNC:22214]	FALSE	FALSE	FALSE	FALSE	6.11327	9.95052	3.23138e-12	17.681
CB_T0_v_CB_T3	CB_T0	CB_T3	EMB	1.58938	2.24576e-11	ENSG00000170571	EMB	5	protein_coding	embigin [Source:HGNC Symbol;Acc:HGNC:30465]	FALSE	FALSE	FALSE	FALSE	6.80128	10.927	2.18693e-13	20.3372
CB_T0_v_CB_T3	CB_T0	CB_T3	ENSG00000247134	1.58935	0.00252835	ENSG00000247134		8	lncRNA	novel transcript	FALSE	TRUE	FALSE	FALSE	0.396757	3.86161	0.000416944	-0.00902279
CB_T0_v_CB_T3	CB_T0	CB_T3	GPR143	1.58861	0.250115	ENSG00000101850	GPR143	X	protein_coding	G protein-coupled receptor 143 [Source:HGNC Symbol;Acc:HGNC:20145]	FALSE	FALSE	FALSE	FALSE	-3.35618	1.58079	0.122071	-4.40218
CB_T0_v_CB_T3	CB_T0	CB_T3	ENSG00000206739	1.58753	0.0716301	ENSG00000206739		22	misc_RNA	Y RNA [Source:RFAM;Acc:RF00019]	FALSE	TRUE	FALSE	FALSE	-1.6082	2.35113	0.0239099	-3.40145
CB_T0_v_CB_T3	CB_T0	CB_T3	LINC02964	1.58749	1.95752e-05	ENSG00000286122	LINC02964	8	lncRNA	long intergenic non-protein coding RNA 2964 [Source:HGNC Symbol;Acc:HGNC:53487]	FALSE	FALSE	FALSE	FALSE	3.59101	5.67529	1.50229e-06	5.01562
CB_T0_v_CB_T3	CB_T0	CB_T3	ALDH6A1	1.58718	2.99585e-07	ENSG00000119711	ALDH6A1	14	protein_coding	aldehyde dehydrogenase 6 family member A1 [Source:HGNC Symbol;Acc:HGNC:7179]	FALSE	FALSE	FALSE	FALSE	3.20317	7.1818	1.2665e-08	9.70917
CB_T0_v_CB_T3	CB_T0	CB_T3	ENSG00000287742	1.58643	0.140481	ENSG00000287742		2	lncRNA	novel transcript	FALSE	TRUE	FALSE	FALSE	-3.01867	1.96223	0.0569608	-3.93582
CB_T0_v_CB_T3	CB_T0	CB_T3	ENSG00000105011|ASF1B	1.58636	0.0398081	ENSG00000105011	ASF1B	19	protein_coding	anti-silencing function 1B histone chaperone [Source:HGNC Symbol;Acc:HGNC:20996]	FALSE	FALSE	TRUE	FALSE	1.52561	2.65433	0.0114742	-2.77386
CB_T0_v_CB_T3	CB_T0	CB_T3	CDCA8	1.58587	0.0296577	ENSG00000134690	CDCA8	1	protein_coding	cell division cycle associated 8 [Source:HGNC Symbol;Acc:HGNC:14629]	FALSE	FALSE	FALSE	FALSE	1.81885	2.79942	0.00794562	-2.51549
CB_T0_v_CB_T3	CB_T0	CB_T3	COL16A1	1.58554	0.371799	ENSG00000084636	COL16A1	1	protein_coding	collagen type XVI alpha 1 chain [Source:HGNC Symbol;Acc:HGNC:2193]	FALSE	FALSE	FALSE	FALSE	-2.80533	1.27236	0.210841	-4.77222
CB_T0_v_CB_T3	CB_T0	CB_T3	EFCAB6-DT	1.58463	0.0775682	ENSG00000261251	EFCAB6-DT	22	lncRNA	EFCAB6 divergent transcript [Source:HGNC Symbol;Acc:HGNC:55371]	FALSE	FALSE	FALSE	FALSE	-1.67619	2.30869	0.026396	-3.39344
CB_T0_v_CB_T3	CB_T0	CB_T3	ENSG00000291094	1.58398	0.0810878	ENSG00000291094		9	lncRNA	novel transcript	FALSE	TRUE	FALSE	FALSE	-0.607947	2.28395	0.0279496	-3.68363
CB_T0_v_CB_T3	CB_T0	CB_T3	FAM66B	1.58311	0.0193851	ENSG00000215374	FAM66B	8	lncRNA	family with sequence similarity 66 member B [Source:HGNC Symbol;Acc:HGNC:28890]	FALSE	FALSE	TRUE	FALSE	0.534229	2.99955	0.00471143	-2.15042
CB_T0_v_CB_T3	CB_T0	CB_T3	ENSG00000286757	1.58225	9.89949e-06	ENSG00000286757		13	lncRNA	novel transcript, antisense to CLYBL	FALSE	TRUE	FALSE	FALSE	0.832904	5.92057	6.87815e-07	5.91115
CB_T0_v_CB_T3	CB_T0	CB_T3	ENSG00000287377	1.5816	0.000191667	ENSG00000287377		3	lncRNA	novel transcript, antisense to RFTN1	FALSE	TRUE	FALSE	FALSE	0.680273	4.84528	2.07384e-05	2.72131
CB_T0_v_CB_T3	CB_T0	CB_T3	ENSG00000269504	1.58138	0.0235228	ENSG00000269504		19	lncRNA	novel transcript	FALSE	TRUE	FALSE	FALSE	-1.84451	2.90889	0.00598296	-2.25004
CB_T0_v_CB_T3	CB_T0	CB_T3	RBL2	1.58125	7.51614e-10	ENSG00000103479	RBL2	16	protein_coding	RB transcriptional corepressor like 2 [Source:HGNC Symbol;Acc:HGNC:9894]	FALSE	FALSE	FALSE	FALSE	7.79778	9.4508	1.34476e-11	16.1149
CB_T0_v_CB_T3	CB_T0	CB_T3	OVCH1	1.58075	0.260732	ENSG00000187950	OVCH1	12	protein_coding	ovochymase 1 [Source:HGNC Symbol;Acc:HGNC:23080]	FALSE	FALSE	FALSE	FALSE	-1.25185	1.55134	0.128966	-4.96165
CB_T0_v_CB_T3	CB_T0	CB_T3	ENSG00000271967	1.58016	0.129372	ENSG00000271967		6	lncRNA	novel transcript	FALSE	TRUE	FALSE	FALSE	-2.27778	2.01278	0.051138	-3.90716
CB_T0_v_CB_T3	CB_T0	CB_T3	NAIPP4	1.58	0.596032	ENSG00000251634	NAIPP4	5	unprocessed_pseudogene	NAIP pseudogene 4 [Source:HGNC Symbol;Acc:HGNC:54494]	FALSE	FALSE	TRUE	FALSE	-3.49915	0.813019	0.421185	-5.15564
CB_T0_v_CB_T3	CB_T0	CB_T3	ENSG00000272088	1.57998	0.0171268	ENSG00000272088		1	lncRNA	novel transcript	FALSE	TRUE	FALSE	FALSE	-2.40913	3.05673	0.00404509	-1.93497
CB_T0_v_CB_T3	CB_T0	CB_T3	CNNM3-DT	1.57938	0.029975	ENSG00000273265	CNNM3-DT	2	lncRNA	CNNM3 divergent transcript [Source:HGNC Symbol;Acc:HGNC:53592]	FALSE	FALSE	FALSE	FALSE	-1.53033	2.7942	0.00805264	-2.50534
CB_T0_v_CB_T3	CB_T0	CB_T3	GIMAP6	1.57915	1.58863e-08	ENSG00000133561	GIMAP6	7	protein_coding	GTPase, IMAP family member 6 [Source:HGNC Symbol;Acc:HGNC:21918]	FALSE	FALSE	FALSE	FALSE	6.42212	8.26062	4.54895e-10	12.7273
CB_T0_v_CB_T3	CB_T0	CB_T3	MIR4440	1.57744	0.0290722	ENSG00000266109	MIR4440	2	miRNA	microRNA 4440 [Source:HGNC Symbol;Acc:HGNC:41740]	FALSE	FALSE	FALSE	FALSE	-2.09834	2.80966	0.00773934	-2.46224
CB_T0_v_CB_T3	CB_T0	CB_T3	S100Z	1.57712	0.00195538	ENSG00000171643	S100Z	5	protein_coding	S100 calcium binding protein Z [Source:HGNC Symbol;Acc:HGNC:30367]	FALSE	FALSE	FALSE	FALSE	-0.963669	3.96357	0.000308291	0.250561
CB_T0_v_CB_T3	CB_T0	CB_T3	ENSG00000235820	1.57687	0.108828	ENSG00000235820		20	lncRNA	novel transcript	FALSE	TRUE	FALSE	FALSE	-2.69967	2.11752	0.0407003	-3.72662
CB_T0_v_CB_T3	CB_T0	CB_T3	ENSG00000284644	1.57675	0.0463324	ENSG00000284644		7	lncRNA	novel transcript, antisense to OR2A1 and ARHGEF5	FALSE	TRUE	FALSE	FALSE	0.192919	2.57721	0.0138918	-3.15247
CB_T0_v_CB_T3	CB_T0	CB_T3	ANKRD22	1.57572	0.0389816	ENSG00000152766	ANKRD22	10	protein_coding	ankyrin repeat domain 22 [Source:HGNC Symbol;Acc:HGNC:28321]	FALSE	FALSE	FALSE	FALSE	-1.0592	2.66509	0.0111697	-2.79359
CB_T0_v_CB_T3	CB_T0	CB_T3	ENSG00000264705	1.57483	0.096113	ENSG00000264705		18	lncRNA	novel transcript	FALSE	TRUE	FALSE	FALSE	-2.32468	2.18923	0.034683	-3.59543
CB_T0_v_CB_T3	CB_T0	CB_T3	ENSG00000280018	1.5748	0.136988	ENSG00000280018		21	lncRNA	novel transcript	FALSE	TRUE	FALSE	FALSE	-1.42859	1.97782	0.0551063	-3.97694
CB_T0_v_CB_T3	CB_T0	CB_T3	ENSG00000287978	1.57441	0.00016317	ENSG00000287978		1	lncRNA	novel transcript	FALSE	TRUE	FALSE	FALSE	0.866593	4.90522	1.71884e-05	2.88577
CB_T0_v_CB_T3	CB_T0	CB_T3	WAKMAR2	1.57439	5.82734e-09	ENSG00000237499	WAKMAR2	6	lncRNA	wound and keratinocyte migration associated lncRNA 2 [Source:HGNC Symbol;Acc:HGNC:53754]	FALSE	FALSE	FALSE	FALSE	2.8401	8.63871	1.4592e-10	14.0642
CB_T0_v_CB_T3	CB_T0	CB_T3	ENSG00000287385	1.57375	0.0295526	ENSG00000287385		14	lncRNA	novel transcript, antisense to RAD51B	FALSE	TRUE	FALSE	FALSE	-1.05018	2.8012	0.00790947	-2.55296
CB_T0_v_CB_T3	CB_T0	CB_T3	ENSG00000286723	1.57211	0.0458738	ENSG00000286723		6	lncRNA	novel transcript	FALSE	TRUE	FALSE	FALSE	-1.60087	2.58277	0.0137029	-2.92704
CB_T0_v_CB_T3	CB_T0	CB_T3	SSUH2	1.5719	0.137666	ENSG00000125046	SSUH2	3	protein_coding	ssu-2 homolog [Source:HGNC Symbol;Acc:HGNC:24809]	FALSE	FALSE	FALSE	FALSE	-2.46587	1.97464	0.0554802	-3.95917
CB_T0_v_CB_T3	CB_T0	CB_T3	BIRC6-AS1	1.57113	0.176981	ENSG00000230046	BIRC6-AS1	2	lncRNA	BIRC6 antisense RNA 1 [Source:HGNC Symbol;Acc:HGNC:40641]	FALSE	FALSE	FALSE	FALSE	-2.36255	1.81678	0.0770076	-4.21209
CB_T0_v_CB_T3	CB_T0	CB_T3	ENSG00000267581	1.56968	0.114031	ENSG00000267581		19	lncRNA	novel transcript	FALSE	TRUE	FALSE	FALSE	-2.90667	2.08988	0.043255	-3.76095
CB_T0_v_CB_T3	CB_T0	CB_T3	RPL23P2	1.56901	0.124926	ENSG00000176054	RPL23P2	21	processed_pseudogene	ribosomal protein L23 pseudogene 2 [Source:HGNC Symbol;Acc:HGNC:10324]	FALSE	FALSE	FALSE	FALSE	-1.761	2.03445	0.0488044	-3.85839
CB_T0_v_CB_T3	CB_T0	CB_T3	ENSG00000286895	1.56855	0.000363874	ENSG00000286895		12	lncRNA	novel transcript	FALSE	TRUE	FALSE	FALSE	0.180114	4.6075	4.34911e-05	2.04252
CB_T0_v_CB_T3	CB_T0	CB_T3	LINC02965	1.5681	7.85843e-07	ENSG00000269086	LINC02965	19	lncRNA	long intergenic non-protein coding RNA 2965 [Source:HGNC Symbol;Acc:HGNC:56003]	FALSE	FALSE	FALSE	FALSE	2.36102	6.82974	3.83234e-08	8.65377
CB_T0_v_CB_T3	CB_T0	CB_T3	ENSG00000291267	1.56807	0.0807645	ENSG00000291267		16	lncRNA	novel transcript	FALSE	TRUE	FALSE	FALSE	-1.40821	2.28625	0.0278016	-3.53737
CB_T0_v_CB_T3	CB_T0	CB_T3	ENPP2	1.56807	0.00375676	ENSG00000136960	ENPP2	8	protein_coding	ectonucleotide pyrophosphatase/phosphodiesterase 2 [Source:HGNC Symbol;Acc:HGNC:3357]	FALSE	FALSE	FALSE	FALSE	0.451036	3.70146	0.000666194	-0.452846
CB_T0_v_CB_T3	CB_T0	CB_T3	MTSS1	1.56733	0.000114677	ENSG00000170873	MTSS1	8	protein_coding	MTSS I-BAR domain containing 1 [Source:HGNC Symbol;Acc:HGNC:20443]	FALSE	FALSE	FALSE	FALSE	3.22215	5.03609	1.13929e-05	3.06291
CB_T0_v_CB_T3	CB_T0	CB_T3	CPNE8	1.56732	0.0148969	ENSG00000139117	CPNE8	12	protein_coding	copine 8 [Source:HGNC Symbol;Acc:HGNC:23498]	FALSE	FALSE	FALSE	FALSE	1.83547	3.12035	0.00340847	-1.97597
CB_T0_v_CB_T3	CB_T0	CB_T3	MYADM-AS1	1.56689	0.0794206	ENSG00000228323	MYADM-AS1	19	lncRNA	MYADM antisense RNA 1 [Source:HGNC Symbol;Acc:HGNC:40384]	FALSE	FALSE	FALSE	FALSE	-2.52557	2.29552	0.0272132	-3.42097
CB_T0_v_CB_T3	CB_T0	CB_T3	GSTM1	1.56555	0.709135	ENSG00000134184	GSTM1	1	protein_coding	glutathione S-transferase mu 1 [Source:HGNC Symbol;Acc:HGNC:4632]	FALSE	FALSE	FALSE	FALSE	-0.722782	0.601995	0.550691	-5.93998
CB_T0_v_CB_T3	CB_T0	CB_T3	ENSG00000183688|RFLNB	1.56493	0.00040396	ENSG00000183688	RFLNB	17	protein_coding	refilin B [Source:HGNC Symbol;Acc:HGNC:28705]	FALSE	FALSE	TRUE	FALSE	5.08469	4.56784	4.9172e-05	1.48022
CB_T0_v_CB_T3	CB_T0	CB_T3	DSTNP1	1.56458	6.15918e-06	ENSG00000230982	DSTNP1	21	processed_pseudogene	DSTN pseudogene 1 [Source:HGNC Symbol;Acc:HGNC:23769]	FALSE	FALSE	FALSE	FALSE	2.36767	6.08879	4.02472e-07	6.37625
CB_T0_v_CB_T3	CB_T0	CB_T3	ENSG00000173867	1.56452	0.124926	ENSG00000173867		15	protein_coding	novel transcript	FALSE	TRUE	FALSE	FALSE	0.410836	2.03465	0.0487835	-4.18715
CB_T0_v_CB_T3	CB_T0	CB_T3	RAD54B	1.56255	0.000380945	ENSG00000197275	RAD54B	8	protein_coding	RAD54 homolog B [Source:HGNC Symbol;Acc:HGNC:17228]	FALSE	FALSE	FALSE	FALSE	2.77727	4.58979	4.59436e-05	1.89001
CB_T0_v_CB_T3	CB_T0	CB_T3	ENSG00000286829	1.56245	0.174469	ENSG00000286829		2	lncRNA	novel transcript	FALSE	TRUE	FALSE	FALSE	-2.86201	1.82601	0.0755776	-4.14022
CB_T0_v_CB_T3	CB_T0	CB_T3	ENSG00000251661	1.56182	0.000372053	ENSG00000251661		11	lncRNA	novel transcript, antisense to IFITM3	FALSE	TRUE	FALSE	FALSE	2.06537	4.59876	4.46843e-05	1.90954
CB_T0_v_CB_T3	CB_T0	CB_T3	OAS1	1.56147	0.025769	ENSG00000089127	OAS1	12	protein_coding	2'-5'-oligoadenylate synthetase 1 [Source:HGNC Symbol;Acc:HGNC:8086]	FALSE	FALSE	FALSE	FALSE	5.17398	2.86697	0.00667378	-3.28408
CB_T0_v_CB_T3	CB_T0	CB_T3	ENSG00000257252	1.56127	0.231471	ENSG00000257252		12	lncRNA	novel transcript, antisense to NUDT4	FALSE	TRUE	FALSE	FALSE	-2.21045	1.63729	0.109682	-4.46686
CB_T0_v_CB_T3	CB_T0	CB_T3	SELENOP	1.56043	0.0090772	ENSG00000250722	SELENOP	5	protein_coding	selenoprotein P [Source:HGNC Symbol;Acc:HGNC:10751]	FALSE	FALSE	FALSE	FALSE	0.90908	3.33515	0.00188994	-1.42075
CB_T0_v_CB_T3	CB_T0	CB_T3	ENSG00000257431	1.55996	0.104491	ENSG00000257431		12	lncRNA	novel transcript	FALSE	TRUE	FALSE	FALSE	-1.81885	2.14079	0.0386542	-3.74713
CB_T0_v_CB_T3	CB_T0	CB_T3	KRT15	1.55987	0.16042	ENSG00000171346	KRT15	17	protein_coding	keratin 15 [Source:HGNC Symbol;Acc:HGNC:6421]	FALSE	FALSE	FALSE	FALSE	-2.43358	1.87947	0.0677313	-4.08704
CB_T0_v_CB_T3	CB_T0	CB_T3	DNAJB13	1.55959	0.0167003	ENSG00000187726	DNAJB13	11	protein_coding	DnaJ heat shock protein family (Hsp40) member B13 [Source:HGNC Symbol;Acc:HGNC:30718]	FALSE	FALSE	FALSE	FALSE	0.141418	3.06834	0.0039211	-2.06509
CB_T0_v_CB_T3	CB_T0	CB_T3	ENSG00000286454	1.55942	0.0215965	ENSG00000286454		5	lncRNA	novel transcript	FALSE	TRUE	FALSE	FALSE	-1.14749	2.94864	0.00539035	-2.16979
CB_T0_v_CB_T3	CB_T0	CB_T3	CYP17A1	1.55895	0.216894	ENSG00000148795	CYP17A1	10	protein_coding	cytochrome P450 family 17 subfamily A member 1 [Source:HGNC Symbol;Acc:HGNC:2593]	FALSE	FALSE	FALSE	FALSE	-3.22475	1.68415	0.100208	-4.31766
CB_T0_v_CB_T3	CB_T0	CB_T3	LINC01089	1.55883	8.18552e-08	ENSG00000212694	LINC01089	12	lncRNA	long intergenic non-protein coding RNA 1089 [Source:HGNC Symbol;Acc:HGNC:27886]	FALSE	FALSE	FALSE	FALSE	4.64544	7.65571	2.89742e-09	11.0415
CB_T0_v_CB_T3	CB_T0	CB_T3	ENSG00000287405	1.55853	0.00785679	ENSG00000287405		2	lncRNA	novel transcript, antisense to HDAC4	FALSE	TRUE	FALSE	FALSE	-0.07777	3.396	0.00159425	-1.21293
CB_T0_v_CB_T3	CB_T0	CB_T3	TCEA1P2	1.55776	0.261357	ENSG00000230409	TCEA1P2	3	processed_pseudogene	transcription elongation factor A1 pseudogene 2 [Source:HGNC Symbol;Acc:HGNC:29891]	FALSE	FALSE	FALSE	FALSE	-2.20141	1.54951	0.129406	-4.61641
CB_T0_v_CB_T3	CB_T0	CB_T3	PARP9	1.55747	0.00073408	ENSG00000138496	PARP9	3	protein_coding	poly(ADP-ribose) polymerase family member 9 [Source:HGNC Symbol;Acc:HGNC:24118]	FALSE	FALSE	FALSE	FALSE	6.40862	4.34227	9.83766e-05	0.601342
CB_T0_v_CB_T3	CB_T0	CB_T3	IQSEC1	1.55545	2.52208e-09	ENSG00000144711	IQSEC1	3	protein_coding	IQ motif and Sec7 domain ArfGEF 1 [Source:HGNC Symbol;Acc:HGNC:29112]	FALSE	FALSE	FALSE	FALSE	5.88387	8.95977	5.63034e-11	14.8706
CB_T0_v_CB_T3	CB_T0	CB_T3	SNTB1	1.55528	2.78274e-08	ENSG00000172164	SNTB1	8	protein_coding	syntrophin beta 1 [Source:HGNC Symbol;Acc:HGNC:11168]	FALSE	FALSE	FALSE	FALSE	5.33198	8.05116	8.59915e-10	12.2013
CB_T0_v_CB_T3	CB_T0	CB_T3	LINC01011	1.55368	0.000125681	ENSG00000244041	LINC01011	6	lncRNA	long intergenic non-protein coding RNA 1011 [Source:HGNC Symbol;Acc:HGNC:33812]	FALSE	FALSE	FALSE	FALSE	0.927366	5.00304	1.26419e-05	3.1869
CB_T0_v_CB_T3	CB_T0	CB_T3	SVOPL	1.55334	0.333961	ENSG00000157703	SVOPL	7	protein_coding	SVOP like [Source:HGNC Symbol;Acc:HGNC:27034]	FALSE	FALSE	FALSE	FALSE	-2.45312	1.36194	0.181099	-4.62069
CB_T0_v_CB_T3	CB_T0	CB_T3	ISG20	1.55321	0.00295339	ENSG00000172183	ISG20	15	protein_coding	interferon stimulated exonuclease gene 20 [Source:HGNC Symbol;Acc:HGNC:6130]	FALSE	FALSE	FALSE	FALSE	4.78569	3.79966	0.000500221	-0.792645
CB_T0_v_CB_T3	CB_T0	CB_T3	ENSG00000287502	1.55288	0.223593	ENSG00000287502		3	lncRNA	novel transcript	FALSE	TRUE	FALSE	FALSE	-2.57505	1.66262	0.104474	-4.32924
CB_T0_v_CB_T3	CB_T0	CB_T3	SMIM43	1.55266	0.140892	ENSG00000164112	SMIM43	4	protein_coding	small integral membrane protein 43 [Source:HGNC Symbol;Acc:HGNC:55077]	FALSE	FALSE	FALSE	FALSE	-2.32789	1.96039	0.0571834	-3.94575
CB_T0_v_CB_T3	CB_T0	CB_T3	ENSG00000265342	1.55258	0.0858007	ENSG00000265342		17	lncRNA	novel transcript, antisense to GRB2	FALSE	TRUE	FALSE	FALSE	-2.11167	2.2527	0.0300293	-3.49597
CB_T0_v_CB_T3	CB_T0	CB_T3	ENSG00000289905	1.55253	0.0768839	ENSG00000289905		21	lncRNA	novel transcript	FALSE	TRUE	FALSE	FALSE	-3.24016	2.31364	0.0260944	-3.38634
CB_T0_v_CB_T3	CB_T0	CB_T3	DDHD1-DT	1.5518	0.202607	ENSG00000258731	DDHD1-DT	14	lncRNA	DDHD1 divergent transcript [Source:HGNC Symbol;Acc:HGNC:55441]	FALSE	FALSE	FALSE	FALSE	-2.10988	1.72785	0.0919945	-4.29914
CB_T0_v_CB_T3	CB_T0	CB_T3	ARMH2	1.5509	0.0417132	ENSG00000260286	ARMH2	6	protein_coding	armadillo like helical domain containing 2 [Source:HGNC Symbol;Acc:HGNC:49394]	FALSE	FALSE	FALSE	FALSE	-1.19135	2.6306	0.0121732	-2.8806
CB_T0_v_CB_T3	CB_T0	CB_T3	THEMIS2	1.55083	2.51938e-05	ENSG00000130775	THEMIS2	1	protein_coding	thymocyte selection associated family member 2 [Source:HGNC Symbol;Acc:HGNC:16839]	FALSE	FALSE	FALSE	FALSE	4.57907	5.58328	2.01333e-06	4.62432
CB_T0_v_CB_T3	CB_T0	CB_T3	SELP	1.55068	0.00588302	ENSG00000174175	SELP	1	protein_coding	selectin P [Source:HGNC Symbol;Acc:HGNC:10721]	FALSE	FALSE	FALSE	FALSE	0.452404	3.52076	0.00112031	-0.965464
CB_T0_v_CB_T3	CB_T0	CB_T3	RPH3AL	1.54995	0.0342739	ENSG00000181031	RPH3AL	17	protein_coding	rabphilin 3A like (without C2 domains) [Source:HGNC Symbol;Acc:HGNC:10296]	FALSE	FALSE	TRUE	FALSE	0.51476	2.72826	0.0095267	-2.81834
CB_T0_v_CB_T3	CB_T0	CB_T3	ENSG00000277007	1.54911	0.0089727	ENSG00000277007		1	lncRNA	novel transcript	FALSE	TRUE	FALSE	FALSE	-0.976309	3.34012	0.00186392	-1.28076
CB_T0_v_CB_T3	CB_T0	CB_T3	TBC1D26	1.54859	0.246961	ENSG00000214946	TBC1D26	17	protein_coding	TBC1 domain family member 26 [Source:HGNC Symbol;Acc:HGNC:28745]	FALSE	FALSE	FALSE	FALSE	-2.88212	1.59068	0.119826	-4.53954
CB_T0_v_CB_T3	CB_T0	CB_T3	ENSG00000226423	1.54845	0.00932091	ENSG00000226423		2	lncRNA	novel transcript	FALSE	TRUE	FALSE	FALSE	1.94165	3.32343	0.00195257	-1.81265
CB_T0_v_CB_T3	CB_T0	CB_T3	TRIM74	1.54832	0.123744	ENSG00000155428	TRIM74	7	protein_coding	tripartite motif containing 74 [Source:HGNC Symbol;Acc:HGNC:17453]	FALSE	FALSE	FALSE	FALSE	-0.645089	2.04071	0.0481482	-4.10575
CB_T0_v_CB_T3	CB_T0	CB_T3	ENSG00000285821	1.54792	0.0931675	ENSG00000285821		7	lncRNA	novel transcript, antisense to PTPRN2	FALSE	TRUE	FALSE	FALSE	-2.10876	2.20596	0.0333973	-3.61687
CB_T0_v_CB_T3	CB_T0	CB_T3	HEY2	1.54791	0.0833138	ENSG00000135547	HEY2	6	protein_coding	hes related family bHLH transcription factor with YRPW motif 2 [Source:HGNC Symbol;Acc:HGNC:4881]	FALSE	FALSE	FALSE	FALSE	-2.63177	2.26955	0.0288916	-3.4637
CB_T0_v_CB_T3	CB_T0	CB_T3	RIPOR2	1.54762	3.65252e-10	ENSG00000111913	RIPOR2	6	protein_coding	RHO family interacting cell polarization regulator 2 [Source:HGNC Symbol;Acc:HGNC:13872]	FALSE	FALSE	FALSE	FALSE	7.83989	9.74416	5.79985e-12	16.9606
CB_T0_v_CB_T3	CB_T0	CB_T3	LINC01704	1.54714	0.0773434	ENSG00000231666	LINC01704	1	lncRNA	long intergenic non-protein coding RNA 1704 [Source:HGNC Symbol;Acc:HGNC:52492]	FALSE	FALSE	FALSE	FALSE	-2.66146	2.31044	0.0262892	-3.39828
CB_T0_v_CB_T3	CB_T0	CB_T3	CIDECP1	1.5469	0.53711	ENSG00000186162	CIDECP1	3	transcribed_unprocessed_pseudogene	cell death inducing DFFA like effector c pseudogene 1 [Source:HGNC Symbol;Acc:HGNC:24230]	FALSE	FALSE	FALSE	FALSE	-3.15352	0.924703	0.360855	-5.01986
CB_T0_v_CB_T3	CB_T0	CB_T3	ENSG00000254777	1.54649	0.00770195	ENSG00000254777		8	lncRNA	novel transcript	FALSE	TRUE	FALSE	FALSE	-0.529476	3.40499	0.0015545	-1.18361
CB_T0_v_CB_T3	CB_T0	CB_T3	CDC25B	1.5461	3.71253e-10	ENSG00000101224	CDC25B	20	protein_coding	cell division cycle 25B [Source:HGNC Symbol;Acc:HGNC:1726]	FALSE	FALSE	FALSE	FALSE	7.16208	9.73667	5.92502e-12	17.01
CB_T0_v_CB_T3	CB_T0	CB_T3	ENSG00000289937	1.54607	0.0454815	ENSG00000289937		16	lncRNA	novel transcript	FALSE	TRUE	FALSE	FALSE	-1.72884	2.58705	0.0135594	-2.90814
CB_T0_v_CB_T3	CB_T0	CB_T3	CDH20	1.54581	0.435976	ENSG00000101542	CDH20	18	protein_coding	cadherin 20 [Source:HGNC Symbol;Acc:HGNC:1760]	FALSE	FALSE	FALSE	FALSE	-3.21591	1.12807	0.266239	-4.85372
CB_T0_v_CB_T3	CB_T0	CB_T3	FAM13A	1.54571	7.88946e-05	ENSG00000138640	FAM13A	4	protein_coding	family with sequence similarity 13 member A [Source:HGNC Symbol;Acc:HGNC:19367]	FALSE	FALSE	FALSE	FALSE	3.71564	5.17084	7.44801e-06	3.44588
CB_T0_v_CB_T3	CB_T0	CB_T3	ENSG00000234089	1.54565	0.00297781	ENSG00000234089		7	lncRNA	novel transcript	FALSE	TRUE	FALSE	FALSE	-0.425179	3.79615	0.000505392	-0.261476
CB_T0_v_CB_T3	CB_T0	CB_T3	TMEM269	1.54549	0.00771932	ENSG00000274386	TMEM269	1	protein_coding	transmembrane protein 269 [Source:HGNC Symbol;Acc:HGNC:52381]	FALSE	FALSE	FALSE	FALSE	0.715213	3.40379	0.00155973	-1.26058
CB_T0_v_CB_T3	CB_T0	CB_T3	ENSG00000287346	1.54538	0.0329565	ENSG00000287346		14	lncRNA	novel transcript	FALSE	TRUE	FALSE	FALSE	-0.0784812	2.748	0.00906119	-2.81608
CB_T0_v_CB_T3	CB_T0	CB_T3	LINC00273	1.54487	0.0455601	ENSG00000256642	LINC00273	16	lncRNA	long intergenic non-protein coding RNA 273 [Source:HGNC Symbol;Acc:HGNC:38595]	FALSE	FALSE	FALSE	FALSE	5.05953	2.58598	0.0135951	-3.97227
CB_T0_v_CB_T3	CB_T0	CB_T3	ENSG00000290738	1.54437	0.257164	ENSG00000290738		16	lncRNA	urate (hydroxyiso-) hydrolase, pseudogene [Source:NCBI gene (formerly Entrezgene);Acc:100130015]	FALSE	TRUE	FALSE	FALSE	-1.4245	1.56066	0.126751	-4.47672
CB_T0_v_CB_T3	CB_T0	CB_T3	ENSG00000271964	1.54435	3.71456e-05	ENSG00000271964		3	lncRNA	novel transcript, antisense to RFTN1	FALSE	TRUE	FALSE	FALSE	1.50633	5.44281	3.14643e-06	4.46828
CB_T0_v_CB_T3	CB_T0	CB_T3	ENSG00000225632	1.54318	0.00802039	ENSG00000225632		1	lncRNA	novel transcript	FALSE	TRUE	FALSE	FALSE	-0.673907	3.38757	0.00163241	-1.19807
CB_T0_v_CB_T3	CB_T0	CB_T3	PPFIBP2	1.54294	0.0479706	ENSG00000166387	PPFIBP2	11	protein_coding	PPFIA binding protein 2 [Source:HGNC Symbol;Acc:HGNC:9250]	FALSE	FALSE	FALSE	FALSE	2.81256	2.55945	0.0145109	-3.60987
CB_T0_v_CB_T3	CB_T0	CB_T3	ENSG00000286222	1.54226	0.0902048	ENSG00000286222		21	lncRNA	novel transcript	FALSE	TRUE	FALSE	FALSE	-2.40823	2.22373	0.0320796	-3.553
CB_T0_v_CB_T3	CB_T0	CB_T3	CDY4P	1.54213	0.0527989	ENSG00000228411	CDY4P	Y	processed_pseudogene	chromodomain Y-linked 4 pseudogene [Source:HGNC Symbol;Acc:HGNC:23872]	FALSE	FALSE	FALSE	FALSE	-3.10767	2.51168	0.016304	-3.02512
CB_T0_v_CB_T3	CB_T0	CB_T3	SNX18P12	1.54151	0.29525	ENSG00000279718	SNX18P12	21	processed_pseudogene	sorting nexin 18 pseudogene 12 [Source:HGNC Symbol;Acc:HGNC:39620]	FALSE	FALSE	FALSE	FALSE	-2.80844	1.45765	0.15301	-4.52287
CB_T0_v_CB_T3	CB_T0	CB_T3	TAF1A-AS1	1.54137	0.121038	ENSG00000225265	TAF1A-AS1	1	lncRNA	TAF1A antisense RNA 1 [Source:HGNC Symbol;Acc:HGNC:40573]	FALSE	FALSE	FALSE	FALSE	-1.0115	2.05435	0.0467444	-3.86556
CB_T0_v_CB_T3	CB_T0	CB_T3	ENSG00000267293	1.54121	0.216167	ENSG00000267293		18	processed_pseudogene	U3 small nucleolar RNA-associated protein 18 homolog, pseudogene	FALSE	TRUE	FALSE	FALSE	-2.63643	1.68678	0.099697	-4.27115
CB_T0_v_CB_T3	CB_T0	CB_T3	TBC1D10C	1.54093	7.81083e-11	ENSG00000175463	TBC1D10C	11	protein_coding	TBC1 domain family member 10C [Source:HGNC Symbol;Acc:HGNC:24702]	FALSE	FALSE	FALSE	FALSE	6.95617	10.3806	9.71901e-13	18.8475
CB_T0_v_CB_T3	CB_T0	CB_T3	FRG1HP	1.54081	0.0152764	ENSG00000276291	FRG1HP	9	transcribed_unprocessed_pseudogene	FSHD region gene 1 family member H, pseudogene [Source:HGNC Symbol;Acc:HGNC:51767]	FALSE	FALSE	FALSE	FALSE	-0.906319	3.10892	0.00351537	-1.83425
CB_T0_v_CB_T3	CB_T0	CB_T3	MIDEAS-AS1	1.5406	0.0407946	ENSG00000259065	MIDEAS-AS1	14	lncRNA	MIDEAS antisense RNA 1 [Source:HGNC Symbol;Acc:HGNC:56194]	FALSE	FALSE	FALSE	FALSE	-1.01908	2.6419	0.0118358	-2.93474
CB_T0_v_CB_T3	CB_T0	CB_T3	NASPP1	1.54054	0.0032367	ENSG00000255397	NASPP1	8	processed_pseudogene	nuclear autoantigenic sperm protein pseudogene 1 [Source:HGNC Symbol;Acc:HGNC:29910]	FALSE	FALSE	FALSE	FALSE	-1.40205	3.76156	0.000559213	-0.24151
CB_T0_v_CB_T3	CB_T0	CB_T3	ITGB5	1.54034	0.445774	ENSG00000082781	ITGB5	3	protein_coding	integrin subunit beta 5 [Source:HGNC Symbol;Acc:HGNC:6160]	FALSE	FALSE	FALSE	FALSE	-1.57323	1.10805	0.274686	-4.87252
CB_T0_v_CB_T3	CB_T0	CB_T3	TMEM254-AS1	1.54023	0.00799966	ENSG00000230091	TMEM254-AS1	10	lncRNA	TMEM254 antisense RNA 1 [Source:HGNC Symbol;Acc:HGNC:27340]	FALSE	FALSE	FALSE	FALSE	0.0824966	3.38869	0.00162726	-1.17944
CB_T0_v_CB_T3	CB_T0	CB_T3	RETREG1	1.53974	3.09069e-10	ENSG00000154153	RETREG1	5	protein_coding	reticulophagy regulator 1 [Source:HGNC Symbol;Acc:HGNC:25964]	FALSE	FALSE	FALSE	FALSE	5.77687	9.81325	4.76538e-12	17.3014
CB_T0_v_CB_T3	CB_T0	CB_T3	ENSG00000262732	1.53965	0.164387	ENSG00000262732		16	lncRNA	novel transcript, antisense to ERCC4	FALSE	TRUE	FALSE	FALSE	-0.603466	1.8647	0.0698253	-4.32691
CB_T0_v_CB_T3	CB_T0	CB_T3	ENSG00000241490	1.5393	0.206364	ENSG00000241490		3	lncRNA	novel transcript, antisense to ZNF80	FALSE	TRUE	FALSE	FALSE	-0.776066	1.71691	0.0939953	-4.42758
CB_T0_v_CB_T3	CB_T0	CB_T3	ENSG00000272638	1.5389	0.434245	ENSG00000272638		7	lncRNA	novel transcript, antisense to NOD1	FALSE	TRUE	FALSE	FALSE	-2.78873	1.1319	0.264645	-4.8483
CB_T0_v_CB_T3	CB_T0	CB_T3	ENSG00000290560	1.53837	0.0246231	ENSG00000290560		5	lncRNA	novel transcript	FALSE	TRUE	FALSE	FALSE	-0.260698	2.88884	0.00630469	-2.43401
CB_T0_v_CB_T3	CB_T0	CB_T3	KISS1R	1.53779	0.0594549	ENSG00000116014	KISS1R	19	protein_coding	KISS1 receptor [Source:HGNC Symbol;Acc:HGNC:4510]	FALSE	FALSE	FALSE	FALSE	1.2938	2.44945	0.018943	-3.411
CB_T0_v_CB_T3	CB_T0	CB_T3	FAM149A	1.53777	0.0664544	ENSG00000109794	FAM149A	4	protein_coding	family with sequence similarity 149 member A [Source:HGNC Symbol;Acc:HGNC:24527]	FALSE	FALSE	FALSE	FALSE	0.31929	2.39136	0.0217509	-3.54497
CB_T0_v_CB_T3	CB_T0	CB_T3	PTPRVP	1.53739	0.00686783	ENSG00000243323	PTPRVP	1	transcribed_unitary_pseudogene	protein tyrosine phosphatase receptor type V, pseudogene [Source:HGNC Symbol;Acc:HGNC:13421]	FALSE	FALSE	FALSE	FALSE	1.00408	3.45481	0.00135085	-1.06236
CB_T0_v_CB_T3	CB_T0	CB_T3	CAMK2B	1.53724	0.132808	ENSG00000058404	CAMK2B	7	protein_coding	calcium/calmodulin dependent protein kinase II beta [Source:HGNC Symbol;Acc:HGNC:1461]	FALSE	FALSE	FALSE	FALSE	0.252984	1.99642	0.052963	-4.05655
CB_T0_v_CB_T3	CB_T0	CB_T3	INSL4	1.53588	0.0590155	ENSG00000120211	INSL4	9	protein_coding	insulin like 4 [Source:HGNC Symbol;Acc:HGNC:6087]	FALSE	FALSE	FALSE	FALSE	-2.05397	2.45321	0.0187733	-3.15983
CB_T0_v_CB_T3	CB_T0	CB_T3	ENSG00000261616	1.53558	0.00323278	ENSG00000261616		15	lncRNA	novel transcript, antisense to TTC23	FALSE	TRUE	FALSE	FALSE	-1.23054	3.76218	0.000558213	-0.239965
CB_T0_v_CB_T3	CB_T0	CB_T3	KLHL32	1.53554	0.052087	ENSG00000186231	KLHL32	6	protein_coding	kelch like family member 32 [Source:HGNC Symbol;Acc:HGNC:21221]	FALSE	FALSE	FALSE	FALSE	-0.219867	2.5182	0.016048	-3.17069
CB_T0_v_CB_T3	CB_T0	CB_T3	RN7SL159P	1.53551	0.137725	ENSG00000242281	RN7SL159P	9	misc_RNA	RNA, 7SL, cytoplasmic 159, pseudogene [Source:HGNC Symbol;Acc:HGNC:46175]	FALSE	FALSE	FALSE	FALSE	-2.49776	1.9743	0.0555201	-3.92876
CB_T0_v_CB_T3	CB_T0	CB_T3	ENSG00000287180	1.53476	0.0694872	ENSG00000287180		5	lncRNA	novel transcript, antisense to FAM172A	FALSE	TRUE	FALSE	FALSE	-1.72573	2.36794	0.0229852	-3.38309
CB_T0_v_CB_T3	CB_T0	CB_T3	PTX4	1.53469	0.0240667	ENSG00000251692	PTX4	16	protein_coding	pentraxin 4 [Source:HGNC Symbol;Acc:HGNC:14171]	FALSE	FALSE	FALSE	FALSE	-3.15623	2.89887	0.00614176	-2.2656
CB_T0_v_CB_T3	CB_T0	CB_T3	JTB-DT	1.53435	0.00711545	ENSG00000272654	JTB-DT	1	lncRNA	JTB divergent transcript [Source:HGNC Symbol;Acc:HGNC:56047]	FALSE	FALSE	FALSE	FALSE	-0.0875654	3.43853	0.0014144	-1.0695
CB_T0_v_CB_T3	CB_T0	CB_T3	NUP93-DT	1.53433	0.00147594	ENSG00000261302	NUP93-DT	16	lncRNA	NUP93 divergent transcript [Source:HGNC Symbol;Acc:HGNC:55370]	FALSE	FALSE	FALSE	FALSE	-0.304283	4.07379	0.000221808	0.566682
CB_T0_v_CB_T3	CB_T0	CB_T3	DPYSL5	1.53336	0.16178	ENSG00000157851	DPYSL5	2	protein_coding	dihydropyrimidinase like 5 [Source:HGNC Symbol;Acc:HGNC:20637]	FALSE	FALSE	FALSE	FALSE	-2.37586	1.87423	0.068468	-4.05789
CB_T0_v_CB_T3	CB_T0	CB_T3	ENSG00000284685	1.53303	0.000107327	ENSG00000284685		16	lncRNA	novel transcript	FALSE	TRUE	FALSE	FALSE	1.8044	5.05934	1.05883e-05	3.309
CB_T0_v_CB_T3	CB_T0	CB_T3	ENSG00000259242	1.53274	0.0271539	ENSG00000259242		19	lncRNA	novel transcript, antisense to PBX4	FALSE	TRUE	FALSE	FALSE	-1.02587	2.8418	0.00712373	-2.4353
CB_T0_v_CB_T3	CB_T0	CB_T3	NFIA	1.53194	0.00167029	ENSG00000162599	NFIA	1	protein_coding	nuclear factor I A [Source:HGNC Symbol;Acc:HGNC:7784]	FALSE	FALSE	FALSE	FALSE	2.60758	4.0261	0.000255856	0.155205
CB_T0_v_CB_T3	CB_T0	CB_T3	CAPN5	1.53125	0.000193176	ENSG00000149260	CAPN5	11	protein_coding	calpain 5 [Source:HGNC Symbol;Acc:HGNC:1482]	FALSE	FALSE	FALSE	FALSE	1.74546	4.84209	2.09465e-05	2.62636
CB_T0_v_CB_T3	CB_T0	CB_T3	ENSG00000287504	1.5305	0.00696031	ENSG00000287504		4	lncRNA	novel transcript	FALSE	TRUE	FALSE	FALSE	-0.868262	3.44842	0.00137549	-1.04003
CB_T0_v_CB_T3	CB_T0	CB_T3	ENSG00000262662	1.5305	0.0923912	ENSG00000262662		17	lncRNA	novel transcript, antisense to RPTOR	FALSE	TRUE	FALSE	FALSE	-1.82652	2.21054	0.0330535	-3.58021
CB_T0_v_CB_T3	CB_T0	CB_T3	CHMP7	1.53024	8.82519e-15	ENSG00000147457	CHMP7	8	protein_coding	charged multivesicular body protein 7 [Source:HGNC Symbol;Acc:HGNC:28439]	FALSE	FALSE	FALSE	FALSE	7.35071	14.7526	1.80746e-17	29.694
CB_T0_v_CB_T3	CB_T0	CB_T3	ENSG00000249690	1.5296	0.118636	ENSG00000249690		4	lncRNA	novel transcript, antisense to LRBA	FALSE	TRUE	FALSE	FALSE	-1.75183	2.06646	0.0455281	-3.89897
CB_T0_v_CB_T3	CB_T0	CB_T3	IATPR	1.52959	0.0672653	ENSG00000233387	IATPR	10	lncRNA	ITGB1 adjacent tumor promoting lncRNA [Source:HGNC Symbol;Acc:HGNC:53719]	FALSE	FALSE	FALSE	FALSE	-1.54584	2.38448	0.0221069	-3.38276
CB_T0_v_CB_T3	CB_T0	CB_T3	GAS1	1.52936	0.201217	ENSG00000180447	GAS1	9	protein_coding	growth arrest specific 1 [Source:HGNC Symbol;Acc:HGNC:4165]	FALSE	FALSE	FALSE	FALSE	-1.34954	1.73265	0.0911272	-4.33013
CB_T0_v_CB_T3	CB_T0	CB_T3	F2R	1.52929	3.97007e-06	ENSG00000181104	F2R	5	protein_coding	coagulation factor II thrombin receptor [Source:HGNC Symbol;Acc:HGNC:3537]	FALSE	FALSE	FALSE	FALSE	1.65431	6.24628	2.43776e-07	6.84736
CB_T0_v_CB_T3	CB_T0	CB_T3	ENSG00000287043	1.52924	0.332738	ENSG00000287043		10	lncRNA	novel transcript, sense intronic to ADARB2	FALSE	TRUE	FALSE	FALSE	-2.14108	1.36458	0.180275	-4.90857
CB_T0_v_CB_T3	CB_T0	CB_T3	SCML2P2	1.52879	0.107791	ENSG00000271105	SCML2P2	16	processed_pseudogene	SCML2 pseudogene 2 [Source:HGNC Symbol;Acc:HGNC:44330]	FALSE	FALSE	FALSE	FALSE	-2.14617	2.12283	0.0402249	-3.73773
CB_T0_v_CB_T3	CB_T0	CB_T3	DPF1	1.52848	0.0547639	ENSG00000011332	DPF1	19	protein_coding	double PHD fingers 1 [Source:HGNC Symbol;Acc:HGNC:20225]	FALSE	FALSE	FALSE	FALSE	-0.0690817	2.49223	0.0170907	-3.19657
CB_T0_v_CB_T3	CB_T0	CB_T3	ARHGAP25	1.528	5.58754e-13	ENSG00000163219	ARHGAP25	2	protein_coding	Rho GTPase activating protein 25 [Source:HGNC Symbol;Acc:HGNC:28951]	FALSE	FALSE	FALSE	FALSE	5.74558	12.6783	2.37511e-15	24.8942
CB_T0_v_CB_T3	CB_T0	CB_T3	MAPK3	1.52733	1.31684e-10	ENSG00000102882	MAPK3	16	protein_coding	mitogen-activated protein kinase 3 [Source:HGNC Symbol;Acc:HGNC:6877]	FALSE	FALSE	FALSE	FALSE	5.24523	10.1658	1.76576e-12	18.3569
CB_T0_v_CB_T3	CB_T0	CB_T3	ENSG00000262370	1.52733	0.0309219	ENSG00000262370		16	lncRNA	novel transcript	FALSE	TRUE	FALSE	FALSE	0.588943	2.77898	0.00837273	-2.78066
CB_T0_v_CB_T3	CB_T0	CB_T3	ZNF890P	1.52696	0.108647	ENSG00000159904	ZNF890P	7	transcribed_unprocessed_pseudogene	zinc finger protein 890, pseudogene [Source:HGNC Symbol;Acc:HGNC:38691]	FALSE	FALSE	FALSE	FALSE	-1.65097	2.11841	0.04062	-3.9593
CB_T0_v_CB_T3	CB_T0	CB_T3	ENSG00000229668	1.52689	0.0450802	ENSG00000229668		10	processed_pseudogene	pseudogene similar to part of small nuclear ribonucleoprotein polypeptide B (SNRPB2)	FALSE	TRUE	FALSE	FALSE	-3.15956	2.59143	0.0134136	-2.89179
CB_T0_v_CB_T3	CB_T0	CB_T3	LINC02766	1.5268	0.000545349	ENSG00000229484	LINC02766	1	lncRNA	long intergenic non-protein coding RNA 2766 [Source:HGNC Symbol;Acc:HGNC:54286]	FALSE	FALSE	FALSE	FALSE	-0.493091	4.45416	6.98177e-05	1.61886
CB_T0_v_CB_T3	CB_T0	CB_T3	ENSG00000236583	1.5267	0.225202	ENSG00000236583		8	processed_pseudogene	insulin-like growth factor 2 mRNA binding protein 2 (IGF2BP2) pseudogene	FALSE	TRUE	FALSE	FALSE	-2.47351	1.65734	0.105543	-4.35468
CB_T0_v_CB_T3	CB_T0	CB_T3	ENSG00000291037	1.52665	0.0863076	ENSG00000291037		7	lncRNA	novel transcript	FALSE	TRUE	FALSE	FALSE	-0.278872	2.2493	0.0302634	-3.99838
CB_T0_v_CB_T3	CB_T0	CB_T3	NAIPP2	1.52658	0.394905	ENSG00000179978	NAIPP2	5	unprocessed_pseudogene	NAIP pseudogene 2 [Source:HGNC Symbol;Acc:HGNC:16042]	FALSE	FALSE	FALSE	FALSE	-0.0235051	1.21867	0.230354	-5.14829
CB_T0_v_CB_T3	CB_T0	CB_T3	ENSG00000256984	1.52647	0.0367122	ENSG00000256984		12	transcribed_processed_pseudogene	mitochondrially encoded cytochrome c oxidase I (MT-CO1) pseudogene	FALSE	TRUE	FALSE	FALSE	0.862065	2.69461	0.0103719	-2.85141
CB_T0_v_CB_T3	CB_T0	CB_T3	ENSG00000282834	1.52644	0.042004	ENSG00000282834		11	processed_pseudogene	ribosomal protein S16 (RPS16) pseudogene	FALSE	TRUE	FALSE	FALSE	-0.969494	2.62733	0.0122727	-2.81967
CB_T0_v_CB_T3	CB_T0	CB_T3	MIR3648-2	1.52477	0.0584609	ENSG00000264462	MIR3648-2	21	miRNA	microRNA 3648-2 [Source:HGNC Symbol;Acc:HGNC:50843]	FALSE	FALSE	FALSE	FALSE	5.12083	2.45796	0.0185607	-4.24958
CB_T0_v_CB_T3	CB_T0	CB_T3	MIR3648-1	1.52477	0.0584609	ENSG00000275708	MIR3648-1	21	miRNA	microRNA 3648-1 [Source:HGNC Symbol;Acc:HGNC:38941]	FALSE	FALSE	FALSE	FALSE	5.12083	2.45796	0.0185607	-4.24958
CB_T0_v_CB_T3	CB_T0	CB_T3	ENSG00000229720	1.52453	0.169833	ENSG00000229720		6	lncRNA	novel transcript	FALSE	TRUE	FALSE	FALSE	-3.29561	1.84308	0.072992	-4.08582
CB_T0_v_CB_T3	CB_T0	CB_T3	ENSG00000072818|ACAP1	1.52437	4.83236e-08	ENSG00000072818	ACAP1	17	protein_coding	ArfGAP with coiled-coil, ankyrin repeat and PH domains 1 [Source:HGNC Symbol;Acc:HGNC:16467]	FALSE	FALSE	TRUE	FALSE	5.61958	7.85213	1.58166e-09	11.601
CB_T0_v_CB_T3	CB_T0	CB_T3	ARHGEF35-AS1	1.52429	0.000104594	ENSG00000244198	ARHGEF35-AS1	7	lncRNA	ARHGEF35 antisense RNA 1 [Source:HGNC Symbol;Acc:HGNC:41292]	FALSE	FALSE	FALSE	FALSE	4.5693	5.06865	1.02824e-05	3.00049
CB_T0_v_CB_T3	CB_T0	CB_T3	LAIR1	1.5239	0.0211628	ENSG00000167613	LAIR1	19	protein_coding	leukocyte associated immunoglobulin like receptor 1 [Source:HGNC Symbol;Acc:HGNC:6477]	FALSE	FALSE	TRUE	FALSE	-0.0948316	2.95792	0.00526003	-2.36032
CB_T0_v_CB_T3	CB_T0	CB_T3	PCED1B	1.52375	2.3989e-05	ENSG00000179715	PCED1B	12	protein_coding	PC-esterase domain containing 1B [Source:HGNC Symbol;Acc:HGNC:28255]	FALSE	FALSE	FALSE	FALSE	5.48704	5.60205	1.89665e-06	4.68413
CB_T0_v_CB_T3	CB_T0	CB_T3	ENSG00000285103	1.52323	0.000694596	ENSG00000285103		9	lncRNA	novel transcript	FALSE	TRUE	FALSE	FALSE	1.56965	4.36291	9.23605e-05	1.26606
CB_T0_v_CB_T3	CB_T0	CB_T3	ENSG00000286721	1.52306	0.00278201	ENSG00000286721		5	lncRNA	novel transcript	FALSE	TRUE	FALSE	FALSE	-0.37265	3.82402	0.000465711	-0.0912769
CB_T0_v_CB_T3	CB_T0	CB_T3	ENSG00000227433	1.52298	0.174367	ENSG00000227433		3	processed_pseudogene	ribosomal protein L31 (RPL31) pseudogene	FALSE	TRUE	FALSE	FALSE	-2.82846	1.82647	0.0755066	-4.14169
CB_T0_v_CB_T3	CB_T0	CB_T3	GPR146	1.52276	0.000440957	ENSG00000164849	GPR146	7	protein_coding	G protein-coupled receptor 146 [Source:HGNC Symbol;Acc:HGNC:21718]	FALSE	FALSE	FALSE	FALSE	2.47953	4.53388	5.46127e-05	1.62752
CB_T0_v_CB_T3	CB_T0	CB_T3	LINC02295	1.52254	0.00138913	ENSG00000258511	LINC02295	14	lncRNA	long intergenic non-protein coding RNA 2295 [Source:HGNC Symbol;Acc:HGNC:53211]	FALSE	FALSE	FALSE	FALSE	0.507878	4.09803	0.000206239	0.616157
CB_T0_v_CB_T3	CB_T0	CB_T3	NRIR	1.5225	0.140535	ENSG00000225964	NRIR	2	lncRNA	negative regulator of interferon response [Source:HGNC Symbol;Acc:HGNC:51269]	FALSE	FALSE	FALSE	FALSE	1.14414	1.9619	0.0570005	-4.54122
CB_T0_v_CB_T3	CB_T0	CB_T3	ENSG00000264701	1.52234	0.282631	ENSG00000264701		17	lncRNA	novel transcript, antisense to CDK5RAP3	FALSE	TRUE	FALSE	FALSE	-3.75078	1.48967	0.144421	-4.51604
CB_T0_v_CB_T3	CB_T0	CB_T3	ENSG00000260733	1.52221	0.0517428	ENSG00000260733		16	lncRNA	novel transcript, antisense to WWOX	FALSE	TRUE	FALSE	FALSE	-2.15344	2.5215	0.01592	-3.02494
CB_T0_v_CB_T3	CB_T0	CB_T3	LINC00598	1.52214	0.0316869	ENSG00000215483	LINC00598	13	lncRNA	long intergenic non-protein coding RNA 598 [Source:HGNC Symbol;Acc:HGNC:42770]	FALSE	FALSE	FALSE	FALSE	1.66536	2.76724	0.00862764	-2.91865
CB_T0_v_CB_T3	CB_T0	CB_T3	LINC00923	1.52179	0.0151328	ENSG00000251209	LINC00923	15	lncRNA	long intergenic non-protein coding RNA 923 [Source:HGNC Symbol;Acc:HGNC:28088]	FALSE	FALSE	FALSE	FALSE	-0.411123	3.11323	0.00347472	-1.89212
CB_T0_v_CB_T3	CB_T0	CB_T3	CTSO	1.52114	0.0409786	ENSG00000256043	CTSO	4	protein_coding	cathepsin O [Source:HGNC Symbol;Acc:HGNC:2542]	FALSE	FALSE	TRUE	FALSE	2.53369	2.63977	0.0118986	-3.37384
CB_T0_v_CB_T3	CB_T0	CB_T3	DAPK2	1.52013	0.0278486	ENSG00000035664	DAPK2	15	protein_coding	death associated protein kinase 2 [Source:HGNC Symbol;Acc:HGNC:2675]	FALSE	FALSE	FALSE	FALSE	0.759098	2.82963	0.00735118	-2.70498
CB_T0_v_CB_T3	CB_T0	CB_T3	COQ7-DT	1.51982	0.178861	ENSG00000261465	COQ7-DT	16	lncRNA	COQ7 divergent transcript [Source:HGNC Symbol;Acc:HGNC:55362]	FALSE	FALSE	FALSE	FALSE	-2.29721	1.81029	0.0780262	-4.27031
CB_T0_v_CB_T3	CB_T0	CB_T3	ENSG00000168918|INPP5D	1.51902	4.58736e-12	ENSG00000168918	INPP5D	2	protein_coding	inositol polyphosphate-5-phosphatase D [Source:HGNC Symbol;Acc:HGNC:6079]	FALSE	FALSE	TRUE	FALSE	5.79487	11.6354	3.35038e-14	22.2657
CB_T0_v_CB_T3	CB_T0	CB_T3	DPP4-DT	1.51899	0.023419	ENSG00000230918	DPP4-DT	2	lncRNA	DPP4 divergent transcript [Source:HGNC Symbol;Acc:HGNC:40191]	FALSE	FALSE	FALSE	FALSE	-0.250965	2.91111	0.00594841	-2.30803
CB_T0_v_CB_T3	CB_T0	CB_T3	ENSG00000258375	1.51833	0.211531	ENSG00000258375		12	processed_pseudogene	transmembrane protein 66 (TMEM66) pseudogene	FALSE	TRUE	FALSE	FALSE	-2.54491	1.70144	0.0968881	-4.39296
CB_T0_v_CB_T3	CB_T0	CB_T3	ARF4-AS1	1.51812	0.132187	ENSG00000272146	ARF4-AS1	3	lncRNA	ARF4 antisense RNA 1 [Source:HGNC Symbol;Acc:HGNC:51593]	FALSE	FALSE	FALSE	FALSE	-1.10511	1.9992	0.0526488	-3.98352
CB_T0_v_CB_T3	CB_T0	CB_T3	LINC02732	1.51728	0.0373814	ENSG00000254416	LINC02732	11	lncRNA	long intergenic non-protein coding RNA 2732 [Source:HGNC Symbol;Acc:HGNC:54249]	FALSE	FALSE	FALSE	FALSE	-0.988286	2.68553	0.0106115	-2.75133
CB_T0_v_CB_T3	CB_T0	CB_T3	SLFN14	1.5167	9.26522e-05	ENSG00000236320	SLFN14	17	protein_coding	schlafen family member 14 [Source:HGNC Symbol;Acc:HGNC:32689]	FALSE	FALSE	FALSE	FALSE	1.05627	5.11276	8.94729e-06	3.5066
CB_T0_v_CB_T3	CB_T0	CB_T3	CLUAP1	1.51602	1.49026e-08	ENSG00000103351	CLUAP1	16	protein_coding	clusterin associated protein 1 [Source:HGNC Symbol;Acc:HGNC:19009]	FALSE	FALSE	FALSE	FALSE	4.74807	8.28532	4.2212e-10	12.96
CB_T0_v_CB_T3	CB_T0	CB_T3	ENSG00000285755	1.51599	0.00451414	ENSG00000285755		2	lncRNA	Novel transcript	FALSE	TRUE	FALSE	FALSE	-0.842413	3.62898	0.000821609	-0.584223
CB_T0_v_CB_T3	CB_T0	CB_T3	ENSG00000277130	1.51553	0.0206246	ENSG00000277130		12	lncRNA	novel transcript, antisense to PPP1R12A	FALSE	TRUE	FALSE	FALSE	-1.56273	2.96957	0.00510075	-2.12906
CB_T0_v_CB_T3	CB_T0	CB_T3	C2orf81	1.51543	0.00370201	ENSG00000284308	C2orf81	2	protein_coding	chromosome 2 open reading frame 81 [Source:HGNC Symbol;Acc:HGNC:34350]	FALSE	FALSE	FALSE	FALSE	1.39497	3.70786	0.00065391	-0.488454
CB_T0_v_CB_T3	CB_T0	CB_T3	ENSG00000239945	1.51499	0.326417	ENSG00000239945		1	lncRNA	novel transcript	FALSE	TRUE	FALSE	FALSE	-4.04363	1.3792	0.175759	-4.62312
CB_T0_v_CB_T3	CB_T0	CB_T3	ENSG00000254812	1.51487	0.0713599	ENSG00000254812		8	lncRNA	novel transcript	FALSE	TRUE	FALSE	FALSE	-1.72117	2.35369	0.0237672	-3.34145
CB_T0_v_CB_T3	CB_T0	CB_T3	MIR137HG	1.51458	0.104235	ENSG00000225206	MIR137HG	1	lncRNA	MIR137 host gene [Source:HGNC Symbol;Acc:HGNC:42871]	FALSE	FALSE	FALSE	FALSE	-2.33653	2.14236	0.0385193	-3.68175
CB_T0_v_CB_T3	CB_T0	CB_T3	ENSG00000290058	1.51415	0.00200705	ENSG00000290058		19	lncRNA	novel transcript, antisense to NUDT19	FALSE	TRUE	FALSE	FALSE	-0.0779579	3.95331	0.000317833	0.245345
CB_T0_v_CB_T3	CB_T0	CB_T3	ENSG00000261436	1.51407	0.0861163	ENSG00000261436		16	lncRNA	novel transcript	FALSE	TRUE	FALSE	FALSE	-2.01608	2.25075	0.0301635	-3.52987
CB_T0_v_CB_T3	CB_T0	CB_T3	ENSG00000273199	1.51374	0.131566	ENSG00000273199		21	lncRNA	novel transcript, antisense to MORC3	FALSE	TRUE	FALSE	FALSE	-1.58115	2.00217	0.0523153	-3.97477
CB_T0_v_CB_T3	CB_T0	CB_T3	LRRC19	1.5133	0.0177168	ENSG00000184434	LRRC19	9	protein_coding	leucine rich repeat containing 19 [Source:HGNC Symbol;Acc:HGNC:23379]	FALSE	FALSE	FALSE	FALSE	-0.518703	3.04103	0.00421867	-2.10375
CB_T0_v_CB_T3	CB_T0	CB_T3	PKHD1	1.51303	0.0641608	ENSG00000170927	PKHD1	6	protein_coding	PKHD1 ciliary IPT domain containing fibrocystin/polyductin [Source:HGNC Symbol;Acc:HGNC:9016]	FALSE	FALSE	FALSE	FALSE	-2.33793	2.40988	0.0208173	-3.23188
CB_T0_v_CB_T3	CB_T0	CB_T3	GAS2L2	1.51301	0.101162	ENSG00000270765	GAS2L2	17	protein_coding	growth arrest specific 2 like 2 [Source:HGNC Symbol;Acc:HGNC:24846]	FALSE	FALSE	FALSE	FALSE	-2.34577	2.15955	0.0370708	-3.65971
CB_T0_v_CB_T3	CB_T0	CB_T3	NAA11	1.513	0.0137978	ENSG00000156269	NAA11	4	protein_coding	N-alpha-acetyltransferase 11, NatA catalytic subunit [Source:HGNC Symbol;Acc:HGNC:28125]	FALSE	FALSE	FALSE	FALSE	-1.35209	3.15409	0.00311061	-1.70929
CB_T0_v_CB_T3	CB_T0	CB_T3	ENSG00000255428	1.51261	0.0929121	ENSG00000255428		11	lncRNA	novel transcript, sense intronic to POU2AF1	FALSE	TRUE	FALSE	FALSE	-1.62598	2.20772	0.0332649	-3.64769
CB_T0_v_CB_T3	CB_T0	CB_T3	RBBP4P1	1.51227	0.06547	ENSG00000249485	RBBP4P1	5	processed_pseudogene	RBBP4 pseudogene 1 [Source:HGNC Symbol;Acc:HGNC:42368]	FALSE	FALSE	FALSE	FALSE	-2.0823	2.39952	0.021335	-3.29913
CB_T0_v_CB_T3	CB_T0	CB_T3	MIR663AHG	1.51172	0.0437603	ENSG00000227195	MIR663AHG	20	lncRNA	MIR663A host gene [Source:HGNC Symbol;Acc:HGNC:27662]	FALSE	FALSE	FALSE	FALSE	7.69529	2.60673	0.012916	-4.27452
CB_T0_v_CB_T3	CB_T0	CB_T3	ENSG00000229118	1.51161	0.029124	ENSG00000229118		2	lncRNA	novel transcript	FALSE	TRUE	FALSE	FALSE	-1.39551	2.80863	0.0077599	-2.51493
CB_T0_v_CB_T3	CB_T0	CB_T3	DEPP1	1.51128	0.081233	ENSG00000165507	DEPP1	10	protein_coding	DEPP1 autophagy regulator [Source:HGNC Symbol;Acc:HGNC:23355]	FALSE	FALSE	FALSE	FALSE	0.438952	2.28302	0.02801	-3.69292
CB_T0_v_CB_T3	CB_T0	CB_T3	KCNE4	1.51098	0.000137337	ENSG00000152049	KCNE4	2	protein_coding	potassium voltage-gated channel subfamily E regulatory subunit 4 [Source:HGNC Symbol;Acc:HGNC:6244]	FALSE	FALSE	FALSE	FALSE	0.75027	4.96877	1.40798e-05	3.08694
CB_T0_v_CB_T3	CB_T0	CB_T3	MIR4304	1.5107	0.107738	ENSG00000265526	MIR4304	12	miRNA	microRNA 4304 [Source:HGNC Symbol;Acc:HGNC:38276]	FALSE	FALSE	FALSE	FALSE	-2.49525	2.12315	0.0401968	-3.7198
CB_T0_v_CB_T3	CB_T0	CB_T3	LINC00648	1.51042	0.0306957	ENSG00000259129	LINC00648	14	lncRNA	long intergenic non-protein coding RNA 648 [Source:HGNC Symbol;Acc:HGNC:44302]	FALSE	FALSE	FALSE	FALSE	-1.36364	2.78263	0.00829489	-2.62018
CB_T0_v_CB_T3	CB_T0	CB_T3	ENSG00000291023	1.51042	0.235738	ENSG00000291023		15	lncRNA	ULK4 pseudogene 1 [Source:NCBI gene (formerly Entrezgene);Acc:89838]	FALSE	TRUE	FALSE	FALSE	-2.88252	1.62467	0.112358	-4.39702
CB_T0_v_CB_T3	CB_T0	CB_T3	CHRNA3	1.51033	0.384328	ENSG00000080644	CHRNA3	15	protein_coding	cholinergic receptor nicotinic alpha 3 subunit [Source:HGNC Symbol;Acc:HGNC:1957]	FALSE	FALSE	FALSE	FALSE	-1.00738	1.24252	0.221528	-5.02551
CB_T0_v_CB_T3	CB_T0	CB_T3	ATP6V1G2-DDX39B	1.50973	0.433714	ENSG00000254870	ATP6V1G2-DDX39B	6	protein_coding	ATP6V1G2-DDX39B readthrough (NMD candidate) [Source:HGNC Symbol;Acc:HGNC:41999]	FALSE	FALSE	FALSE	FALSE	-3.45795	1.13305	0.26417	-4.8637
CB_T0_v_CB_T3	CB_T0	CB_T3	ENSG00000286831	1.50968	0.0150019	ENSG00000286831		7	lncRNA	novel transcript	FALSE	TRUE	FALSE	FALSE	-0.892329	3.11726	0.00343714	-1.83304
CB_T0_v_CB_T3	CB_T0	CB_T3	ENSG00000235088	1.50953	0.0845004	ENSG00000235088		20	processed_pseudogene	lymphocyte antigen 6 complex, locus H (LY6H) pseudogene	FALSE	TRUE	FALSE	FALSE	-3.02888	2.26164	0.0294207	-3.47954
CB_T0_v_CB_T3	CB_T0	CB_T3	ENSG00000213121	1.50928	0.00683158	ENSG00000213121		6	lncRNA	novel transcript	FALSE	TRUE	FALSE	FALSE	-0.432626	3.45738	0.00134108	-1.04495
CB_T0_v_CB_T3	CB_T0	CB_T3	HRH1	1.50836	0.10549	ENSG00000196639	HRH1	3	protein_coding	histamine receptor H1 [Source:HGNC Symbol;Acc:HGNC:5182]	FALSE	FALSE	FALSE	FALSE	-1.12398	2.13552	0.0391093	-3.75081
CB_T0_v_CB_T3	CB_T0	CB_T3	FBP1	1.50741	0.0367766	ENSG00000165140	FBP1	9	protein_coding	fructose-bisphosphatase 1 [Source:HGNC Symbol;Acc:HGNC:3606]	FALSE	FALSE	FALSE	FALSE	-0.451196	2.69374	0.0103945	-2.71852
CB_T0_v_CB_T3	CB_T0	CB_T3	ENSG00000286954	1.50738	0.13915	ENSG00000286954		6	lncRNA	novel transcript	FALSE	TRUE	FALSE	FALSE	-2.92015	1.96819	0.0562451	-3.9361
CB_T0_v_CB_T3	CB_T0	CB_T3	EIF3EP1	1.50736	0.38126	ENSG00000234882	EIF3EP1	6	processed_pseudogene	eukaryotic translation initiation factor 3 subunit E pseudogene 1 [Source:HGNC Symbol;Acc:HGNC:6102]	FALSE	FALSE	FALSE	FALSE	-3.3288	1.25052	0.218622	-4.79107
CB_T0_v_CB_T3	CB_T0	CB_T3	ENSG00000282804	1.50729	0.239379	ENSG00000282804		6	protein_coding	novel protein	FALSE	TRUE	FALSE	FALSE	-2.54686	1.6132	0.114833	-4.44014
CB_T0_v_CB_T3	CB_T0	CB_T3	ENSG00000236489	1.50653	0.19826	ENSG00000236489		3	processed_pseudogene	ribosomal protein L34 (RPL34) pseudogene	FALSE	TRUE	FALSE	FALSE	-2.97242	1.74263	0.0893465	-4.25039
CB_T0_v_CB_T3	CB_T0	CB_T3	AKR1C4	1.50645	0.125514	ENSG00000198610	AKR1C4	10	protein_coding	aldo-keto reductase family 1 member C4 [Source:HGNC Symbol;Acc:HGNC:387]	FALSE	FALSE	FALSE	FALSE	-2.15013	2.03153	0.0491133	-3.88314
CB_T0_v_CB_T3	CB_T0	CB_T3	AQP9	1.50637	0.368802	ENSG00000103569	AQP9	15	protein_coding	aquaporin 9 [Source:HGNC Symbol;Acc:HGNC:643]	FALSE	FALSE	FALSE	FALSE	-3.5768	1.27975	0.208258	-4.67528
CB_T0_v_CB_T3	CB_T0	CB_T3	OR2A7	1.50527	0.047301	ENSG00000243896	OR2A7	7	protein_coding	olfactory receptor family 2 subfamily A member 7 [Source:HGNC Symbol;Acc:HGNC:8234]	FALSE	FALSE	TRUE	FALSE	0.949315	2.56685	0.0142499	-3.28351
CB_T0_v_CB_T3	CB_T0	CB_T3	FAM8A1	1.50502	9.29549e-10	ENSG00000137414	FAM8A1	6	protein_coding	family with sequence similarity 8 member A1 [Source:HGNC Symbol;Acc:HGNC:16372]	FALSE	FALSE	FALSE	FALSE	4.07679	9.35846	1.75624e-11	16.1237
CB_T0_v_CB_T3	CB_T0	CB_T3	PLPP3	1.50483	0.135496	ENSG00000162407	PLPP3	1	protein_coding	phospholipid phosphatase 3 [Source:HGNC Symbol;Acc:HGNC:9229]	FALSE	FALSE	FALSE	FALSE	-1.63048	1.98436	0.0543441	-3.96837
CB_T0_v_CB_T3	CB_T0	CB_T3	ENSG00000233665	1.50421	0.00027717	ENSG00000233665		10	lncRNA	novel transcript	FALSE	TRUE	FALSE	FALSE	0.269825	4.71092	3.15428e-05	2.34446
CB_T0_v_CB_T3	CB_T0	CB_T3	ENSG00000275450	1.50313	0.0650543	ENSG00000275450		9	lncRNA	PTGER4P2-CDK2AP2P2 readthrough, transcribed pseudogene [Source:NCBI gene (formerly Entrezgene);Acc:442421]	FALSE	TRUE	FALSE	FALSE	-1.88918	2.40296	0.0211619	-3.23571
CB_T0_v_CB_T3	CB_T0	CB_T3	POLG-DT	1.50233	0.198072	ENSG00000261441	POLG-DT	15	lncRNA	POLG divergent transcript [Source:HGNC Symbol;Acc:HGNC:55363]	FALSE	FALSE	FALSE	FALSE	-2.21879	1.74333	0.0892218	-4.25644
CB_T0_v_CB_T3	CB_T0	CB_T3	A2ML1	1.50208	0.030189	ENSG00000166535	A2ML1	12	protein_coding	alpha-2-macroglobulin like 1 [Source:HGNC Symbol;Acc:HGNC:23336]	FALSE	FALSE	FALSE	FALSE	-0.320053	2.79053	0.00812879	-2.63368
CB_T0_v_CB_T3	CB_T0	CB_T3	PLAC4	1.50193	0.0336248	ENSG00000280109	PLAC4	21	lncRNA	placenta enriched 4 [Source:HGNC Symbol;Acc:HGNC:14616]	FALSE	FALSE	FALSE	FALSE	0.112039	2.7375	0.00930601	-2.81887
CB_T0_v_CB_T3	CB_T0	CB_T3	PACS1	1.50172	1.33881e-12	ENSG00000175115	PACS1	11	protein_coding	phosphofurin acidic cluster sorting protein 1 [Source:HGNC Symbol;Acc:HGNC:30032]	FALSE	FALSE	FALSE	FALSE	7.7664	12.2131	7.60513e-15	23.6319
CB_T0_v_CB_T3	CB_T0	CB_T3	AK5	1.50151	0.00819278	ENSG00000154027	AK5	1	protein_coding	adenylate kinase 5 [Source:HGNC Symbol;Acc:HGNC:365]	FALSE	FALSE	FALSE	FALSE	2.77331	3.37842	0.00167477	-1.59768
CB_T0_v_CB_T3	CB_T0	CB_T3	ENSG00000272509	1.50117	0.0772114	ENSG00000272509		8	lncRNA	novel transcript, antisense to CCNE2	FALSE	TRUE	FALSE	FALSE	-1.98734	2.31137	0.0262324	-3.38748
CB_T0_v_CB_T3	CB_T0	CB_T3	PLAC9	1.50073	0.00499656	ENSG00000189129	PLAC9	10	protein_coding	placenta associated 9 [Source:HGNC Symbol;Acc:HGNC:19255]	FALSE	FALSE	FALSE	FALSE	-0.268415	3.58811	0.000924087	-0.740456
CB_T0_v_CB_T3	CB_T0	CB_T3	ENSG00000287544	1.50055	0.327103	ENSG00000287544		4	lncRNA	novel transcript	FALSE	TRUE	FALSE	FALSE	-2.43359	1.37758	0.176255	-4.78019
CB_T0_v_CB_T3	CB_T0	CB_T3	TRGV4	1.50047	0.457271	ENSG00000211698	TRGV4	7	TR_V_gene	T cell receptor gamma variable 4 [Source:HGNC Symbol;Acc:HGNC:12289]	FALSE	FALSE	FALSE	FALSE	-0.195999	1.08453	0.284845	-5.41025
CB_T0_v_CB_T3	CB_T0	CB_T3	ENSG00000259254	1.50031	0.133535	ENSG00000259254		15	lncRNA	novel transcript, sense intronic to CASC5	FALSE	TRUE	FALSE	FALSE	-2.04292	1.99323	0.0533252	-3.93097
CB_T0_v_CB_T3	CB_T0	CB_T3	ENSG00000284987	1.49969	0.191608	ENSG00000284987		X	protein_coding	novel transcript	FALSE	TRUE	FALSE	FALSE	-2.22883	1.76449	0.0855476	-4.23934
CB_T0_v_CB_T3	CB_T0	CB_T3	ENSG00000272979	1.49949	0.0254499	ENSG00000272979		2	lncRNA	novel transcript, antisense to MFSD6	FALSE	TRUE	FALSE	FALSE	-1.16021	2.8724	0.0065803	-2.33597
CB_T0_v_CB_T3	CB_T0	CB_T3	ENSG00000286098	1.49918	0.255949	ENSG00000286098		19	protein_coding	novel protein	FALSE	TRUE	FALSE	FALSE	-1.38809	1.56433	0.125888	-4.91885
CB_T0_v_CB_T3	CB_T0	CB_T3	BTN3A1	1.49708	3.57641e-07	ENSG00000026950	BTN3A1	6	protein_coding	butyrophilin subfamily 3 member A1 [Source:HGNC Symbol;Acc:HGNC:1138]	FALSE	FALSE	FALSE	FALSE	6.73111	7.1178	1.54787e-08	9.12775
CB_T0_v_CB_T3	CB_T0	CB_T3	SPEF2	1.49676	0.00391861	ENSG00000152582	SPEF2	5	protein_coding	sperm flagellar 2 [Source:HGNC Symbol;Acc:HGNC:26293]	FALSE	FALSE	FALSE	FALSE	2.36967	3.6849	0.000698984	-0.676755
CB_T0_v_CB_T3	CB_T0	CB_T3	LINC00298	1.49644	0.017279	ENSG00000235665	LINC00298	2	lncRNA	long intergenic non-protein coding RNA 298 [Source:HGNC Symbol;Acc:HGNC:49257]	FALSE	FALSE	FALSE	FALSE	-1.2918	3.05249	0.00409131	-1.97492
CB_T0_v_CB_T3	CB_T0	CB_T3	ENSG00000278655	1.49616	0.0356183	ENSG00000278655		22	unprocessed_pseudogene	rhabdoid tumor deletion region gene 1 (RTDR1) pseudogene	FALSE	TRUE	FALSE	FALSE	-1.9333	2.7096	0.00998711	-2.66092
CB_T0_v_CB_T3	CB_T0	CB_T3	LINC01360	1.49611	0.575607	ENSG00000233973	LINC01360	1	lncRNA	long intergenic non-protein coding RNA 1360 [Source:HGNC Symbol;Acc:HGNC:50593]	FALSE	FALSE	FALSE	FALSE	-3.14396	0.85317	0.398819	-5.07446
CB_T0_v_CB_T3	CB_T0	CB_T3	RN7SL73P	1.4957	0.245829	ENSG00000265882	RN7SL73P	3	misc_RNA	RNA, 7SL, cytoplasmic 73, pseudogene [Source:HGNC Symbol;Acc:HGNC:46089]	FALSE	FALSE	FALSE	FALSE	-2.74377	1.59383	0.119116	-4.43512
CB_T0_v_CB_T3	CB_T0	CB_T3	E2F1	1.4949	2.07322e-05	ENSG00000101412	E2F1	20	protein_coding	E2F transcription factor 1 [Source:HGNC Symbol;Acc:HGNC:3113]	FALSE	FALSE	FALSE	FALSE	3.89983	5.65505	1.6023e-06	5.09273
CB_T0_v_CB_T3	CB_T0	CB_T3	TIGIT	1.4946	0.155185	ENSG00000181847	TIGIT	3	protein_coding	T cell immunoreceptor with Ig and ITIM domains [Source:HGNC Symbol;Acc:HGNC:26838]	FALSE	FALSE	FALSE	FALSE	1.81875	1.90053	0.0648371	-4.47325
CB_T0_v_CB_T3	CB_T0	CB_T3	ENSG00000276668	1.49432	0.123035	ENSG00000276668		11	lncRNA	novel transcript, sense intronic to OVCH2	FALSE	TRUE	FALSE	FALSE	-3.37335	2.0441	0.0477963	-3.82958
CB_T0_v_CB_T3	CB_T0	CB_T3	ENSG00000227914	1.49432	0.174128	ENSG00000227914		9	lncRNA	novel transcript	FALSE	TRUE	FALSE	FALSE	-1.80908	1.82728	0.075383	-4.21777
CB_T0_v_CB_T3	CB_T0	CB_T3	NCAPGP1	1.49418	0.096113	ENSG00000250290	NCAPGP1	8	processed_pseudogene	non-SMC condensin I complex subunit G pseudogene 1 [Source:HGNC Symbol;Acc:HGNC:51904]	FALSE	FALSE	FALSE	FALSE	-2.26199	2.18922	0.0346833	-3.64093
CB_T0_v_CB_T3	CB_T0	CB_T3	FCMR	1.49403	4.29356e-10	ENSG00000162894	FCMR	1	protein_coding	Fc mu receptor [Source:HGNC Symbol;Acc:HGNC:14315]	FALSE	FALSE	FALSE	FALSE	6.73772	9.67646	7.03529e-12	16.8225
CB_T0_v_CB_T3	CB_T0	CB_T3	ADD3	1.4938	1.09319e-09	ENSG00000148700	ADD3	10	protein_coding	adducin 3 [Source:HGNC Symbol;Acc:HGNC:245]	FALSE	FALSE	FALSE	FALSE	7.55651	9.29279	2.12488e-11	15.6641
CB_T0_v_CB_T3	CB_T0	CB_T3	RN7SL863P	1.49332	0.0306207	ENSG00000244632	RN7SL863P	3	misc_RNA	RNA, 7SL, cytoplasmic 863, pseudogene [Source:HGNC Symbol;Acc:HGNC:46879]	FALSE	FALSE	FALSE	FALSE	-1.53492	2.78376	0.00827108	-2.5163
CB_T0_v_CB_T3	CB_T0	CB_T3	ATP5MC2P3	1.49271	0.00144971	ENSG00000230482	ATP5MC2P3	2	processed_pseudogene	ATP synthase membrane subunit c locus 2 pseudogene 3 [Source:HGNC Symbol;Acc:HGNC:42187]	FALSE	FALSE	FALSE	FALSE	-0.259339	4.0808	0.000217193	0.594323
CB_T0_v_CB_T3	CB_T0	CB_T3	IRS3P	1.49244	0.0434662	ENSG00000184414	IRS3P	7	processed_pseudogene	insulin receptor substrate 3, pseudogene [Source:HGNC Symbol;Acc:HGNC:6127]	FALSE	FALSE	FALSE	FALSE	-1.50932	2.61035	0.0128007	-2.87497
CB_T0_v_CB_T3	CB_T0	CB_T3	GLYCTK-AS1	1.49208	0.0589455	ENSG00000242797	GLYCTK-AS1	3	lncRNA	GLYCTK antisense RNA 1 [Source:HGNC Symbol;Acc:HGNC:41043]	FALSE	FALSE	FALSE	FALSE	0.512011	2.45396	0.0187397	-3.36432
CB_T0_v_CB_T3	CB_T0	CB_T3	PROC	1.49191	0.0376704	ENSG00000115718	PROC	2	protein_coding	protein C, inactivator of coagulation factors Va and VIIIa [Source:HGNC Symbol;Acc:HGNC:9451]	FALSE	FALSE	FALSE	FALSE	-0.939814	2.68165	0.0107153	-2.77155
CB_T0_v_CB_T3	CB_T0	CB_T3	TMX4-AS1	1.49186	0.119944	ENSG00000229766	TMX4-AS1	20	lncRNA	TMX4 antisense RNA 1 [Source:HGNC Symbol;Acc:HGNC:55788]	FALSE	FALSE	FALSE	FALSE	-1.66975	2.06005	0.0461691	-3.87174
CB_T0_v_CB_T3	CB_T0	CB_T3	NKX6-2	1.49175	0.0843236	ENSG00000148826	NKX6-2	10	protein_coding	NK6 homeobox 2 [Source:HGNC Symbol;Acc:HGNC:19321]	FALSE	FALSE	FALSE	FALSE	-2.28418	2.26275	0.0293461	-3.4946
CB_T0_v_CB_T3	CB_T0	CB_T3	ENSG00000254698	1.49145	0.188047	ENSG00000254698		11	lncRNA	novel transcript, sense overlapping RAB30	FALSE	TRUE	FALSE	FALSE	-2.88533	1.77686	0.0834576	-4.2095
CB_T0_v_CB_T3	CB_T0	CB_T3	FRMD6-AS2	1.49131	0.00107707	ENSG00000258537	FRMD6-AS2	14	lncRNA	FRMD6 antisense RNA 2 [Source:HGNC Symbol;Acc:HGNC:43637]	FALSE	FALSE	FALSE	FALSE	0.760311	4.19623	0.000153374	0.882198
CB_T0_v_CB_T3	CB_T0	CB_T3	PDCD4-AS1	1.4912	6.53492e-08	ENSG00000203497	PDCD4-AS1	10	lncRNA	PDCD4 antisense RNA 1 [Source:HGNC Symbol;Acc:HGNC:27425]	FALSE	FALSE	FALSE	FALSE	2.64132	7.74164	2.22225e-09	11.4175
CB_T0_v_CB_T3	CB_T0	CB_T3	ENSG00000285909	1.49067	0.00105485	ENSG00000285909		11	lncRNA	novel transcript, antisense to CRTAM	FALSE	TRUE	FALSE	FALSE	-0.735566	4.20482	0.000149435	0.930695
CB_T0_v_CB_T3	CB_T0	CB_T3	PLEKHM1P1	1.48975	0.158783	ENSG00000214176	PLEKHM1P1	17	transcribed_unprocessed_pseudogene	pleckstrin homology and RUN domain containing M1 pseudogene 1 [Source:HGNC Symbol;Acc:HGNC:35411]	FALSE	FALSE	FALSE	FALSE	-0.666297	1.88629	0.0667823	-4.37861
CB_T0_v_CB_T3	CB_T0	CB_T3	B3GALT5-AS1	1.48943	0.0584142	ENSG00000184809	B3GALT5-AS1	21	lncRNA	B3GALT5 antisense RNA 1 [Source:HGNC Symbol;Acc:HGNC:16424]	FALSE	FALSE	FALSE	FALSE	-1.13867	2.45839	0.0185414	-3.24264
CB_T0_v_CB_T3	CB_T0	CB_T3	ENSG00000270154	1.48822	0.048062	ENSG00000270154		8	lncRNA	novel transcript	FALSE	TRUE	FALSE	FALSE	-1.24937	2.55842	0.0145479	-3.05007
CB_T0_v_CB_T3	CB_T0	CB_T3	ENSG00000159403|C1R	1.48739	0.0622875	ENSG00000159403	C1R	12	protein_coding	complement C1r [Source:HGNC Symbol;Acc:HGNC:1246]	FALSE	FALSE	TRUE	FALSE	-0.919446	2.42577	0.0200452	-3.22528
CB_T0_v_CB_T3	CB_T0	CB_T3	ENSG00000253347	1.48725	0.00340199	ENSG00000253347		17	lncRNA	novel transcript	FALSE	TRUE	FALSE	FALSE	-1.20529	3.7419	0.000592238	-0.296893
CB_T0_v_CB_T3	CB_T0	CB_T3	LINC01046	1.48711	0.0447773	ENSG00000233405	LINC01046	13	lncRNA	long intergenic non-protein coding RNA 1046 [Source:HGNC Symbol;Acc:HGNC:49040]	FALSE	FALSE	FALSE	FALSE	-1.45413	2.59516	0.0132906	-2.96288
CB_T0_v_CB_T3	CB_T0	CB_T3	FGF14-AS2	1.48685	0.0554743	ENSG00000272143	FGF14-AS2	13	lncRNA	FGF14 antisense RNA 2 [Source:HGNC Symbol;Acc:HGNC:44368]	FALSE	FALSE	FALSE	FALSE	-0.617933	2.48602	0.0173488	-3.14038
CB_T0_v_CB_T3	CB_T0	CB_T3	PDE9A	1.48631	2.80342e-06	ENSG00000160191	PDE9A	21	protein_coding	phosphodiesterase 9A [Source:HGNC Symbol;Acc:HGNC:8795]	FALSE	FALSE	FALSE	FALSE	3.54475	6.37255	1.63148e-07	7.17021
CB_T0_v_CB_T3	CB_T0	CB_T3	ARFGEF3	1.48582	0.188648	ENSG00000112379	ARFGEF3	6	protein_coding	ARFGEF family member 3 [Source:HGNC Symbol;Acc:HGNC:21213]	FALSE	FALSE	FALSE	FALSE	-0.633126	1.77466	0.0838264	-4.30593
CB_T0_v_CB_T3	CB_T0	CB_T3	GPR61	1.4857	0.168078	ENSG00000156097	GPR61	1	protein_coding	G protein-coupled receptor 61 [Source:HGNC Symbol;Acc:HGNC:13300]	FALSE	FALSE	FALSE	FALSE	-1.67413	1.84992	0.0719776	-4.24677
CB_T0_v_CB_T3	CB_T0	CB_T3	FAM88F	1.48564	0.415404	ENSG00000226007	FAM88F	9	lncRNA	family with sequence similarity 88 member F [Source:HGNC Symbol;Acc:HGNC:56162]	FALSE	FALSE	FALSE	FALSE	-3.03193	1.17246	0.248186	-4.79489
CB_T0_v_CB_T3	CB_T0	CB_T3	ENSG00000290034	1.48358	0.22895	ENSG00000290034		6	lncRNA	novel transcript, antisense to TREM2	FALSE	TRUE	FALSE	FALSE	-2.43312	1.64529	0.108016	-4.42602
CB_T0_v_CB_T3	CB_T0	CB_T3	USP41	1.48301	0.345985	ENSG00000161133	USP41	22	transcribed_unprocessed_pseudogene	ubiquitin specific peptidase 41 [Source:HGNC Symbol;Acc:HGNC:20070]	FALSE	FALSE	FALSE	FALSE	-3.80667	1.33314	0.190286	-4.62513
CB_T0_v_CB_T3	CB_T0	CB_T3	ENSG00000287996	1.48212	0.150614	ENSG00000287996		13	lncRNA	novel transcript	FALSE	TRUE	FALSE	FALSE	-1.68746	1.92003	0.0622522	-4.11198
CB_T0_v_CB_T3	CB_T0	CB_T3	KATNAL1	1.48192	0.00300547	ENSG00000102781	KATNAL1	13	protein_coding	katanin catalytic subunit A1 like 1 [Source:HGNC Symbol;Acc:HGNC:28361]	FALSE	FALSE	FALSE	FALSE	2.23194	3.79284	0.00051032	-0.332319
CB_T0_v_CB_T3	CB_T0	CB_T3	ENSG00000234784	1.48186	0.0652909	ENSG00000234784		1	processed_pseudogene	NADH dehydrogenase (ubiquinone) 1 alpha subcomplex, 4, 9kDa (NDUFA4) pseudogene	FALSE	TRUE	FALSE	FALSE	-2.72388	2.40107	0.0212565	-3.23457
CB_T0_v_CB_T3	CB_T0	CB_T3	MAGED2	1.48165	8.23226e-11	ENSG00000102316	MAGED2	X	protein_coding	MAGE family member D2 [Source:HGNC Symbol;Acc:HGNC:16353]	FALSE	FALSE	FALSE	FALSE	6.10265	10.3583	1.03388e-12	18.7871
CB_T0_v_CB_T3	CB_T0	CB_T3	LINC00701	1.48164	0.0972517	ENSG00000234556	LINC00701	10	lncRNA	long intergenic non-protein coding RNA 701 [Source:HGNC Symbol;Acc:HGNC:44674]	FALSE	FALSE	FALSE	FALSE	-2.3676	2.18253	0.0352095	-3.61796
CB_T0_v_CB_T3	CB_T0	CB_T3	SLC46A3	1.48145	8.85479e-11	ENSG00000139508	SLC46A3	13	protein_coding	solute carrier family 46 member 3 [Source:HGNC Symbol;Acc:HGNC:27501]	FALSE	FALSE	FALSE	FALSE	3.90661	10.3254	1.1326e-12	18.8167
CB_T0_v_CB_T3	CB_T0	CB_T3	ENSG00000291236	1.48116	0.456455	ENSG00000291236		2	lncRNA	novel transcript	FALSE	TRUE	FALSE	FALSE	-3.70999	1.08594	0.28423	-4.84489
CB_T0_v_CB_T3	CB_T0	CB_T3	IFI44L	1.48108	0.0540706	ENSG00000137959	IFI44L	1	protein_coding	interferon induced protein 44 like [Source:HGNC Symbol;Acc:HGNC:17817]	FALSE	FALSE	FALSE	FALSE	6.42211	2.49955	0.0167908	-4.35591
CB_T0_v_CB_T3	CB_T0	CB_T3	ENSG00000272320	1.48004	0.00702821	ENSG00000272320		6	lncRNA	novel transcript, antisense to SLC22A23	FALSE	TRUE	FALSE	FALSE	-0.889058	3.44408	0.00139244	-1.05132
CB_T0_v_CB_T3	CB_T0	CB_T3	ENSG00000283499	1.47985	0.118778	ENSG00000283499		4	snRNA	U6 spliceosomal RNA [Source:RFAM;Acc:RF00026]	FALSE	TRUE	FALSE	FALSE	-2.83832	2.06579	0.0455955	-3.83013
CB_T0_v_CB_T3	CB_T0	CB_T3	CD72	1.47975	0.00414013	ENSG00000137101	CD72	9	protein_coding	CD72 molecule [Source:HGNC Symbol;Acc:HGNC:1696]	FALSE	FALSE	FALSE	FALSE	0.576194	3.66337	0.000743937	-0.574432
CB_T0_v_CB_T3	CB_T0	CB_T3	F10-AS1	1.47951	0.144458	ENSG00000231882	F10-AS1	13	lncRNA	F10 antisense RNA 1 [Source:HGNC Symbol;Acc:HGNC:40225]	FALSE	FALSE	FALSE	FALSE	-2.08628	1.94537	0.0590269	-4.02558
CB_T0_v_CB_T3	CB_T0	CB_T3	SHROOM3	1.47925	0.308218	ENSG00000138771	SHROOM3	4	protein_coding	shroom family member 3 [Source:HGNC Symbol;Acc:HGNC:30422]	FALSE	FALSE	FALSE	FALSE	-0.331188	1.42407	0.162446	-4.94113
CB_T0_v_CB_T3	CB_T0	CB_T3	LY6E-DT	1.47924	0.00395308	ENSG00000247317	LY6E-DT	8	lncRNA	LY6E divergent transcript [Source:HGNC Symbol;Acc:HGNC:53728]	FALSE	FALSE	TRUE	FALSE	0.536513	3.68105	0.000706813	-0.48983
CB_T0_v_CB_T3	CB_T0	CB_T3	ENSG00000229190	1.4791	0.0160527	ENSG00000229190		10	lncRNA	novel transcript	FALSE	TRUE	FALSE	FALSE	-2.07791	3.08632	0.0037362	-1.86187
CB_T0_v_CB_T3	CB_T0	CB_T3	ENSG00000205625	1.47865	0.0171518	ENSG00000205625		6	processed_pseudogene	stathmin-like 2 (STMN2) pseudogene	FALSE	TRUE	FALSE	FALSE	-0.980026	3.056	0.00405299	-1.9306
CB_T0_v_CB_T3	CB_T0	CB_T3	MAF	1.47831	0.00739805	ENSG00000178573	MAF	16	protein_coding	MAF bZIP transcription factor [Source:HGNC Symbol;Acc:HGNC:6776]	FALSE	FALSE	FALSE	FALSE	3.35779	3.42115	0.00148544	-1.3599
CB_T0_v_CB_T3	CB_T0	CB_T3	OR52A1	1.47829	0.0200083	ENSG00000182070	OR52A1	11	protein_coding	olfactory receptor family 52 subfamily A member 1 [Source:HGNC Symbol;Acc:HGNC:8318]	FALSE	FALSE	FALSE	FALSE	-1.69562	2.98448	0.0049035	-2.09248
CB_T0_v_CB_T3	CB_T0	CB_T3	ENSG00000264812	1.47732	0.0112659	ENSG00000264812		17	lncRNA	novel transcript, sense intronic C17orf101	FALSE	TRUE	FALSE	FALSE	-1.02077	3.24325	0.0024375	-1.5058
CB_T0_v_CB_T3	CB_T0	CB_T3	APOBR	1.47676	0.00239019	ENSG00000184730	APOBR	16	protein_coding	apolipoprotein B receptor [Source:HGNC Symbol;Acc:HGNC:24087]	FALSE	FALSE	FALSE	FALSE	1.61354	3.88396	0.000390329	-9.49332e-06
CB_T0_v_CB_T3	CB_T0	CB_T3	ENSG00000290469	1.47671	0.0180204	ENSG00000290469		12	lncRNA	novel transcript	FALSE	TRUE	FALSE	FALSE	0.450191	3.03339	0.00430559	-2.06021
CB_T0_v_CB_T3	CB_T0	CB_T3	CNBD2	1.47662	0.0714206	ENSG00000149646	CNBD2	20	protein_coding	cyclic nucleotide binding domain containing 2 [Source:HGNC Symbol;Acc:HGNC:16145]	FALSE	FALSE	FALSE	FALSE	-0.453162	2.35298	0.0238069	-3.50745
CB_T0_v_CB_T3	CB_T0	CB_T3	ENSG00000258449	1.47644	0.0957993	ENSG00000258449		12	lncRNA	novel transcript, antisense to LRMP	FALSE	TRUE	FALSE	FALSE	-2.86308	2.19097	0.0345467	-3.6112
CB_T0_v_CB_T3	CB_T0	CB_T3	KDM7A	1.4757	2.60907e-09	ENSG00000006459	KDM7A	7	protein_coding	lysine demethylase 7A [Source:HGNC Symbol;Acc:HGNC:22224]	FALSE	FALSE	FALSE	FALSE	6.63657	8.94459	5.88801e-11	14.6995
CB_T0_v_CB_T3	CB_T0	CB_T3	STMN3	1.4752	5.77883e-09	ENSG00000197457	STMN3	20	protein_coding	stathmin 3 [Source:HGNC Symbol;Acc:HGNC:15926]	FALSE	FALSE	FALSE	FALSE	5.70016	8.64368	1.43771e-10	13.9346
CB_T0_v_CB_T3	CB_T0	CB_T3	HTR7	1.47517	0.000303821	ENSG00000148680	HTR7	10	protein_coding	5-hydroxytryptamine receptor 7 [Source:HGNC Symbol;Acc:HGNC:5302]	FALSE	FALSE	FALSE	FALSE	-0.212617	4.67535	3.52333e-05	2.24316
CB_T0_v_CB_T3	CB_T0	CB_T3	ORM2	1.47504	0.00167013	ENSG00000228278	ORM2	9	protein_coding	orosomucoid 2 [Source:HGNC Symbol;Acc:HGNC:8499]	FALSE	FALSE	FALSE	FALSE	-0.545529	4.02622	0.000255767	0.426488
CB_T0_v_CB_T3	CB_T0	CB_T3	ENSG00000286142	1.47486	0.0556726	ENSG00000286142		1	lncRNA	novel transcript	FALSE	TRUE	FALSE	FALSE	-2.29859	2.48362	0.0174496	-3.10621
CB_T0_v_CB_T3	CB_T0	CB_T3	ENSG00000272760	1.47449	0.240222	ENSG00000272760		7	lncRNA	novel transcript, antisense to PAXIP1	FALSE	TRUE	FALSE	FALSE	-0.70704	1.61045	0.115432	-4.71423
CB_T0_v_CB_T3	CB_T0	CB_T3	MTCO2P11	1.47424	0.15215	ENSG00000235917	MTCO2P11	9	unprocessed_pseudogene	MT-CO2 pseudogene 11 [Source:HGNC Symbol;Acc:HGNC:52027]	FALSE	FALSE	FALSE	FALSE	-2.7734	1.91379	0.0630695	-4.00457
CB_T0_v_CB_T3	CB_T0	CB_T3	TTPA	1.47307	0.130583	ENSG00000137561	TTPA	8	protein_coding	alpha tocopherol transfer protein [Source:HGNC Symbol;Acc:HGNC:12404]	FALSE	FALSE	FALSE	FALSE	-1.04622	2.00662	0.0518184	-4.03952
CB_T0_v_CB_T3	CB_T0	CB_T3	MBTPS1-DT	1.47292	0.0604006	ENSG00000260018	MBTPS1-DT	16	lncRNA	MBTPS1 divergent transcript [Source:HGNC Symbol;Acc:HGNC:55401]	FALSE	FALSE	FALSE	FALSE	-1.15706	2.44154	0.0193051	-3.1897
CB_T0_v_CB_T3	CB_T0	CB_T3	IFITM3P6	1.47262	0.00310647	ENSG00000258352	IFITM3P6	12	transcribed_processed_pseudogene	IFITM3P pseudogene 6 [Source:HGNC Symbol;Acc:HGNC:54545]	FALSE	FALSE	FALSE	FALSE	1.0173	3.77861	0.000532031	-0.25236
CB_T0_v_CB_T3	CB_T0	CB_T3	CTSF	1.47245	1.24296e-05	ENSG00000174080	CTSF	11	protein_coding	cathepsin F [Source:HGNC Symbol;Acc:HGNC:2531]	FALSE	FALSE	FALSE	FALSE	2.44864	5.8395	8.90503e-07	5.60138
CB_T0_v_CB_T3	CB_T0	CB_T3	GSTM4	1.47226	0.0643528	ENSG00000168765	GSTM4	1	protein_coding	glutathione S-transferase mu 4 [Source:HGNC Symbol;Acc:HGNC:4636]	FALSE	FALSE	FALSE	FALSE	1.3799	2.40833	0.0208939	-3.6813
CB_T0_v_CB_T3	CB_T0	CB_T3	ECT2	1.47189	0.000292736	ENSG00000114346	ECT2	3	protein_coding	epithelial cell transforming 2 [Source:HGNC Symbol;Acc:HGNC:3155]	FALSE	FALSE	FALSE	FALSE	3.08539	4.68985	3.36807e-05	2.18995
CB_T0_v_CB_T3	CB_T0	CB_T3	ENSG00000228113	1.47137	0.0358668	ENSG00000228113		7	lncRNA	novel transcript, antisense to STEAP4	FALSE	TRUE	FALSE	FALSE	-0.352826	2.70581	0.0100831	-2.79317
CB_T0_v_CB_T3	CB_T0	CB_T3	ENSG00000276651	1.47136	0.0895927	ENSG00000276651		15	lncRNA	novel transcript	FALSE	TRUE	FALSE	FALSE	-1.25944	2.2277	0.031791	-3.6375
CB_T0_v_CB_T3	CB_T0	CB_T3	ENSG00000215840	1.47035	0.260132	ENSG00000215840		1	processed_pseudogene	ribosomal protein S2 (RPS2) pseudogene	FALSE	TRUE	FALSE	FALSE	-2.89618	1.55317	0.128528	-4.48464
CB_T0_v_CB_T3	CB_T0	CB_T3	ENSG00000276077	1.47019	0.412091	ENSG00000276077		21	lncRNA	novel transcript	FALSE	TRUE	FALSE	FALSE	-1.93514	1.18022	0.245122	-4.93897
CB_T0_v_CB_T3	CB_T0	CB_T3	FAM111A	1.46957	4.15264e-11	ENSG00000166801	FAM111A	11	protein_coding	FAM111 trypsin like peptidase A [Source:HGNC Symbol;Acc:HGNC:24725]	FALSE	FALSE	FALSE	FALSE	6.18362	10.6626	4.48007e-13	19.6681
CB_T0_v_CB_T3	CB_T0	CB_T3	HMGB2	1.46917	1.7043e-06	ENSG00000164104	HMGB2	4	protein_coding	high mobility group box 2 [Source:HGNC Symbol;Acc:HGNC:5000]	FALSE	FALSE	FALSE	FALSE	5.9621	6.5514	9.2466e-08	7.61924
CB_T0_v_CB_T3	CB_T0	CB_T3	LINC01050	1.46916	0.147379	ENSG00000271216	LINC01050	13	lncRNA	long intergenic non-protein coding RNA 1050 [Source:HGNC Symbol;Acc:HGNC:49044]	FALSE	FALSE	FALSE	FALSE	-1.55619	1.93298	0.060585	-4.09546
CB_T0_v_CB_T3	CB_T0	CB_T3	GIMAP8	1.46912	9.05484e-10	ENSG00000171115	GIMAP8	7	protein_coding	GTPase, IMAP family member 8 [Source:HGNC Symbol;Acc:HGNC:21792]	FALSE	FALSE	FALSE	FALSE	5.52596	9.37173	1.69004e-11	16.0668
CB_T0_v_CB_T3	CB_T0	CB_T3	RN7SKP287	1.46858	0.251066	ENSG00000252355	RN7SKP287	11	misc_RNA	RN7SK pseudogene 287 [Source:HGNC Symbol;Acc:HGNC:46011]	FALSE	FALSE	FALSE	FALSE	-2.63908	1.57813	0.122681	-4.49339
CB_T0_v_CB_T3	CB_T0	CB_T3	RIMBP3B	1.46778	0.106999	ENSG00000274600	RIMBP3B	22	protein_coding	RIMS binding protein 3B [Source:HGNC Symbol;Acc:HGNC:33891]	FALSE	FALSE	FALSE	FALSE	0.422575	2.12715	0.0398423	-4.0132
CB_T0_v_CB_T3	CB_T0	CB_T3	CYB5R2	1.46749	0.17845	ENSG00000166394	CYB5R2	11	protein_coding	cytochrome b5 reductase 2 [Source:HGNC Symbol;Acc:HGNC:24376]	FALSE	FALSE	FALSE	FALSE	0.0583353	1.81178	0.0777917	-4.46353
CB_T0_v_CB_T3	CB_T0	CB_T3	ENSG00000267980	1.46734	3.53092e-05	ENSG00000267980		19	lncRNA	novel transcript, antisense to SH3GL1	FALSE	TRUE	FALSE	FALSE	0.829707	5.4605	2.9745e-06	4.53046
CB_T0_v_CB_T3	CB_T0	CB_T3	TSPEAR	1.46725	0.150983	ENSG00000175894	TSPEAR	21	protein_coding	thrombospondin type laminin G domain and EAR repeats [Source:HGNC Symbol;Acc:HGNC:1268]	FALSE	FALSE	FALSE	FALSE	-1.64553	1.91846	0.0624576	-4.12132
CB_T0_v_CB_T3	CB_T0	CB_T3	ENSG00000251249	1.46698	0.0346441	ENSG00000251249		4	lncRNA	novel transcript	FALSE	TRUE	FALSE	FALSE	-2.26499	2.72303	0.0096537	-2.62439
CB_T0_v_CB_T3	CB_T0	CB_T3	CDPF1P1	1.46697	0.00254513	ENSG00000227799	CDPF1P1	2	processed_pseudogene	CDPF1 pseudogene 1 [Source:HGNC Symbol;Acc:HGNC:54763]	FALSE	FALSE	FALSE	FALSE	0.0661641	3.85884	0.000420353	-0.0337737
CB_T0_v_CB_T3	CB_T0	CB_T3	AFF3	1.46553	0.000545917	ENSG00000144218	AFF3	2	protein_coding	ALF transcription elongation factor 3 [Source:HGNC Symbol;Acc:HGNC:6473]	FALSE	FALSE	FALSE	FALSE	4.14649	4.45372	6.99115e-05	1.23177
CB_T0_v_CB_T3	CB_T0	CB_T3	PIK3C2G	1.46522	0.261697	ENSG00000139144	PIK3C2G	12	protein_coding	phosphatidylinositol-4-phosphate 3-kinase catalytic subunit type 2 gamma [Source:HGNC Symbol;Acc:HGNC:8973]	FALSE	FALSE	FALSE	FALSE	-2.93744	1.54834	0.129686	-4.54612
CB_T0_v_CB_T3	CB_T0	CB_T3	ALS2CL	1.46457	3.48346e-06	ENSG00000178038	ALS2CL	3	protein_coding	ALS2 C-terminal like [Source:HGNC Symbol;Acc:HGNC:20605]	FALSE	FALSE	FALSE	FALSE	4.23287	6.29478	2.08916e-07	6.8095
CB_T0_v_CB_T3	CB_T0	CB_T3	BCL11A	1.46434	2.19984e-06	ENSG00000119866	BCL11A	2	protein_coding	BAF chromatin remodeling complex subunit BCL11A [Source:HGNC Symbol;Acc:HGNC:13221]	FALSE	FALSE	FALSE	FALSE	3.18833	6.45972	1.23687e-07	7.3047
CB_T0_v_CB_T3	CB_T0	CB_T3	ENSG00000261019	1.46412	0.0721538	ENSG00000261019		7	lncRNA	novel transcript	FALSE	TRUE	FALSE	FALSE	-1.47977	2.34701	0.0241417	-3.36413
CB_T0_v_CB_T3	CB_T0	CB_T3	LINC00608	1.46328	0.383834	ENSG00000236445	LINC00608	2	lncRNA	long intergenic non-protein coding RNA 608 [Source:HGNC Symbol;Acc:HGNC:27179]	FALSE	FALSE	FALSE	FALSE	-1.71725	1.24432	0.22087	-4.96481
CB_T0_v_CB_T3	CB_T0	CB_T3	MCHR1	1.46303	0.234353	ENSG00000128285	MCHR1	22	protein_coding	melanin concentrating hormone receptor 1 [Source:HGNC Symbol;Acc:HGNC:4479]	FALSE	FALSE	FALSE	FALSE	-2.75773	1.62865	0.111507	-4.45351
CB_T0_v_CB_T3	CB_T0	CB_T3	SH2D4A	1.462	0.000159813	ENSG00000104611	SH2D4A	8	protein_coding	SH2 domain containing 4A [Source:HGNC Symbol;Acc:HGNC:26102]	FALSE	FALSE	FALSE	FALSE	3.02145	4.91267	1.67916e-05	2.78635
CB_T0_v_CB_T3	CB_T0	CB_T3	ENSG00000262898	1.4614	0.311619	ENSG00000262898		17	lncRNA	novel transcript	FALSE	TRUE	FALSE	FALSE	-2.59078	1.41579	0.164841	-4.66355
CB_T0_v_CB_T3	CB_T0	CB_T3	ENSG00000238198|LRIG2-DT	1.46135	0.559748	ENSG00000238198	LRIG2-DT	1	lncRNA	LRIG2 divergent transcript [Source:HGNC Symbol;Acc:HGNC:54312]	FALSE	FALSE	TRUE	FALSE	-1.648	0.882087	0.38318	-5.31296
CB_T0_v_CB_T3	CB_T0	CB_T3	CDC14A	1.46112	4.47719e-09	ENSG00000079335	CDC14A	1	protein_coding	cell division cycle 14A [Source:HGNC Symbol;Acc:HGNC:1718]	FALSE	FALSE	FALSE	FALSE	5.09406	8.74038	1.07786e-10	14.2601
CB_T0_v_CB_T3	CB_T0	CB_T3	ENSG00000287833	1.46112	0.00910133	ENSG00000287833		14	lncRNA	novel transcript	FALSE	TRUE	FALSE	FALSE	0.244562	3.33386	0.00189673	-1.3949
CB_T0_v_CB_T3	CB_T0	CB_T3	FSIP1	1.4605	0.266254	ENSG00000150667	FSIP1	15	protein_coding	fibrous sheath interacting protein 1 [Source:HGNC Symbol;Acc:HGNC:21674]	FALSE	FALSE	FALSE	FALSE	-1.64806	1.53541	0.132826	-4.4824
CB_T0_v_CB_T3	CB_T0	CB_T3	ENSG00000234584	1.46015	0.180803	ENSG00000234584		2	lncRNA	novel transcript	FALSE	TRUE	FALSE	FALSE	-2.7116	1.80294	0.0791948	-4.15202
CB_T0_v_CB_T3	CB_T0	CB_T3	ENSG00000289091	1.46014	0.0765246	ENSG00000289091		2	lncRNA	novel transcript, antisense to RALB	FALSE	TRUE	FALSE	FALSE	-1.29149	2.31617	0.0259414	-3.44502
CB_T0_v_CB_T3	CB_T0	CB_T3	ARIH2OS	1.46014	0.000475079	ENSG00000221883	ARIH2OS	3	lncRNA	ARIH2 opposite strand lncRNA [Source:HGNC Symbol;Acc:HGNC:34425]	FALSE	FALSE	FALSE	FALSE	0.512607	4.5058	5.95547e-05	1.75554
CB_T0_v_CB_T3	CB_T0	CB_T3	MIR4520-1	1.45983	0.0861262	ENSG00000264468	MIR4520-1	17	miRNA	microRNA 4520-1 [Source:HGNC Symbol;Acc:HGNC:41775]	FALSE	FALSE	FALSE	FALSE	-2.02343	2.25061	0.0301731	-3.50726
CB_T0_v_CB_T3	CB_T0	CB_T3	ADAMTS16	1.4598	0.00755571	ENSG00000145536	ADAMTS16	5	protein_coding	ADAM metallopeptidase with thrombospondin type 1 motif 16 [Source:HGNC Symbol;Acc:HGNC:17108]	FALSE	FALSE	FALSE	FALSE	-0.51037	3.41283	0.0015206	-1.11957
CB_T0_v_CB_T3	CB_T0	CB_T3	TUSC3	1.45944	0.118861	ENSG00000104723	TUSC3	8	protein_coding	tumor suppressor candidate 3 [Source:HGNC Symbol;Acc:HGNC:30242]	FALSE	FALSE	FALSE	FALSE	-1.05669	2.06523	0.0456509	-3.95046
CB_T0_v_CB_T3	CB_T0	CB_T3	ESRRG	1.45935	0.0661062	ENSG00000196482	ESRRG	1	protein_coding	estrogen related receptor gamma [Source:HGNC Symbol;Acc:HGNC:3474]	FALSE	FALSE	FALSE	FALSE	-2.50846	2.39434	0.0215982	-3.24975
CB_T0_v_CB_T3	CB_T0	CB_T3	LINC00689	1.45854	0.0233521	ENSG00000231419	LINC00689	7	lncRNA	long intergenic non-protein coding RNA 689 [Source:HGNC Symbol;Acc:HGNC:27217]	FALSE	FALSE	FALSE	FALSE	0.545976	2.91232	0.00592961	-2.64951
CB_T0_v_CB_T3	CB_T0	CB_T3	ENSG00000260400	1.45722	0.00598631	ENSG00000260400		10	lncRNA	novel transcript, overlapping to TET1	FALSE	TRUE	FALSE	FALSE	-0.995269	3.51329	0.00114438	-0.881134
CB_T0_v_CB_T3	CB_T0	CB_T3	PNMA3	1.45702	0.00420348	ENSG00000183837	PNMA3	X	protein_coding	PNMA family member 3 [Source:HGNC Symbol;Acc:HGNC:18742]	FALSE	FALSE	FALSE	FALSE	2.04873	3.65715	0.000757431	-0.756079
CB_T0_v_CB_T3	CB_T0	CB_T3	KIF24	1.45655	0.00175646	ENSG00000186638	KIF24	9	protein_coding	kinesin family member 24 [Source:HGNC Symbol;Acc:HGNC:19916]	FALSE	FALSE	FALSE	FALSE	2.02257	4.00598	0.000271702	0.3481
CB_T0_v_CB_T3	CB_T0	CB_T3	ENSG00000273824	1.45599	0.199125	ENSG00000273824		12	lncRNA	novel transcript	FALSE	TRUE	FALSE	FALSE	-2.68202	1.73996	0.0898209	-4.27449
CB_T0_v_CB_T3	CB_T0	CB_T3	RP1	1.45571	0.109616	ENSG00000104237	RP1	8	protein_coding	RP1 axonemal microtubule associated [Source:HGNC Symbol;Acc:HGNC:10263]	FALSE	FALSE	FALSE	FALSE	-1.87002	2.1129	0.0411175	-3.8188
CB_T0_v_CB_T3	CB_T0	CB_T3	ENSG00000290578	1.45567	0.000229507	ENSG00000290578		1	lncRNA	novel transcript	FALSE	TRUE	FALSE	FALSE	1.0997	4.77951	2.54712e-05	2.5016
CB_T0_v_CB_T3	CB_T0	CB_T3	ALDH1L1	1.45561	0.0540343	ENSG00000144908	ALDH1L1	3	protein_coding	aldehyde dehydrogenase 1 family member L1 [Source:HGNC Symbol;Acc:HGNC:3978]	FALSE	FALSE	FALSE	FALSE	-0.419967	2.49993	0.0167752	-3.24882
CB_T0_v_CB_T3	CB_T0	CB_T3	ENSG00000256278	1.45539	0.154393	ENSG00000256278		15	lncRNA	novel transcript, antisense to ZSCAN2	FALSE	TRUE	FALSE	FALSE	-2.14558	1.90396	0.064375	-4.08045
CB_T0_v_CB_T3	CB_T0	CB_T3	RN7SL688P	1.45485	0.0922484	ENSG00000239726	RN7SL688P	11	misc_RNA	RNA, 7SL, cytoplasmic 688, pseudogene [Source:HGNC Symbol;Acc:HGNC:46704]	FALSE	FALSE	FALSE	FALSE	-2.94069	2.21132	0.032995	-3.56072
CB_T0_v_CB_T3	CB_T0	CB_T3	WASF3	1.45434	0.383992	ENSG00000132970	WASF3	13	protein_coding	WASP family member 3 [Source:HGNC Symbol;Acc:HGNC:12734]	FALSE	FALSE	FALSE	FALSE	-2.79455	1.24362	0.221124	-4.8622
CB_T0_v_CB_T3	CB_T0	CB_T3	DSCAML1	1.45361	0.480835	ENSG00000177103	DSCAML1	11	protein_coding	DS cell adhesion molecule like 1 [Source:HGNC Symbol;Acc:HGNC:14656]	FALSE	FALSE	FALSE	FALSE	-3.68551	1.03616	0.306565	-4.91193
CB_T0_v_CB_T3	CB_T0	CB_T3	EML4-AS1	1.45298	0.0559288	ENSG00000224875	EML4-AS1	2	lncRNA	EML4 antisense RNA 1 [Source:HGNC Symbol;Acc:HGNC:40112]	FALSE	FALSE	FALSE	FALSE	-1.14118	2.48146	0.0175407	-3.15584
CB_T0_v_CB_T3	CB_T0	CB_T3	ENSG00000233967	1.45251	0.00107994	ENSG00000233967		6	lncRNA	novel transcript	FALSE	TRUE	FALSE	FALSE	0.903378	4.19517	0.000153866	0.854659
CB_T0_v_CB_T3	CB_T0	CB_T3	FGL2	1.45202	0.124439	ENSG00000127951	FGL2	7	protein_coding	fibrinogen like 2 [Source:HGNC Symbol;Acc:HGNC:3696]	FALSE	FALSE	FALSE	FALSE	0.654917	2.03715	0.0485211	-4.16392
CB_T0_v_CB_T3	CB_T0	CB_T3	ZNF90P1	1.45151	0.00837329	ENSG00000241738	ZNF90P1	3	processed_pseudogene	zinc finger protein 90 pseudogene 1 [Source:HGNC Symbol;Acc:HGNC:12888]	FALSE	FALSE	FALSE	FALSE	0.0188657	3.36936	0.00171782	-1.30945
CB_T0_v_CB_T3	CB_T0	CB_T3	ZNF75CP	1.45127	0.16782	ENSG00000288393	ZNF75CP	11	transcribed_processed_pseudogene	zinc finger protein 75C, pseudogene [Source:HGNC Symbol;Acc:HGNC:13148]	FALSE	FALSE	FALSE	FALSE	-3.04361	1.85089	0.0718349	-4.14593
CB_T0_v_CB_T3	CB_T0	CB_T3	SLC35E2A	1.45081	0.273968	ENSG00000215790	SLC35E2A	1	transcribed_unprocessed_pseudogene	solute carrier family 35 member E2A [Source:HGNC Symbol;Acc:HGNC:20863]	FALSE	FALSE	FALSE	FALSE	0.630945	1.51295	0.138424	-5.26271
CB_T0_v_CB_T3	CB_T0	CB_T3	ENSG00000254989	1.45074	0.164405	ENSG00000254989		11	lncRNA	novel transcript	FALSE	TRUE	FALSE	FALSE	-2.5794	1.86452	0.0698521	-4.1037
CB_T0_v_CB_T3	CB_T0	CB_T3	ENSG00000179253	1.45058	0.0051809	ENSG00000179253		20	lncRNA	novel transcript, antisense to CDH4	FALSE	TRUE	FALSE	FALSE	0.844331	3.5738	0.000962785	-0.892089
CB_T0_v_CB_T3	CB_T0	CB_T3	ERN1	1.4502	7.14768e-06	ENSG00000178607	ERN1	17	protein_coding	endoplasmic reticulum to nucleus signaling 1 [Source:HGNC Symbol;Acc:HGNC:3449]	FALSE	FALSE	FALSE	FALSE	5.08616	6.03837	4.7259e-07	5.97168
CB_T0_v_CB_T3	CB_T0	CB_T3	CCDC9B	1.45017	0.025901	ENSG00000188549	CCDC9B	15	protein_coding	coiled-coil domain containing 9B [Source:HGNC Symbol;Acc:HGNC:33488]	FALSE	FALSE	FALSE	FALSE	1.10664	2.86426	0.00672096	-2.65068
CB_T0_v_CB_T3	CB_T0	CB_T3	ENSG00000280571	1.44966	0.495165	ENSG00000280571		3	protein_coding	novel protein	FALSE	TRUE	FALSE	FALSE	0.579155	1.00675	0.320313	-5.26271
CB_T0_v_CB_T3	CB_T0	CB_T3	ENSG00000256514	1.44962	0.159971	ENSG00000256514		11	protein_coding	novel protein	FALSE	TRUE	FALSE	FALSE	1.24181	1.88113	0.0674982	-4.71669
CB_T0_v_CB_T3	CB_T0	CB_T3	MIR663A	1.44941	0.115349	ENSG00000284419	MIR663A	20	miRNA	microRNA 663a [Source:HGNC Symbol;Acc:HGNC:32919]	FALSE	FALSE	FALSE	FALSE	2.81403	2.0834	0.0438742	-4.62305
CB_T0_v_CB_T3	CB_T0	CB_T3	ENSG00000237498	1.44902	0.200568	ENSG00000237498		2	lncRNA	novel transcript	FALSE	TRUE	FALSE	FALSE	-2.609	1.73483	0.0907352	-4.27743
CB_T0_v_CB_T3	CB_T0	CB_T3	OR4K2	1.44886	0.0933623	ENSG00000165762	OR4K2	14	protein_coding	olfactory receptor family 4 subfamily K member 2 [Source:HGNC Symbol;Acc:HGNC:14728]	FALSE	FALSE	FALSE	FALSE	-1.86341	2.20472	0.0334911	-3.6229
CB_T0_v_CB_T3	CB_T0	CB_T3	HSPA6	1.44881	0.136157	ENSG00000173110	HSPA6	1	protein_coding	heat shock protein family A (Hsp70) member 6 [Source:HGNC Symbol;Acc:HGNC:5239]	FALSE	FALSE	FALSE	FALSE	0.986225	1.98122	0.0547089	-4.46454
CB_T0_v_CB_T3	CB_T0	CB_T3	SKIDA1	1.4487	0.12531	ENSG00000180592	SKIDA1	10	protein_coding	SKI/DACH domain containing 1 [Source:HGNC Symbol;Acc:HGNC:32697]	FALSE	FALSE	FALSE	FALSE	-0.562601	2.03242	0.049019	-4.09884
CB_T0_v_CB_T3	CB_T0	CB_T3	DPH5-DT	1.44796	1.30791e-09	ENSG00000233184	DPH5-DT	1	lncRNA	DPH5 divergent transcript [Source:HGNC Symbol;Acc:HGNC:53720]	FALSE	FALSE	FALSE	FALSE	4.75921	9.21875	2.63574e-11	15.6801
CB_T0_v_CB_T3	CB_T0	CB_T3	APOD	1.44788	0.0915577	ENSG00000189058	APOD	3	protein_coding	apolipoprotein D [Source:HGNC Symbol;Acc:HGNC:612]	FALSE	FALSE	FALSE	FALSE	-2.16834	2.2153	0.0326987	-3.59332
CB_T0_v_CB_T3	CB_T0	CB_T3	RNA5SP390	1.4473	0.165566	ENSG00000222123	RNA5SP390	15	rRNA_pseudogene	RNA, 5S ribosomal pseudogene 390 [Source:HGNC Symbol;Acc:HGNC:43290]	FALSE	FALSE	FALSE	FALSE	-2.25013	1.85955	0.0705695	-4.18847
CB_T0_v_CB_T3	CB_T0	CB_T3	CP	1.44694	0.0330975	ENSG00000047457	CP	3	protein_coding	ceruloplasmin [Source:HGNC Symbol;Acc:HGNC:2295]	FALSE	FALSE	FALSE	FALSE	-0.718727	2.74587	0.00911034	-2.69145
CB_T0_v_CB_T3	CB_T0	CB_T3	ENSG00000259672	1.44683	0.163499	ENSG00000259672		15	lncRNA	novel transcript	FALSE	TRUE	FALSE	FALSE	-2.24247	1.86795	0.06936	-4.09495
CB_T0_v_CB_T3	CB_T0	CB_T3	ENSG00000254802	1.44647	0.106236	ENSG00000254802		8	lncRNA	novel transcript	FALSE	TRUE	FALSE	FALSE	-0.445984	2.13136	0.039472	-3.8453
CB_T0_v_CB_T3	CB_T0	CB_T3	LINC01010	1.4461	0.0594411	ENSG00000236700	LINC01010	6	lncRNA	long intergenic non-protein coding RNA 1010 [Source:HGNC Symbol;Acc:HGNC:48978]	FALSE	FALSE	FALSE	FALSE	-1.75139	2.4496	0.0189362	-3.19738
CB_T0_v_CB_T3	CB_T0	CB_T3	LINC02684	1.44578	0.225819	ENSG00000255512	LINC02684	11	lncRNA	long intergenic non-protein coding RNA 2684 [Source:HGNC Symbol;Acc:HGNC:54180]	FALSE	FALSE	FALSE	FALSE	-2.21687	1.65533	0.105952	-4.41102
CB_T0_v_CB_T3	CB_T0	CB_T3	BTBD7P1	1.44549	0.0468213	ENSG00000203414	BTBD7P1	10	processed_pseudogene	BTB domain containing 7 pseudogene 1 [Source:HGNC Symbol;Acc:HGNC:44875]	FALSE	FALSE	FALSE	FALSE	-1.59507	2.57215	0.0140656	-2.97904
CB_T0_v_CB_T3	CB_T0	CB_T3	ENSG00000289627	1.44486	0.0468891	ENSG00000289627		2	lncRNA	novel transcript, sense intronic to SPTBN1	FALSE	TRUE	FALSE	FALSE	-2.47887	2.57126	0.0140965	-2.94839
CB_T0_v_CB_T3	CB_T0	CB_T3	ENSG00000286911	1.44477	0.30792	ENSG00000286911		12	lncRNA	novel transcript	FALSE	TRUE	FALSE	FALSE	-2.40957	1.42478	0.162242	-4.6444
CB_T0_v_CB_T3	CB_T0	CB_T3	NARF-IT1	1.44451	0.00186248	ENSG00000266236	NARF-IT1	17	lncRNA	NARF intronic transcript 1 [Source:HGNC Symbol;Acc:HGNC:43651]	FALSE	FALSE	FALSE	FALSE	0.0580465	3.98257	0.000291341	0.317466
CB_T0_v_CB_T3	CB_T0	CB_T3	STPG3-AS1	1.44402	0.284487	ENSG00000275549	STPG3-AS1	9	lncRNA	STPG3 antisense RNA 1 [Source:HGNC Symbol;Acc:HGNC:51176]	FALSE	FALSE	FALSE	FALSE	-2.55783	1.48495	0.145662	-4.5793
CB_T0_v_CB_T3	CB_T0	CB_T3	SBK2	1.44286	0.151665	ENSG00000187550	SBK2	19	protein_coding	SH3 domain binding kinase family member 2 [Source:HGNC Symbol;Acc:HGNC:34416]	FALSE	FALSE	FALSE	FALSE	-2.22538	1.91577	0.0628097	-4.04439
CB_T0_v_CB_T3	CB_T0	CB_T3	EXOC3L1	1.44284	0.330454	ENSG00000179044	EXOC3L1	16	protein_coding	exocyst complex component 3 like 1 [Source:HGNC Symbol;Acc:HGNC:27540]	FALSE	FALSE	FALSE	FALSE	-2.66379	1.36989	0.178622	-4.6928
CB_T0_v_CB_T3	CB_T0	CB_T3	ENSG00000290596	1.44276	0.0332784	ENSG00000290596		2	lncRNA	novel transcript	FALSE	TRUE	FALSE	FALSE	-1.10186	2.74312	0.00917413	-2.66743
CB_T0_v_CB_T3	CB_T0	CB_T3	MTERF4	1.44254	1.3756e-11	ENSG00000122085	MTERF4	2	protein_coding	mitochondrial transcription termination factor 4 [Source:HGNC Symbol;Acc:HGNC:28785]	FALSE	FALSE	FALSE	FALSE	6.38308	11.1539	1.19072e-13	20.9536
CB_T0_v_CB_T3	CB_T0	CB_T3	KLF2-DT	1.44194	0.008439	ENSG00000267275	KLF2-DT	19	lncRNA	KLF2 divergent transcript [Source:HGNC Symbol;Acc:HGNC:55304]	FALSE	FALSE	FALSE	FALSE	-1.62387	3.36596	0.00173424	-1.23158
CB_T0_v_CB_T3	CB_T0	CB_T3	ARR3	1.44156	0.0491616	ENSG00000120500	ARR3	X	protein_coding	arrestin 3 [Source:HGNC Symbol;Acc:HGNC:710]	FALSE	FALSE	FALSE	FALSE	-0.233062	2.54704	0.0149586	-3.08016
CB_T0_v_CB_T3	CB_T0	CB_T3	ESR1	1.4414	0.0867263	ENSG00000091831	ESR1	6	protein_coding	estrogen receptor 1 [Source:HGNC Symbol;Acc:HGNC:3467]	FALSE	FALSE	FALSE	FALSE	2.51095	2.24665	0.0304472	-4.15515
CB_T0_v_CB_T3	CB_T0	CB_T3	LINC02679	1.44059	0.0555063	ENSG00000226676	LINC02679	10	lncRNA	long intergenic non-protein coding RNA 2679 [Source:HGNC Symbol;Acc:HGNC:54173]	FALSE	FALSE	FALSE	FALSE	-2.01122	2.48563	0.0173653	-3.144
CB_T0_v_CB_T3	CB_T0	CB_T3	SMIM35	1.44056	0.326966	ENSG00000255274	SMIM35	11	protein_coding	small integral membrane protein 35 [Source:HGNC Symbol;Acc:HGNC:44179]	FALSE	FALSE	FALSE	FALSE	-0.796296	1.3779	0.176156	-5.04235
CB_T0_v_CB_T3	CB_T0	CB_T3	AK3P3	1.43995	0.119348	ENSG00000230042	AK3P3	7	processed_pseudogene	adenylate kinase 3 pseudogene 3 [Source:HGNC Symbol;Acc:HGNC:39062]	FALSE	FALSE	FALSE	FALSE	-1.60594	2.06308	0.0458654	-3.91357
CB_T0_v_CB_T3	CB_T0	CB_T3	NPR3	1.43791	0.26559	ENSG00000113389	NPR3	5	protein_coding	natriuretic peptide receptor 3 [Source:HGNC Symbol;Acc:HGNC:7945]	FALSE	FALSE	FALSE	FALSE	0.379914	1.53716	0.132398	-4.90424
CB_T0_v_CB_T3	CB_T0	CB_T3	ENSG00000290829	1.43784	0.00330809	ENSG00000290829		8	lncRNA	novel transcript	FALSE	TRUE	FALSE	FALSE	0.532773	3.75302	0.000573336	-0.320641
CB_T0_v_CB_T3	CB_T0	CB_T3	RPS12P20	1.43778	0.0250954	ENSG00000244134	RPS12P20	11	processed_pseudogene	ribosomal protein S12 pseudogene 20 [Source:HGNC Symbol;Acc:HGNC:36187]	FALSE	FALSE	FALSE	FALSE	-0.211778	2.87941	0.00646149	-2.43826
CB_T0_v_CB_T3	CB_T0	CB_T3	ENSG00000289881	1.43723	0.11937	ENSG00000289881		1	lncRNA	novel transcript	FALSE	TRUE	FALSE	FALSE	-1.70686	2.0629	0.0458834	-3.90375
CB_T0_v_CB_T3	CB_T0	CB_T3	FMN1	1.43712	0.0990845	ENSG00000248905	FMN1	15	protein_coding	formin 1 [Source:HGNC Symbol;Acc:HGNC:3768]	FALSE	FALSE	FALSE	FALSE	2.50595	2.17165	0.0360798	-4.62304
CB_T0_v_CB_T3	CB_T0	CB_T3	DGKA	1.4368	3.18803e-10	ENSG00000065357	DGKA	12	protein_coding	diacylglycerol kinase alpha [Source:HGNC Symbol;Acc:HGNC:2849]	FALSE	FALSE	FALSE	FALSE	8.24326	9.79882	4.96475e-12	17.0829
CB_T0_v_CB_T3	CB_T0	CB_T3	GALNT16-AS1	1.4367	0.232049	ENSG00000258957	GALNT16-AS1	14	lncRNA	GALNT16 and EXD2 antisense RNA 1 [Source:HGNC Symbol;Acc:HGNC:55435]	FALSE	FALSE	FALSE	FALSE	-2.69416	1.63557	0.110044	-4.41864
CB_T0_v_CB_T3	CB_T0	CB_T3	ANXA2R	1.4366	1.29599e-07	ENSG00000177721	ANXA2R	5	protein_coding	annexin A2 receptor [Source:HGNC Symbol;Acc:HGNC:33463]	FALSE	FALSE	FALSE	FALSE	3.71843	7.48369	4.93795e-09	10.5967
CB_T0_v_CB_T3	CB_T0	CB_T3	ENSG00000103489|XYLT1	1.43656	2.08104e-05	ENSG00000103489	XYLT1	16	protein_coding	xylosyltransferase 1 [Source:HGNC Symbol;Acc:HGNC:15516]	FALSE	FALSE	TRUE	FALSE	5.25295	5.65339	1.61076e-06	4.67485
CB_T0_v_CB_T3	CB_T0	CB_T3	AKR1C6P	1.43636	0.216427	ENSG00000151631	AKR1C6P	10	unprocessed_pseudogene	aldo-keto reductase family 1 member C6, pseudogene [Source:HGNC Symbol;Acc:HGNC:44680]	FALSE	FALSE	FALSE	FALSE	-3.29324	1.68578	0.0998918	-4.35548
CB_T0_v_CB_T3	CB_T0	CB_T3	GNG12-AS1	1.436	0.027269	ENSG00000232284	GNG12-AS1	1	lncRNA	GNG12, DIRAS3 and WLS antisense RNA 1 [Source:HGNC Symbol;Acc:HGNC:43938]	FALSE	FALSE	FALSE	FALSE	-1.48171	2.83959	0.00716445	-2.4441
CB_T0_v_CB_T3	CB_T0	CB_T3	LGALS3	1.43592	0.609752	ENSG00000131981	LGALS3	14	protein_coding	galectin 3 [Source:HGNC Symbol;Acc:HGNC:6563]	FALSE	FALSE	FALSE	FALSE	-0.308402	0.787785	0.435625	-5.21051
CB_T0_v_CB_T3	CB_T0	CB_T3	FAM78A	1.43519	2.12804e-12	ENSG00000126882	FAM78A	9	protein_coding	family with sequence similarity 78 member A [Source:HGNC Symbol;Acc:HGNC:25465]	FALSE	FALSE	FALSE	FALSE	6.67273	12.0025	1.29929e-14	23.1803
CB_T0_v_CB_T3	CB_T0	CB_T3	RPH3A	1.43368	0.0917187	ENSG00000089169	RPH3A	12	protein_coding	rabphilin 3A [Source:HGNC Symbol;Acc:HGNC:17056]	FALSE	FALSE	FALSE	FALSE	-0.496676	2.21438	0.0327668	-3.72524
CB_T0_v_CB_T3	CB_T0	CB_T3	DAND5	1.43269	0.0630997	ENSG00000179284	DAND5	19	protein_coding	DAN domain BMP antagonist family member 5 [Source:HGNC Symbol;Acc:HGNC:26780]	FALSE	FALSE	FALSE	FALSE	-1.89332	2.41877	0.0203822	-3.19718
CB_T0_v_CB_T3	CB_T0	CB_T3	LSAMP	1.43205	0.0243545	ENSG00000185565	LSAMP	3	protein_coding	limbic system associated membrane protein [Source:HGNC Symbol;Acc:HGNC:6705]	FALSE	FALSE	FALSE	FALSE	-0.495018	2.89345	0.00622932	-2.41632
CB_T0_v_CB_T3	CB_T0	CB_T3	C21orf58	1.43202	4.35858e-06	ENSG00000160298	C21orf58	21	protein_coding	chromosome 21 open reading frame 58 [Source:HGNC Symbol;Acc:HGNC:1300]	FALSE	FALSE	FALSE	FALSE	3.30729	6.21262	2.71338e-07	6.76587
CB_T0_v_CB_T3	CB_T0	CB_T3	MARCHF2	1.43195	1.98349e-05	ENSG00000099785	MARCHF2	19	protein_coding	membrane associated ring-CH-type finger 2 [Source:HGNC Symbol;Acc:HGNC:28038]	FALSE	FALSE	FALSE	FALSE	2.83777	5.67084	1.52376e-06	5.08521
CB_T0_v_CB_T3	CB_T0	CB_T3	GGACT	1.43175	0.111535	ENSG00000134864	GGACT	13	protein_coding	gamma-glutamylamine cyclotransferase [Source:HGNC Symbol;Acc:HGNC:25100]	FALSE	FALSE	FALSE	FALSE	1.3816	2.10289	0.0420356	-4.16224
CB_T0_v_CB_T3	CB_T0	CB_T3	JAZF1-AS1	1.43151	0.0608252	ENSG00000234336	JAZF1-AS1	7	lncRNA	JAZF1 antisense RNA 1 [Source:HGNC Symbol;Acc:HGNC:41218]	FALSE	FALSE	FALSE	FALSE	-1.82133	2.4377	0.0194829	-3.172
CB_T0_v_CB_T3	CB_T0	CB_T3	CES3	1.43127	0.427357	ENSG00000172828	CES3	16	protein_coding	carboxylesterase 3 [Source:HGNC Symbol;Acc:HGNC:1865]	FALSE	FALSE	FALSE	FALSE	-0.244823	1.14736	0.258284	-5.39769
CB_T0_v_CB_T3	CB_T0	CB_T3	NPIPB14P	1.43061	0.383981	ENSG00000226232	NPIPB14P	16	transcribed_unprocessed_pseudogene	nuclear pore complex interacting protein family member B14, pseudogene [Source:HGNC Symbol;Acc:HGNC:41990]	FALSE	FALSE	FALSE	FALSE	-2.65269	1.24368	0.221103	-4.89243
CB_T0_v_CB_T3	CB_T0	CB_T3	C3orf70	1.43029	0.102593	ENSG00000187068	C3orf70	3	protein_coding	chromosome 3 open reading frame 70 [Source:HGNC Symbol;Acc:HGNC:33731]	FALSE	FALSE	FALSE	FALSE	-2.02039	2.15132	0.0377578	-3.64861
CB_T0_v_CB_T3	CB_T0	CB_T3	LRRC2	1.4298	1.87234e-05	ENSG00000163827	LRRC2	3	protein_coding	leucine rich repeat containing 2 [Source:HGNC Symbol;Acc:HGNC:14676]	FALSE	FALSE	FALSE	FALSE	1.40541	5.69165	1.42607e-06	5.10704
CB_T0_v_CB_T3	CB_T0	CB_T3	ENSG00000291212	1.42974	0.27876	ENSG00000291212		15	lncRNA	novel transcript	FALSE	TRUE	FALSE	FALSE	-3.25482	1.49973	0.141806	-4.52649
CB_T0_v_CB_T3	CB_T0	CB_T3	ENSG00000242861	1.42965	0.000860731	ENSG00000242861		1	lncRNA	novel transcript	FALSE	TRUE	FALSE	FALSE	1.08719	4.28231	0.00011811	1.01911
CB_T0_v_CB_T3	CB_T0	CB_T3	BCL9L	1.42936	5.82965e-09	ENSG00000186174	BCL9L	11	protein_coding	BCL9 like [Source:HGNC Symbol;Acc:HGNC:23688]	FALSE	FALSE	FALSE	FALSE	7.58674	8.63806	1.46203e-10	13.7333
CB_T0_v_CB_T3	CB_T0	CB_T3	C1orf162	1.42932	3.71674e-06	ENSG00000143110	C1orf162	1	protein_coding	chromosome 1 open reading frame 162 [Source:HGNC Symbol;Acc:HGNC:28344]	FALSE	FALSE	FALSE	FALSE	3.22715	6.26958	2.26354e-07	6.91275
CB_T0_v_CB_T3	CB_T0	CB_T3	CAVIN1	1.42747	0.0742438	ENSG00000177469	CAVIN1	17	protein_coding	caveolae associated protein 1 [Source:HGNC Symbol;Acc:HGNC:9688]	FALSE	FALSE	FALSE	FALSE	-0.973973	2.33225	0.0249889	-3.39459
CB_T0_v_CB_T3	CB_T0	CB_T3	AK7	1.42744	0.105053	ENSG00000140057	AK7	14	protein_coding	adenylate kinase 7 [Source:HGNC Symbol;Acc:HGNC:20091]	FALSE	FALSE	FALSE	FALSE	-0.914921	2.13781	0.0389109	-3.75257
CB_T0_v_CB_T3	CB_T0	CB_T3	RPS27AP7	1.42718	0.0579274	ENSG00000236549	RPS27AP7	2	processed_pseudogene	RPS27A pseudogene 7 [Source:HGNC Symbol;Acc:HGNC:35735]	FALSE	FALSE	FALSE	FALSE	-1.9364	2.46305	0.0183354	-3.17354
CB_T0_v_CB_T3	CB_T0	CB_T3	ACE2	1.42717	0.000295368	ENSG00000130234	ACE2	X	protein_coding	angiotensin converting enzyme 2 [Source:HGNC Symbol;Acc:HGNC:13557]	FALSE	FALSE	FALSE	FALSE	1.22567	4.68615	3.40703e-05	2.25979
CB_T0_v_CB_T3	CB_T0	CB_T3	SUGT1P4-STRA6LP	1.42663	0.0414104	ENSG00000254876	SUGT1P4-STRA6LP	9	lncRNA	SUGT1P4-STRA6LP readthrough [Source:HGNC Symbol;Acc:HGNC:53834]	FALSE	FALSE	FALSE	FALSE	1.13606	2.63421	0.0120646	-3.06156
CB_T0_v_CB_T3	CB_T0	CB_T3	MYO7A	1.42633	0.406158	ENSG00000137474	MYO7A	11	protein_coding	myosin VIIA [Source:HGNC Symbol;Acc:HGNC:7606]	FALSE	FALSE	FALSE	FALSE	-3.90025	1.19332	0.240014	-4.75956
CB_T0_v_CB_T3	CB_T0	CB_T3	ENSG00000289262	1.42572	0.167641	ENSG00000289262		6	lncRNA	novel transcript	FALSE	TRUE	FALSE	FALSE	-1.46759	1.8518	0.0717001	-4.21058
CB_T0_v_CB_T3	CB_T0	CB_T3	MTND1P11	1.42567	0.323059	ENSG00000228166	MTND1P11	9	unprocessed_pseudogene	MT-ND1 pseudogene 11 [Source:HGNC Symbol;Acc:HGNC:42060]	FALSE	FALSE	FALSE	FALSE	-1.97869	1.38818	0.173027	-4.6252
CB_T0_v_CB_T3	CB_T0	CB_T3	HYKK	1.42564	5.02189e-05	ENSG00000188266	HYKK	15	protein_coding	hydroxylysine kinase [Source:HGNC Symbol;Acc:HGNC:34403]	FALSE	FALSE	FALSE	FALSE	1.94927	5.33413	4.44204e-06	4.108
CB_T0_v_CB_T3	CB_T0	CB_T3	ENSG00000285644	1.42561	0.0176666	ENSG00000285644		11	lncRNA	novel transcript, antisense to CARS	FALSE	TRUE	FALSE	FALSE	-0.0876194	3.04239	0.00420331	-2.07048
CB_T0_v_CB_T3	CB_T0	CB_T3	ENSG00000259704	1.42549	0.16305	ENSG00000259704		15	lncRNA	novel transcript, sense overlapping 3' UTR of BLM	FALSE	TRUE	FALSE	FALSE	-1.58262	1.86955	0.0691313	-4.23453
CB_T0_v_CB_T3	CB_T0	CB_T3	ENSG00000243813	1.42475	0.0505999	ENSG00000243813		3	processed_pseudogene	zinc finger protein pseudogene	FALSE	TRUE	FALSE	FALSE	-2.02056	2.53212	0.0155135	-3.01066
CB_T0_v_CB_T3	CB_T0	CB_T3	ENSG00000288832	1.42457	0.453454	ENSG00000288832		X	lncRNA	novel transcript, antisense to CNKSR2	FALSE	TRUE	FALSE	FALSE	-1.31464	1.09139	0.281854	-5.20807
CB_T0_v_CB_T3	CB_T0	CB_T3	TBC1D19	1.4242	4.67361e-05	ENSG00000109680	TBC1D19	4	protein_coding	TBC1 domain family member 19 [Source:HGNC Symbol;Acc:HGNC:25624]	FALSE	FALSE	FALSE	FALSE	2.25605	5.35915	4.10327e-06	4.20019
CB_T0_v_CB_T3	CB_T0	CB_T3	SIPA1	1.42412	1.83142e-08	ENSG00000213445	SIPA1	11	protein_coding	signal-induced proliferation-associated 1 [Source:HGNC Symbol;Acc:HGNC:10885]	FALSE	FALSE	FALSE	FALSE	6.78793	8.20928	5.31493e-10	12.5667
CB_T0_v_CB_T3	CB_T0	CB_T3	ZC3H6	1.42397	2.90255e-06	ENSG00000188177	ZC3H6	2	protein_coding	zinc finger CCCH-type containing 6 [Source:HGNC Symbol;Acc:HGNC:24762]	FALSE	FALSE	FALSE	FALSE	4.38783	6.35995	1.69815e-07	7.02391
CB_T0_v_CB_T3	CB_T0	CB_T3	ENSG00000257545	1.42384	0.0894233	ENSG00000257545		12	lncRNA	novel transcript, antisense to POLR3B, RFX4 and RIC8B.	FALSE	TRUE	FALSE	FALSE	-1.09671	2.2289	0.0317042	-3.61917
CB_T0_v_CB_T3	CB_T0	CB_T3	ENSG00000286307	1.42354	0.0126284	ENSG00000286307		2	lncRNA	novel transcript, antisense to HDAC4	FALSE	TRUE	FALSE	FALSE	-0.0564866	3.19261	0.00280061	-1.71325
CB_T0_v_CB_T3	CB_T0	CB_T3	ENSG00000258380	1.42317	0.11191	ENSG00000258380		14	lncRNA	novel transcript, antisense to FOXN3	FALSE	TRUE	FALSE	FALSE	-1.31693	2.10066	0.0422419	-3.90681
CB_T0_v_CB_T3	CB_T0	CB_T3	ENSG00000287629	1.42293	0.158448	ENSG00000287629		3	lncRNA	novel transcript, antisense to ZBTB47	FALSE	TRUE	FALSE	FALSE	-2.53927	1.88753	0.06661	-4.08216
CB_T0_v_CB_T3	CB_T0	CB_T3	SCARF2	1.42281	0.00022118	ENSG00000244486	SCARF2	22	protein_coding	scavenger receptor class F member 2 [Source:HGNC Symbol;Acc:HGNC:19869]	FALSE	FALSE	FALSE	FALSE	1.1794	4.79303	2.44188e-05	2.53024
CB_T0_v_CB_T3	CB_T0	CB_T3	ENSG00000287401	1.4227	0.161082	ENSG00000287401		4	lncRNA	novel transcript, antisense to STBD1and FAM47E	FALSE	TRUE	FALSE	FALSE	-2.88723	1.87681	0.068104	-4.11873
CB_T0_v_CB_T3	CB_T0	CB_T3	ENSG00000236514	1.42267	0.128461	ENSG00000236514		10	lncRNA	novel transcript	FALSE	TRUE	FALSE	FALSE	-2.09168	2.0173	0.0506431	-3.88798
CB_T0_v_CB_T3	CB_T0	CB_T3	SNPH	1.42249	7.19911e-07	ENSG00000101298	SNPH	20	protein_coding	syntaphilin [Source:HGNC Symbol;Acc:HGNC:15931]	FALSE	FALSE	FALSE	FALSE	4.45431	6.86065	3.47624e-08	8.61252
CB_T0_v_CB_T3	CB_T0	CB_T3	DTX3L	1.42134	0.000361993	ENSG00000163840	DTX3L	3	protein_coding	deltex E3 ubiquitin ligase 3L [Source:HGNC Symbol;Acc:HGNC:30323]	FALSE	FALSE	FALSE	FALSE	6.63734	4.60959	4.32103e-05	1.38302
CB_T0_v_CB_T3	CB_T0	CB_T3	ENSG00000286311	1.42127	0.01457	ENSG00000286311		20	lncRNA	novel transcript, antisense to NOL4L	FALSE	TRUE	FALSE	FALSE	-1.41626	3.1303	0.00331792	-1.76697
CB_T0_v_CB_T3	CB_T0	CB_T3	ENSG00000214797	1.42126	0.110225	ENSG00000214797		11	lncRNA	novel transcript	FALSE	TRUE	FALSE	FALSE	-1.77058	2.10979	0.0414014	-3.76099
CB_T0_v_CB_T3	CB_T0	CB_T3	HEPH	1.42042	0.243785	ENSG00000089472	HEPH	X	protein_coding	hephaestin [Source:HGNC Symbol;Acc:HGNC:4866]	FALSE	FALSE	FALSE	FALSE	-2.40043	1.60038	0.117653	-4.47722
CB_T0_v_CB_T3	CB_T0	CB_T3	ENSG00000228655	1.42032	0.00703327	ENSG00000228655		2	lncRNA	novel transcript, antisense to ARHGAP15	FALSE	TRUE	FALSE	FALSE	0.474163	3.44374	0.00139376	-1.18325
CB_T0_v_CB_T3	CB_T0	CB_T3	COL6A4P2	1.41982	0.443832	ENSG00000228252	COL6A4P2	3	transcribed_unitary_pseudogene	collagen type VI alpha 4 pseudogene 2 [Source:HGNC Symbol;Acc:HGNC:38501]	FALSE	FALSE	FALSE	FALSE	-2.92636	1.11227	0.272888	-4.97872
CB_T0_v_CB_T3	CB_T0	CB_T3	ENSG00000290600	1.4197	0.000114677	ENSG00000290600		7	lncRNA	novel transcript	FALSE	TRUE	FALSE	FALSE	2.29911	5.03608	1.13932e-05	3.17936
CB_T0_v_CB_T3	CB_T0	CB_T3	TLR4	1.41933	0.159913	ENSG00000136869	TLR4	9	protein_coding	toll like receptor 4 [Source:HGNC Symbol;Acc:HGNC:11850]	FALSE	FALSE	FALSE	FALSE	-1.56354	1.88157	0.067437	-4.13238
CB_T0_v_CB_T3	CB_T0	CB_T3	DNAJB6P2	1.41853	0.177618	ENSG00000251203	DNAJB6P2	8	processed_pseudogene	DNAJB6 pseudogene 2 [Source:HGNC Symbol;Acc:HGNC:54755]	FALSE	FALSE	FALSE	FALSE	-3.16015	1.81444	0.077374	-4.15473
CB_T0_v_CB_T3	CB_T0	CB_T3	PSMA6P1	1.41813	0.0709642	ENSG00000215414	PSMA6P1	Y	processed_pseudogene	proteasome subunit alpha 6 pseudogene 1 [Source:HGNC Symbol;Acc:HGNC:17460]	FALSE	FALSE	FALSE	FALSE	-3.44864	2.3569	0.0235889	-3.29741
CB_T0_v_CB_T3	CB_T0	CB_T3	ENSG00000289129	1.41691	0.0487891	ENSG00000289129		2	lncRNA	novel transcript, antisense to INPP5D	FALSE	TRUE	FALSE	FALSE	-1.54451	2.55093	0.014817	-3.00925
CB_T0_v_CB_T3	CB_T0	CB_T3	ENSG00000288048	1.41661	0.224702	ENSG00000288048		2	lncRNA	novel transcript	FALSE	TRUE	FALSE	FALSE	-1.80792	1.65879	0.105248	-4.43349
CB_T0_v_CB_T3	CB_T0	CB_T3	CENPU	1.41622	4.90539e-05	ENSG00000151725	CENPU	4	protein_coding	centromere protein U [Source:HGNC Symbol;Acc:HGNC:21348]	FALSE	FALSE	FALSE	FALSE	3.14031	5.3425	4.32572e-06	4.17408
CB_T0_v_CB_T3	CB_T0	CB_T3	ENSG00000270074	1.41611	0.414355	ENSG00000270074		8	lncRNA	novel transcript	FALSE	TRUE	FALSE	FALSE	-2.4883	1.17521	0.247095	-4.87707
CB_T0_v_CB_T3	CB_T0	CB_T3	ENSG00000271366	1.41565	0.186096	ENSG00000271366		19	lncRNA	novel transcript	FALSE	TRUE	FALSE	FALSE	-2.96372	1.78366	0.0823275	-4.12951
CB_T0_v_CB_T3	CB_T0	CB_T3	NYAP2	1.41521	0.345263	ENSG00000144460	NYAP2	2	protein_coding	neuronal tyrosine-phosphorylated phosphoinositide-3-kinase adaptor 2 [Source:HGNC Symbol;Acc:HGNC:29291]	FALSE	FALSE	FALSE	FALSE	-2.32772	1.33492	0.189709	-4.73285
CB_T0_v_CB_T3	CB_T0	CB_T3	PDCD1LG2	1.41499	0.1239	ENSG00000197646	PDCD1LG2	9	protein_coding	programmed cell death 1 ligand 2 [Source:HGNC Symbol;Acc:HGNC:18731]	FALSE	FALSE	FALSE	FALSE	-2.5495	2.03989	0.0482335	-3.85874
CB_T0_v_CB_T3	CB_T0	CB_T3	CRYL1	1.4146	0.000135735	ENSG00000165475	CRYL1	13	protein_coding	crystallin lambda 1 [Source:HGNC Symbol;Acc:HGNC:18246]	FALSE	FALSE	FALSE	FALSE	2.37003	4.97388	1.38555e-05	3.0345
CB_T0_v_CB_T3	CB_T0	CB_T3	ENSG00000229990	1.41446	0.0138344	ENSG00000229990		10	lncRNA	novel transcript, antisense to CAMK2G	FALSE	TRUE	FALSE	FALSE	-0.680202	3.1528	0.00312152	-1.7392
CB_T0_v_CB_T3	CB_T0	CB_T3	ENSG00000286572	1.41396	0.0846491	ENSG00000286572		1	lncRNA	novel transcript, antisense to SOX13	FALSE	TRUE	FALSE	FALSE	-1.85682	2.26068	0.0294856	-3.50568
CB_T0_v_CB_T3	CB_T0	CB_T3	ENSG00000223884	1.41389	5.53198e-05	ENSG00000223884		2	lncRNA	novel transcript, antisense to RNF144A	FALSE	TRUE	FALSE	FALSE	2.1807	5.29868	4.97018e-06	3.99769
CB_T0_v_CB_T3	CB_T0	CB_T3	PIP5K1B	1.4129	0.423119	ENSG00000107242	PIP5K1B	9	protein_coding	phosphatidylinositol-4-phosphate 5-kinase type 1 beta [Source:HGNC Symbol;Acc:HGNC:8995]	FALSE	FALSE	FALSE	FALSE	-1.47196	1.15636	0.254627	-4.89818
CB_T0_v_CB_T3	CB_T0	CB_T3	ETFRF1	1.41285	2.25547e-06	ENSG00000205707	ETFRF1	12	protein_coding	electron transfer flavoprotein regulatory factor 1 [Source:HGNC Symbol;Acc:HGNC:27052]	FALSE	FALSE	FALSE	FALSE	3.26045	6.44948	1.27773e-07	7.48364
CB_T0_v_CB_T3	CB_T0	CB_T3	PRCD	1.41284	0.324878	ENSG00000214140	PRCD	17	protein_coding	photoreceptor disc component [Source:HGNC Symbol;Acc:HGNC:32528]	FALSE	FALSE	FALSE	FALSE	-0.823056	1.38307	0.174579	-4.96721
CB_T0_v_CB_T3	CB_T0	CB_T3	GLI3	1.41239	0.266113	ENSG00000106571	GLI3	7	protein_coding	GLI family zinc finger 3 [Source:HGNC Symbol;Acc:HGNC:4319]	FALSE	FALSE	FALSE	FALSE	-3.32594	1.53585	0.132717	-4.52548
CB_T0_v_CB_T3	CB_T0	CB_T3	HCG27	1.41235	0.057905	ENSG00000206344	HCG27	6	lncRNA	HLA complex group 27 [Source:HGNC Symbol;Acc:HGNC:27366]	FALSE	FALSE	TRUE	FALSE	0.128049	2.46331	0.0183238	-3.26456
CB_T0_v_CB_T3	CB_T0	CB_T3	SNORD59A	1.41228	0.182908	ENSG00000207031	SNORD59A	12	snoRNA	small nucleolar RNA, C/D box 59A [Source:HGNC Symbol;Acc:HGNC:10210]	FALSE	FALSE	FALSE	FALSE	-2.16465	1.7951	0.080456	-4.20701
CB_T0_v_CB_T3	CB_T0	CB_T3	RNU6-91P	1.41213	0.250754	ENSG00000272439	RNU6-91P	14	snRNA	RNA, U6 small nuclear 91, pseudogene [Source:HGNC Symbol;Acc:HGNC:47054]	FALSE	FALSE	FALSE	FALSE	-2.74837	1.57918	0.122441	-4.51103
CB_T0_v_CB_T3	CB_T0	CB_T3	ENSG00000228107	1.41171	0.00814375	ENSG00000228107		21	lncRNA	novel transcript, sense overlapping MORC3	FALSE	TRUE	FALSE	FALSE	-0.166522	3.38084	0.00166349	-1.25565
CB_T0_v_CB_T3	CB_T0	CB_T3	ENSG00000284534	1.41164	0.191953	ENSG00000284534		7	lncRNA	novel transcript	FALSE	TRUE	FALSE	FALSE	-2.77642	1.76345	0.0857255	-4.24234
CB_T0_v_CB_T3	CB_T0	CB_T3	ENSG00000251377	1.41151	0.277456	ENSG00000251377		4	lncRNA	novel transcript	FALSE	TRUE	FALSE	FALSE	-2.53524	1.50297	0.140969	-4.57946
CB_T0_v_CB_T3	CB_T0	CB_T3	ENSG00000223946	1.41134	0.0012352	ENSG00000223946		6	lncRNA	novel transcript	FALSE	TRUE	FALSE	FALSE	-0.28646	4.14368	0.000179758	0.740898
CB_T0_v_CB_T3	CB_T0	CB_T3	CCDC191	1.41093	0.000166698	ENSG00000163617	CCDC191	3	protein_coding	coiled-coil domain containing 191 [Source:HGNC Symbol;Acc:HGNC:29272]	FALSE	FALSE	FALSE	FALSE	2.75828	4.897	1.76374e-05	2.68128
CB_T0_v_CB_T3	CB_T0	CB_T3	DIP2C	1.41074	0.0248292	ENSG00000151240	DIP2C	10	protein_coding	disco interacting protein 2 homolog C [Source:HGNC Symbol;Acc:HGNC:29150]	FALSE	FALSE	FALSE	FALSE	1.89947	2.88466	0.00637376	-2.71312
CB_T0_v_CB_T3	CB_T0	CB_T3	NUF2	1.4107	0.0137786	ENSG00000143228	NUF2	1	protein_coding	NUF2 component of NDC80 kinetochore complex [Source:HGNC Symbol;Acc:HGNC:14621]	FALSE	FALSE	FALSE	FALSE	2.24958	3.15479	0.00310468	-1.84464
CB_T0_v_CB_T3	CB_T0	CB_T3	ENSG00000257870	1.41028	0.120077	ENSG00000257870		12	lncRNA	novel transcript	FALSE	TRUE	FALSE	FALSE	-2.23038	2.05949	0.0462247	-3.85748
CB_T0_v_CB_T3	CB_T0	CB_T3	ENSG00000273240	1.41023	0.0951101	ENSG00000273240		2	lncRNA	novel transcript	FALSE	TRUE	FALSE	FALSE	-1.61064	2.19484	0.0342467	-3.59627
CB_T0_v_CB_T3	CB_T0	CB_T3	ENSG00000285921	1.40973	0.018806	ENSG00000285921		11	lncRNA	novel transcript	FALSE	TRUE	FALSE	FALSE	-1.42887	3.01375	0.00453689	-2.06456
CB_T0_v_CB_T3	CB_T0	CB_T3	ALKBH3-AS1	1.40924	0.130954	ENSG00000244926	ALKBH3-AS1	11	lncRNA	ALKBH3 antisense RNA 1 [Source:HGNC Symbol;Acc:HGNC:48670]	FALSE	FALSE	FALSE	FALSE	-0.472801	2.0048	0.0520211	-4.06167
CB_T0_v_CB_T3	CB_T0	CB_T3	RN7SL505P	1.40921	0.128743	ENSG00000241420	RN7SL505P	7	misc_RNA	RNA, 7SL, cytoplasmic 505, pseudogene [Source:HGNC Symbol;Acc:HGNC:46521]	FALSE	FALSE	FALSE	FALSE	-2.31217	2.01614	0.0507698	-3.89057
CB_T0_v_CB_T3	CB_T0	CB_T3	MTOR-AS1	1.40856	0.039361	ENSG00000225602	MTOR-AS1	1	lncRNA	MTOR antisense RNA 1 [Source:HGNC Symbol;Acc:HGNC:40242]	FALSE	FALSE	FALSE	FALSE	-1.01318	2.6603	0.0113042	-2.78945
CB_T0_v_CB_T3	CB_T0	CB_T3	ENSG00000267651	1.40853	0.137486	ENSG00000267651		18	lncRNA	novel transcript	FALSE	TRUE	FALSE	FALSE	-2.22806	1.97548	0.0553821	-3.96141
CB_T0_v_CB_T3	CB_T0	CB_T3	ENSG00000287796	1.40839	5.17873e-05	ENSG00000287796		X	lncRNA	novel transcript	FALSE	TRUE	FALSE	FALSE	0.776226	5.32278	4.60479e-06	4.12896
CB_T0_v_CB_T3	CB_T0	CB_T3	ENSG00000289584	1.40803	3.2442e-05	ENSG00000289584		8	lncRNA	novel transcript	FALSE	TRUE	FALSE	FALSE	1.39981	5.48992	2.70914e-06	4.57788
CB_T0_v_CB_T3	CB_T0	CB_T3	ENSG00000267016	1.40763	0.000246408	ENSG00000267016		17	lncRNA	novel transcript, antisense to SEPT9	FALSE	TRUE	FALSE	FALSE	2.30124	4.7533	2.76421e-05	2.29431
CB_T0_v_CB_T3	CB_T0	CB_T3	IGSF5	1.40738	0.0376242	ENSG00000183067	IGSF5	21	protein_coding	immunoglobulin superfamily member 5 [Source:HGNC Symbol;Acc:HGNC:5952]	FALSE	FALSE	FALSE	FALSE	-0.63774	2.68235	0.0106964	-2.8194
CB_T0_v_CB_T3	CB_T0	CB_T3	ENSG00000225726	1.40708	0.0430784	ENSG00000225726		7	processed_pseudogene	pseudogene similar to part of SWI/SNF related, matrix associated, actin dependent regulator of chromatin, subfamily a, member 1 SMARCA1	FALSE	TRUE	FALSE	FALSE	-1.12948	2.61471	0.0126632	-2.9032
CB_T0_v_CB_T3	CB_T0	CB_T3	ENSG00000287966	1.40703	0.106084	ENSG00000287966		6	lncRNA	novel transcript	FALSE	TRUE	FALSE	FALSE	-2.4028	2.13219	0.0393993	-3.73527
CB_T0_v_CB_T3	CB_T0	CB_T3	ENSG00000278022	1.40589	0.0315384	ENSG00000278022		15	lncRNA	novel transcript, sense intronic to IGF1R	FALSE	TRUE	FALSE	FALSE	-1.43415	2.76953	0.00857744	-2.57646
CB_T0_v_CB_T3	CB_T0	CB_T3	TMEM14B-DT	1.40579	0.164089	ENSG00000272097	TMEM14B-DT	6	lncRNA	TMEM14B divergent transcript [Source:HGNC Symbol;Acc:HGNC:55230]	FALSE	FALSE	FALSE	FALSE	-0.855815	1.8659	0.0696543	-4.25324
CB_T0_v_CB_T3	CB_T0	CB_T3	GOLGA5P1	1.40552	0.0203996	ENSG00000251215	GOLGA5P1	5	processed_pseudogene	golgin A5 pseudogene 1 [Source:HGNC Symbol;Acc:HGNC:43925]	FALSE	FALSE	FALSE	FALSE	-1.31584	2.97491	0.00502935	-2.18648
CB_T0_v_CB_T3	CB_T0	CB_T3	LINC00343	1.40544	0.0636244	ENSG00000226620	LINC00343	13	lncRNA	long intergenic non-protein coding RNA 343 [Source:HGNC Symbol;Acc:HGNC:42500]	FALSE	FALSE	FALSE	FALSE	-2.0872	2.41428	0.0206009	-3.23346
CB_T0_v_CB_T3	CB_T0	CB_T3	ENSG00000289926	1.405	0.122067	ENSG00000289926		17	lncRNA	novel transcript	FALSE	TRUE	FALSE	FALSE	-2.99755	2.04903	0.0472882	-3.83753
CB_T0_v_CB_T3	CB_T0	CB_T3	ENSG00000277795	1.40471	0.100276	ENSG00000277795		5	processed_pseudogene	novel zinc finger pseudogene	FALSE	TRUE	FALSE	FALSE	-1.99775	2.1649	0.0366297	-3.68002
CB_T0_v_CB_T3	CB_T0	CB_T3	BCAS2P2	1.4047	0.014288	ENSG00000234332	BCAS2P2	1	processed_pseudogene	BCAS2 pseudogene 2 [Source:HGNC Symbol;Acc:HGNC:39595]	FALSE	FALSE	FALSE	FALSE	-1.6904	3.13871	0.00324321	-1.75842
CB_T0_v_CB_T3	CB_T0	CB_T3	PLCD1	1.40439	1.85921e-05	ENSG00000187091	PLCD1	3	protein_coding	phospholipase C delta 1 [Source:HGNC Symbol;Acc:HGNC:9060]	FALSE	FALSE	FALSE	FALSE	3.14449	5.69418	1.41463e-06	5.08503
CB_T0_v_CB_T3	CB_T0	CB_T3	NSUN5P1	1.40365	0.0691167	ENSG00000223705	NSUN5P1	7	transcribed_unprocessed_pseudogene	NSUN5 pseudogene 1 [Source:HGNC Symbol;Acc:HGNC:19146]	FALSE	FALSE	FALSE	FALSE	0.0699421	2.37053	0.022846	-3.48306
CB_T0_v_CB_T3	CB_T0	CB_T3	CASC2	1.40285	0.214203	ENSG00000177640	CASC2	10	lncRNA	cancer susceptibility 2 [Source:HGNC Symbol;Acc:HGNC:22933]	FALSE	FALSE	FALSE	FALSE	-1.38183	1.69277	0.0985424	-4.54068
CB_T0_v_CB_T3	CB_T0	CB_T3	CELF2-AS1	1.40254	1.09288e-05	ENSG00000181800	CELF2-AS1	10	lncRNA	CELF2 antisense RNA 1 [Source:HGNC Symbol;Acc:HGNC:23515]	FALSE	FALSE	FALSE	FALSE	2.44354	5.8857	7.68623e-07	5.77077
CB_T0_v_CB_T3	CB_T0	CB_T3	SENP7	1.40223	1.1791e-11	ENSG00000138468	SENP7	3	protein_coding	SUMO specific peptidase 7 [Source:HGNC Symbol;Acc:HGNC:30402]	FALSE	FALSE	FALSE	FALSE	5.94784	11.2308	9.70509e-14	21.1644
CB_T0_v_CB_T3	CB_T0	CB_T3	ENSG00000257900	1.40173	0.193248	ENSG00000257900		14	lncRNA	novel transcript	FALSE	TRUE	FALSE	FALSE	-1.9905	1.75934	0.0864306	-4.32741
CB_T0_v_CB_T3	CB_T0	CB_T3	ENSG00000286443	1.40154	0.162218	ENSG00000286443		17	lncRNA	novel transcript, antisense to PLXDC1	FALSE	TRUE	FALSE	FALSE	-2.20705	1.8727	0.0686846	-4.11524
CB_T0_v_CB_T3	CB_T0	CB_T3	TNFSF12	1.40142	4.08641e-06	ENSG00000239697	TNFSF12	17	protein_coding	TNF superfamily member 12 [Source:HGNC Symbol;Acc:HGNC:11927]	FALSE	FALSE	FALSE	FALSE	3.31077	6.23523	2.52499e-07	6.81699
CB_T0_v_CB_T3	CB_T0	CB_T3	ENSG00000284652	1.40127	0.0220926	ENSG00000284652		1	lncRNA	novel transcript	FALSE	TRUE	FALSE	FALSE	-1.13748	2.93812	0.00554151	-2.24575
CB_T0_v_CB_T3	CB_T0	CB_T3	TRIML2	1.40123	0.107936	ENSG00000179046	TRIML2	4	protein_coding	tripartite motif family like 2 [Source:HGNC Symbol;Acc:HGNC:26378]	FALSE	FALSE	FALSE	FALSE	-1.80425	2.12213	0.0402874	-3.7724
CB_T0_v_CB_T3	CB_T0	CB_T3	ENSG00000288538	1.40121	6.65595e-05	ENSG00000288538		11	lncRNA	novel transcript, antisense to KCTD21	FALSE	TRUE	FALSE	FALSE	1.54896	5.23341	6.11119e-06	3.76598
CB_T0_v_CB_T3	CB_T0	CB_T3	ENSG00000290097	1.40114	0.395705	ENSG00000290097		2	lncRNA	novel transcript	FALSE	TRUE	FALSE	FALSE	-3.46113	1.21709	0.230946	-4.74614
CB_T0_v_CB_T3	CB_T0	CB_T3	POTEI	1.40102	0.33271	ENSG00000196834	POTEI	2	protein_coding	POTE ankyrin domain family member I [Source:HGNC Symbol;Acc:HGNC:37093]	FALSE	FALSE	FALSE	FALSE	-2.7494	1.36469	0.18024	-4.75712
CB_T0_v_CB_T3	CB_T0	CB_T3	CCNE2	1.40058	0.00052168	ENSG00000175305	CCNE2	8	protein_coding	cyclin E2 [Source:HGNC Symbol;Acc:HGNC:1590]	FALSE	FALSE	FALSE	FALSE	2.95018	4.47055	6.63842e-05	1.52278
CB_T0_v_CB_T3	CB_T0	CB_T3	FNDC7	1.40057	0.0844324	ENSG00000143107	FNDC7	1	protein_coding	fibronectin type III domain containing 7 [Source:HGNC Symbol;Acc:HGNC:26668]	FALSE	FALSE	FALSE	FALSE	-2.37702	2.26214	0.0293872	-3.51127
CB_T0_v_CB_T3	CB_T0	CB_T3	RN7SL149P	1.39976	0.0131942	ENSG00000241834	RN7SL149P	8	misc_RNA	RNA, 7SL, cytoplasmic 149, pseudogene [Source:HGNC Symbol;Acc:HGNC:46165]	FALSE	FALSE	FALSE	FALSE	-1.13769	3.1735	0.00295057	-1.68084
CB_T0_v_CB_T3	CB_T0	CB_T3	PRG4	1.39969	0.0424207	ENSG00000116690	PRG4	1	protein_coding	proteoglycan 4 [Source:HGNC Symbol;Acc:HGNC:9364]	FALSE	FALSE	FALSE	FALSE	1.02182	2.62272	0.0124141	-3.16435
CB_T0_v_CB_T3	CB_T0	CB_T3	ARGFXP1	1.3976	0.0942987	ENSG00000240058	ARGFXP1	5	processed_pseudogene	arginine-fifty homeobox pseudogene 1 [Source:HGNC Symbol;Acc:HGNC:17252]	FALSE	FALSE	FALSE	FALSE	-1.65626	2.19959	0.0338816	-3.60861
CB_T0_v_CB_T3	CB_T0	CB_T3	SPDYE9	1.39738	0.272472	ENSG00000262461	SPDYE9	7	protein_coding	speedy/RINGO cell cycle regulator family member E9 [Source:HGNC Symbol;Acc:HGNC:45034]	FALSE	FALSE	FALSE	FALSE	-0.852227	1.5174	0.1373	-4.83785
CB_T0_v_CB_T3	CB_T0	CB_T3	SPDYE11	1.39738	0.272472	ENSG00000275976	SPDYE11	7	protein_coding	speedy/RINGO cell cycle regulator family member E11 [Source:HGNC Symbol;Acc:HGNC:51507]	FALSE	FALSE	FALSE	FALSE	-0.852227	1.5174	0.1373	-4.83785
CB_T0_v_CB_T3	CB_T0	CB_T3	OR52N4	1.39735	0.225196	ENSG00000181074	OR52N4	11	protein_coding	olfactory receptor family 52 subfamily N member 4 [Source:HGNC Symbol;Acc:HGNC:15230]	FALSE	FALSE	FALSE	FALSE	-2.29642	1.65742	0.105526	-4.33222
CB_T0_v_CB_T3	CB_T0	CB_T3	MROH3P	1.39695	0.0574369	ENSG00000233217	MROH3P	1	transcribed_unitary_pseudogene	maestro heat like repeat family member 3, pseudogene [Source:HGNC Symbol;Acc:HGNC:33122]	FALSE	FALSE	FALSE	FALSE	-2.07669	2.46745	0.0181424	-3.17144
CB_T0_v_CB_T3	CB_T0	CB_T3	DYNLT2B	1.39663	0.000181769	ENSG00000213123	DYNLT2B	3	protein_coding	dynein light chain Tctex-type 2B [Source:HGNC Symbol;Acc:HGNC:28482]	FALSE	FALSE	FALSE	FALSE	1.51374	4.8644	1.95339e-05	2.77568
CB_T0_v_CB_T3	CB_T0	CB_T3	PRSS36	1.39626	0.184339	ENSG00000178226	PRSS36	16	protein_coding	serine protease 36 [Source:HGNC Symbol;Acc:HGNC:26906]	FALSE	FALSE	FALSE	FALSE	-1.55269	1.78992	0.0812991	-4.34552
CB_T0_v_CB_T3	CB_T0	CB_T3	ARAP3	1.39619	0.00757367	ENSG00000120318	ARAP3	5	protein_coding	ArfGAP with RhoGAP domain, ankyrin repeat and PH domain 3 [Source:HGNC Symbol;Acc:HGNC:24097]	FALSE	FALSE	FALSE	FALSE	0.997432	3.41172	0.00152539	-1.19449
CB_T0_v_CB_T3	CB_T0	CB_T3	KCTD7	1.39489	2.11621e-06	ENSG00000243335	KCTD7	7	protein_coding	potassium channel tetramerization domain containing 7 [Source:HGNC Symbol;Acc:HGNC:21957]	FALSE	FALSE	FALSE	FALSE	3.86999	6.47388	1.18249e-07	7.4652
CB_T0_v_CB_T3	CB_T0	CB_T3	A4GALT	1.39478	0.279734	ENSG00000128274	A4GALT	22	protein_coding	alpha 1,4-galactosyltransferase (P blood group) [Source:HGNC Symbol;Acc:HGNC:18149]	FALSE	FALSE	FALSE	FALSE	-2.18498	1.49732	0.142429	-4.71132
CB_T0_v_CB_T3	CB_T0	CB_T3	ENSG00000230322	1.39446	0.00054151	ENSG00000230322		10	lncRNA	novel transcript	FALSE	TRUE	FALSE	FALSE	0.312671	4.45675	6.92634e-05	1.62059
CB_T0_v_CB_T3	CB_T0	CB_T3	MIR4312	1.39418	0.0917589	ENSG00000265195	MIR4312	15	miRNA	microRNA 4312 [Source:HGNC Symbol;Acc:HGNC:38376]	FALSE	FALSE	FALSE	FALSE	-1.45019	2.21395	0.0327989	-3.59786
CB_T0_v_CB_T3	CB_T0	CB_T3	CCM2	1.39403	2.16331e-11	ENSG00000136280	CCM2	7	protein_coding	CCM2 scaffold protein [Source:HGNC Symbol;Acc:HGNC:21708]	FALSE	FALSE	FALSE	FALSE	6.10255	10.9454	2.08156e-13	20.4307
CB_T0_v_CB_T3	CB_T0	CB_T3	MANEA-DT	1.3939	0.00822883	ENSG00000261366	MANEA-DT	6	lncRNA	MANEA divergent transcript [Source:HGNC Symbol;Acc:HGNC:43732]	FALSE	FALSE	FALSE	FALSE	-0.100265	3.37672	0.00168278	-1.24483
CB_T0_v_CB_T3	CB_T0	CB_T3	GJA9	1.39206	0.184081	ENSG00000131233	GJA9	1	protein_coding	gap junction protein alpha 9 [Source:HGNC Symbol;Acc:HGNC:19155]	FALSE	FALSE	FALSE	FALSE	-2.79558	1.79079	0.081157	-4.26341
CB_T0_v_CB_T3	CB_T0	CB_T3	ACOT12	1.39078	0.332738	ENSG00000172497	ACOT12	5	protein_coding	acyl-CoA thioesterase 12 [Source:HGNC Symbol;Acc:HGNC:24436]	FALSE	FALSE	FALSE	FALSE	-3.74786	1.36451	0.180294	-4.67287
CB_T0_v_CB_T3	CB_T0	CB_T3	TOMM20P2	1.38973	0.116666	ENSG00000255987	TOMM20P2	17	processed_pseudogene	TOMM20 pseudogene 2 [Source:HGNC Symbol;Acc:HGNC:50519]	FALSE	FALSE	FALSE	FALSE	0.449144	2.07602	0.0445877	-3.87077
CB_T0_v_CB_T3	CB_T0	CB_T3	ENSG00000237453	1.38935	0.296108	ENSG00000237453		1	lncRNA	novel transcript, antisense to TTC22	FALSE	TRUE	FALSE	FALSE	-2.45184	1.45562	0.153569	-4.63155
CB_T0_v_CB_T3	CB_T0	CB_T3	ENSG00000260331	1.38883	0.188665	ENSG00000260331		2	lncRNA	novel transcript	FALSE	TRUE	FALSE	FALSE	-2.57928	1.77457	0.0838415	-4.2448
CB_T0_v_CB_T3	CB_T0	CB_T3	FAM210B	1.38869	1.19942e-06	ENSG00000124098	FAM210B	20	protein_coding	family with sequence similarity 210 member B [Source:HGNC Symbol;Acc:HGNC:16102]	FALSE	FALSE	FALSE	FALSE	3.67023	6.67795	6.19221e-08	8.13107
CB_T0_v_CB_T3	CB_T0	CB_T3	ENSG00000282906	1.38798	0.187591	ENSG00000282906		10	lncRNA	novel transcript	FALSE	TRUE	FALSE	FALSE	-2.35162	1.77879	0.0831367	-4.26088
CB_T0_v_CB_T3	CB_T0	CB_T3	ENSG00000286856	1.38773	0.0458071	ENSG00000286856		3	lncRNA	novel transcript, antisense to SLC2A2	FALSE	TRUE	FALSE	FALSE	-2.21796	2.58352	0.0136777	-2.93015
CB_T0_v_CB_T3	CB_T0	CB_T3	BET1P1	1.38581	0.00108745	ENSG00000241134	BET1P1	7	processed_pseudogene	Bet1 golgi vesicular membrane trafficking protein pseudogene 1 [Source:HGNC Symbol;Acc:HGNC:51363]	FALSE	FALSE	FALSE	FALSE	0.353888	4.19235	0.000155187	0.826009
CB_T0_v_CB_T3	CB_T0	CB_T3	DHX58	1.38516	0.00321144	ENSG00000108771	DHX58	17	protein_coding	DExH-box helicase 58 [Source:HGNC Symbol;Acc:HGNC:29517]	FALSE	FALSE	FALSE	FALSE	4.59617	3.76486	0.000553855	-0.866066
CB_T0_v_CB_T3	CB_T0	CB_T3	ENSG00000229601	1.38508	0.00844347	ENSG00000229601		X	processed_pseudogene	pseudogene similar to part of ras-related C3 botulinum toxin substrate	FALSE	TRUE	FALSE	FALSE	-0.746973	3.3657	0.00173548	-1.23788
CB_T0_v_CB_T3	CB_T0	CB_T3	C4orf33	1.38449	0.00116222	ENSG00000151470	C4orf33	4	protein_coding	chromosome 4 open reading frame 33 [Source:HGNC Symbol;Acc:HGNC:27025]	FALSE	FALSE	FALSE	FALSE	2.24231	4.16678	0.000167654	0.686026
CB_T0_v_CB_T3	CB_T0	CB_T3	ENSG00000288580	1.3839	0.0436126	ENSG00000288580		8	lncRNA	novel transcript	FALSE	TRUE	FALSE	FALSE	-1.29109	2.60836	0.012864	-2.86787
CB_T0_v_CB_T3	CB_T0	CB_T3	SNORD14E	1.38369	0.251127	ENSG00000200879	SNORD14E	11	snoRNA	small nucleolar RNA, C/D box 14E [Source:HGNC Symbol;Acc:HGNC:30354]	FALSE	FALSE	FALSE	FALSE	-1.93669	1.57796	0.12272	-4.45334
CB_T0_v_CB_T3	CB_T0	CB_T3	PITPNC1	1.38361	8.35202e-10	ENSG00000154217	PITPNC1	17	protein_coding	phosphatidylinositol transfer protein cytoplasmic 1 [Source:HGNC Symbol;Acc:HGNC:21045]	FALSE	FALSE	FALSE	FALSE	5.89865	9.40762	1.52336e-11	16.1624
CB_T0_v_CB_T3	CB_T0	CB_T3	ENSG00000248596	1.38276	0.273275	ENSG00000248596		5	lncRNA	novel transcript	FALSE	TRUE	FALSE	FALSE	-2.27721	1.51503	0.137897	-4.59928
CB_T0_v_CB_T3	CB_T0	CB_T3	ENSG00000244480	1.38251	0.00595975	ENSG00000244480		7	transcribed_processed_pseudogene	pseudogene similar golgi autoantigen, golgin subfamily a, 8A GOLGA8A	FALSE	TRUE	FALSE	FALSE	0.269361	3.51514	0.00113838	-0.912774
CB_T0_v_CB_T3	CB_T0	CB_T3	LYRM9	1.38128	0.000229478	ENSG00000232859	LYRM9	17	protein_coding	LYR motif containing 9 [Source:HGNC Symbol;Acc:HGNC:27314]	FALSE	FALSE	FALSE	FALSE	1.77305	4.77966	2.54592e-05	2.46613
CB_T0_v_CB_T3	CB_T0	CB_T3	ENSG00000288778	1.38055	0.147057	ENSG00000288778		22	lncRNA	novel transcript, antisense to ANKRD54and MYH9	FALSE	TRUE	FALSE	FALSE	-1.07639	1.93447	0.0603958	-4.07899
CB_T0_v_CB_T3	CB_T0	CB_T3	CHRFAM7A	1.38038	0.395705	ENSG00000166664	CHRFAM7A	15	protein_coding	CHRNA7 (exons 5-10) and FAM7A (exons A-E) fusion [Source:HGNC Symbol;Acc:HGNC:15781]	FALSE	FALSE	TRUE	FALSE	-3.47238	1.21708	0.230948	-4.74683
CB_T0_v_CB_T3	CB_T0	CB_T3	TYROBP	1.3799	0.362676	ENSG00000011600	TYROBP	19	protein_coding	transmembrane immune signaling adaptor TYROBP [Source:HGNC Symbol;Acc:HGNC:12449]	FALSE	FALSE	FALSE	FALSE	-3.07798	1.29288	0.203725	-4.74699
CB_T0_v_CB_T3	CB_T0	CB_T3	ENSG00000285661	1.37964	0.112509	ENSG00000285661		15	lncRNA	novel transcript	FALSE	TRUE	FALSE	FALSE	-2.38023	2.09754	0.0425333	-3.78489
CB_T0_v_CB_T3	CB_T0	CB_T3	ENSG00000267592	1.37916	0.190431	ENSG00000267592		17	processed_pseudogene	transmembrane protein 160 (TMEM160) pseudogene	FALSE	TRUE	FALSE	FALSE	-2.46415	1.76846	0.0848728	-4.28354
CB_T0_v_CB_T3	CB_T0	CB_T3	ENSG00000289563	1.37909	0.0304057	ENSG00000289563		16	lncRNA	novel transcript	FALSE	TRUE	FALSE	FALSE	0.388005	2.78718	0.00819889	-2.65399
CB_T0_v_CB_T3	CB_T0	CB_T3	ENSG00000290611	1.37893	0.00861785	ENSG00000290611		19	lncRNA	cytochrome P450 family 2 subfamily G member 1, pseudogene [Source:NCBI gene (formerly Entrezgene);Acc:22952]	FALSE	TRUE	FALSE	FALSE	-0.527841	3.35731	0.00177665	-1.27135
CB_T0_v_CB_T3	CB_T0	CB_T3	OFD1P17	1.37842	0.0635021	ENSG00000228212	OFD1P17	5	processed_pseudogene	OFD1 pseudogene 17 [Source:HGNC Symbol;Acc:HGNC:1332]	FALSE	FALSE	FALSE	FALSE	-1.95479	2.41529	0.0205514	-3.23317
CB_T0_v_CB_T3	CB_T0	CB_T3	PCDHA10	1.37832	0.0177576	ENSG00000250120	PCDHA10	5	protein_coding	protocadherin alpha 10 [Source:HGNC Symbol;Acc:HGNC:8664]	FALSE	FALSE	FALSE	FALSE	-0.645025	3.03998	0.00423045	-1.99687
CB_T0_v_CB_T3	CB_T0	CB_T3	ENSG00000244459	1.37766	0.0294414	ENSG00000244459		4	lncRNA	novel transcript	FALSE	TRUE	FALSE	FALSE	-1.37384	2.80334	0.00786605	-2.52138
CB_T0_v_CB_T3	CB_T0	CB_T3	MGP	1.37761	0.164977	ENSG00000111341	MGP	12	protein_coding	matrix Gla protein [Source:HGNC Symbol;Acc:HGNC:7060]	FALSE	FALSE	FALSE	FALSE	-1.81153	1.86199	0.0702162	-4.21663
CB_T0_v_CB_T3	CB_T0	CB_T3	ENSG00000276250	1.37752	0.0372414	ENSG00000276250		17	lncRNA	novel transcript, antisense to CRLF3	FALSE	TRUE	FALSE	FALSE	-1.29149	2.68734	0.0105631	-2.78322
CB_T0_v_CB_T3	CB_T0	CB_T3	CCDC146	1.37738	0.000266456	ENSG00000135205	CCDC146	7	protein_coding	coiled-coil domain containing 146 [Source:HGNC Symbol;Acc:HGNC:29296]	FALSE	FALSE	FALSE	FALSE	2.16126	4.7249	3.02e-05	2.21206
CB_T0_v_CB_T3	CB_T0	CB_T3	UBQLNL	1.37723	0.155183	ENSG00000175518	UBQLNL	11	protein_coding	ubiquilin like [Source:HGNC Symbol;Acc:HGNC:28294]	FALSE	FALSE	FALSE	FALSE	-1.64597	1.90058	0.0648305	-4.1682
CB_T0_v_CB_T3	CB_T0	CB_T3	FLOT1	1.3772	0.0114272	ENSG00000137312	FLOT1	6	protein_coding	flotillin 1 [Source:HGNC Symbol;Acc:HGNC:3757]	FALSE	FALSE	TRUE	FALSE	4.67274	3.23711	0.00247902	-2.16732
CB_T0_v_CB_T3	CB_T0	CB_T3	ENSG00000272406	1.37703	0.16825	ENSG00000272406		5	lncRNA	novel transcript	FALSE	TRUE	FALSE	FALSE	-2.90686	1.8492	0.0720837	-4.13721
CB_T0_v_CB_T3	CB_T0	CB_T3	ENSG00000233251	1.3764	0.157618	ENSG00000233251		2	lncRNA	novel transcript, antisense to CCDC85A	FALSE	TRUE	FALSE	FALSE	-1.36887	1.89077	0.0661643	-4.25862
CB_T0_v_CB_T3	CB_T0	CB_T3	ENSG00000289083	1.37634	1.67684e-05	ENSG00000289083		15	lncRNA	long intergenic non-protein coding RNA 2256 [Source:NCBI gene (formerly Entrezgene);Acc:100996255]	FALSE	TRUE	FALSE	FALSE	1.45299	5.73029	1.26097e-06	5.33102
CB_T0_v_CB_T3	CB_T0	CB_T3	ENSG00000286030	1.37631	0.558035	ENSG00000286030		17	transcribed_unprocessed_pseudogene	schlafen family member pseudogene	FALSE	TRUE	FALSE	FALSE	-1.28489	0.885499	0.381361	-5.08639
CB_T0_v_CB_T3	CB_T0	CB_T3	ENSG00000202533	1.3763	0.140698	ENSG00000202533		5	misc_RNA	Y RNA [Source:RFAM;Acc:RF00019]	FALSE	TRUE	FALSE	FALSE	-2.08203	1.96122	0.057083	-3.97759
CB_T0_v_CB_T3	CB_T0	CB_T3	ENSG00000235237	1.37572	0.251032	ENSG00000235237		22	lncRNA	novel transcript	FALSE	TRUE	FALSE	FALSE	-2.75046	1.57841	0.122617	-4.51737
CB_T0_v_CB_T3	CB_T0	CB_T3	ENSG00000232184	1.37559	0.157167	ENSG00000232184		1	lncRNA	novel transcript	FALSE	TRUE	FALSE	FALSE	-2.78386	1.8926	0.0659144	-4.10794
CB_T0_v_CB_T3	CB_T0	CB_T3	ENSG00000288085	1.37552	0.198072	ENSG00000288085		6	lncRNA	novel transcript	FALSE	TRUE	FALSE	FALSE	-2.90671	1.7433	0.0892274	-4.27971
CB_T0_v_CB_T3	CB_T0	CB_T3	ENSG00000287223	1.37539	0.166251	ENSG00000287223		X	lncRNA	novel transcript	FALSE	TRUE	FALSE	FALSE	-1.84831	1.85679	0.0709706	-4.14535
CB_T0_v_CB_T3	CB_T0	CB_T3	PECR	1.37505	3.51129e-05	ENSG00000115425	PECR	2	protein_coding	peroxisomal trans-2-enoyl-CoA reductase [Source:HGNC Symbol;Acc:HGNC:18281]	FALSE	FALSE	FALSE	FALSE	2.75444	5.46255	2.95524e-06	4.47479
CB_T0_v_CB_T3	CB_T0	CB_T3	SH2D4B	1.37493	0.109307	ENSG00000178217	SH2D4B	10	protein_coding	SH2 domain containing 4B [Source:HGNC Symbol;Acc:HGNC:31440]	FALSE	FALSE	FALSE	FALSE	-2.3118	2.11446	0.0409766	-3.72719
CB_T0_v_CB_T3	CB_T0	CB_T3	OR55B1P	1.37469	0.00349489	ENSG00000231548	OR55B1P	11	transcribed_unitary_pseudogene	olfactory receptor family 55 subfamily B member 1 pseudogene [Source:HGNC Symbol;Acc:HGNC:15241]	FALSE	FALSE	FALSE	FALSE	-0.273087	3.73083	0.000611652	-0.333424
CB_T0_v_CB_T3	CB_T0	CB_T3	RN7SL426P	1.37445	0.148821	ENSG00000263815	RN7SL426P	17	misc_RNA	RNA, 7SL, cytoplasmic 426, pseudogene [Source:HGNC Symbol;Acc:HGNC:46442]	FALSE	FALSE	FALSE	FALSE	-2.69322	1.92745	0.0612927	-4.01278
CB_T0_v_CB_T3	CB_T0	CB_T3	FLT3LG	1.37396	1.21094e-06	ENSG00000090554	FLT3LG	19	protein_coding	fms related receptor tyrosine kinase 3 ligand [Source:HGNC Symbol;Acc:HGNC:3766]	FALSE	FALSE	FALSE	FALSE	5.25969	6.67375	6.27511e-08	8.01257
CB_T0_v_CB_T3	CB_T0	CB_T3	S100B	1.37369	0.0190064	ENSG00000160307	S100B	21	protein_coding	S100 calcium binding protein B [Source:HGNC Symbol;Acc:HGNC:10500]	FALSE	FALSE	FALSE	FALSE	-0.758195	3.00911	0.00459331	-2.26011
CB_T0_v_CB_T3	CB_T0	CB_T3	EFCAB13	1.37334	0.00435437	ENSG00000178852	EFCAB13	17	protein_coding	EF-hand calcium binding domain 13 [Source:HGNC Symbol;Acc:HGNC:26864]	FALSE	FALSE	FALSE	FALSE	2.69985	3.6428	0.0007895	-0.889166
CB_T0_v_CB_T3	CB_T0	CB_T3	ENSG00000244278	1.37329	0.144366	ENSG00000244278		21	lncRNA	novel transcript	FALSE	TRUE	FALSE	FALSE	-2.42043	1.94571	0.0589839	-4.00786
CB_T0_v_CB_T3	CB_T0	CB_T3	ERICH2-DT	1.37328	0.103431	ENSG00000234350	ERICH2-DT	2	lncRNA	ERICH2 divergent transcript [Source:HGNC Symbol;Acc:HGNC:55686]	FALSE	FALSE	FALSE	FALSE	-0.554664	2.14692	0.03813	-3.88791
CB_T0_v_CB_T3	CB_T0	CB_T3	KRT17P6	1.37316	0.154606	ENSG00000231645	KRT17P6	17	transcribed_unprocessed_pseudogene	keratin 17 pseudogene 6 [Source:HGNC Symbol;Acc:HGNC:50724]	FALSE	FALSE	FALSE	FALSE	-1.55004	1.90291	0.0645161	-4.12832
CB_T0_v_CB_T3	CB_T0	CB_T3	ENSG00000265413	1.37296	0.191206	ENSG00000265413		18	lncRNA	novel transcript, sense intronic to PTPRM	FALSE	TRUE	FALSE	FALSE	-2.89213	1.76592	0.0853031	-4.25765
CB_T0_v_CB_T3	CB_T0	CB_T3	LGR4	1.37146	0.414952	ENSG00000205213	LGR4	11	protein_coding	leucine rich repeat containing G protein-coupled receptor 4 [Source:HGNC Symbol;Acc:HGNC:13299]	FALSE	FALSE	FALSE	FALSE	-0.857238	1.17342	0.247804	-5.12606
CB_T0_v_CB_T3	CB_T0	CB_T3	FLNB	1.37138	9.58369e-10	ENSG00000136068	FLNB	3	protein_coding	filamin B [Source:HGNC Symbol;Acc:HGNC:3755]	FALSE	FALSE	FALSE	FALSE	6.54706	9.34506	1.82578e-11	15.9265
CB_T0_v_CB_T3	CB_T0	CB_T3	RTP4	1.37123	0.0627073	ENSG00000136514	RTP4	3	protein_coding	receptor transporter protein 4 [Source:HGNC Symbol;Acc:HGNC:23992]	FALSE	FALSE	FALSE	FALSE	2.41191	2.42209	0.0202215	-3.79299
CB_T0_v_CB_T3	CB_T0	CB_T3	ENSG00000286162	1.371	0.00700746	ENSG00000286162		9	lncRNA	novel transcript	FALSE	TRUE	FALSE	FALSE	0.817834	3.44541	0.00138723	-1.17343
CB_T0_v_CB_T3	CB_T0	CB_T3	OTX2-AS1	1.37092	0.0262541	ENSG00000248550	OTX2-AS1	14	lncRNA	OTX2 antisense RNA 1 (head to head) [Source:HGNC Symbol;Acc:HGNC:43906]	FALSE	FALSE	FALSE	FALSE	-0.0849092	2.85772	0.00683593	-2.50802
CB_T0_v_CB_T3	CB_T0	CB_T3	LINC02615	1.37073	0.00569426	ENSG00000251432	LINC02615	4	lncRNA	long intergenic non-protein coding RNA 2615 [Source:HGNC Symbol;Acc:HGNC:53402]	FALSE	FALSE	FALSE	FALSE	0.820146	3.53384	0.00107931	-0.925578
CB_T0_v_CB_T3	CB_T0	CB_T3	SELPLG	1.37063	1.05633e-07	ENSG00000110876	SELPLG	12	protein_coding	selectin P ligand [Source:HGNC Symbol;Acc:HGNC:10722]	FALSE	FALSE	FALSE	FALSE	6.12736	7.5602	3.8942e-09	10.5928
CB_T0_v_CB_T3	CB_T0	CB_T3	TMEM176B	1.36973	0.112636	ENSG00000106565	TMEM176B	7	protein_coding	transmembrane protein 176B [Source:HGNC Symbol;Acc:HGNC:29596]	FALSE	FALSE	FALSE	FALSE	-2.7135	2.09693	0.0425901	-3.79936
CB_T0_v_CB_T3	CB_T0	CB_T3	KRT18P7	1.36966	0.0485523	ENSG00000258951	KRT18P7	14	processed_pseudogene	keratin 18 pseudogene 7 [Source:HGNC Symbol;Acc:HGNC:20283]	FALSE	FALSE	FALSE	FALSE	-1.46336	2.55349	0.0147244	-3.00117
CB_T0_v_CB_T3	CB_T0	CB_T3	CCNL2P1	1.36938	0.0537591	ENSG00000248283	CCNL2P1	4	processed_pseudogene	cyclin L2 pseudogene 1 [Source:HGNC Symbol;Acc:HGNC:50855]	FALSE	FALSE	FALSE	FALSE	-1.80281	2.5025	0.0166712	-3.12881
CB_T0_v_CB_T3	CB_T0	CB_T3	ENSG00000287002	1.36931	0.180715	ENSG00000287002		6	unprocessed_pseudogene	ras responsive element binding protein 1 (RREB1) pseudogene	FALSE	TRUE	FALSE	FALSE	-2.14243	1.80335	0.0791285	-4.25723
CB_T0_v_CB_T3	CB_T0	CB_T3	CD8B	1.36924	0.0274518	ENSG00000172116	CD8B	2	protein_coding	CD8b molecule [Source:HGNC Symbol;Acc:HGNC:1707]	FALSE	FALSE	FALSE	FALSE	1.86812	2.83606	0.00723013	-2.72565
CB_T0_v_CB_T3	CB_T0	CB_T3	ENSG00000248265	1.36905	0.00185908	ENSG00000248265		12	lncRNA	uncharacterized LOC440101 [Source:NCBI gene (formerly Entrezgene);Acc:440101]	FALSE	TRUE	FALSE	FALSE	-0.0717005	3.98327	0.000290737	0.316567
CB_T0_v_CB_T3	CB_T0	CB_T3	ENSG00000275927	1.36837	0.00707544	ENSG00000275927		16	lncRNA	novel transcript, sense intronic to XYLT1	FALSE	TRUE	FALSE	FALSE	-1.92888	3.44095	0.00140481	-1.03945
CB_T0_v_CB_T3	CB_T0	CB_T3	GRIA1	1.36805	0.149425	ENSG00000155511	GRIA1	5	protein_coding	glutamate ionotropic receptor AMPA type subunit 1 [Source:HGNC Symbol;Acc:HGNC:4571]	FALSE	FALSE	FALSE	FALSE	-1.1458	1.92516	0.0615878	-4.20977
CB_T0_v_CB_T3	CB_T0	CB_T3	ENSG00000258400	1.3678	0.174128	ENSG00000258400		14	lncRNA	novel transcript	FALSE	TRUE	FALSE	FALSE	-2.71379	1.82729	0.0753808	-4.1648
CB_T0_v_CB_T3	CB_T0	CB_T3	ENSG00000283782	1.36744	0.151944	ENSG00000283782		5	protein_coding	novel protein	FALSE	TRUE	FALSE	FALSE	1.85033	1.91471	0.0629488	-4.80059
CB_T0_v_CB_T3	CB_T0	CB_T3	PARP10	1.36721	0.000439029	ENSG00000178685	PARP10	8	protein_coding	poly(ADP-ribose) polymerase family member 10 [Source:HGNC Symbol;Acc:HGNC:25895]	FALSE	FALSE	FALSE	FALSE	6.74247	4.53601	5.42552e-05	1.12298
CB_T0_v_CB_T3	CB_T0	CB_T3	MX2	1.36712	0.00250826	ENSG00000183486	MX2	21	protein_coding	MX dynamin like GTPase 2 [Source:HGNC Symbol;Acc:HGNC:7533]	FALSE	FALSE	FALSE	FALSE	6.13069	3.86499	0.000412809	-0.816324
CB_T0_v_CB_T3	CB_T0	CB_T3	ENSG00000290858	1.36655	0.0552744	ENSG00000290858		17	lncRNA	novel transcript	FALSE	TRUE	FALSE	FALSE	-1.4485	2.48782	0.0172735	-3.13262
CB_T0_v_CB_T3	CB_T0	CB_T3	LINC00243	1.36633	0.043862	ENSG00000214894	LINC00243	6	lncRNA	long intergenic non-protein coding RNA 243 [Source:HGNC Symbol;Acc:HGNC:30956]	FALSE	FALSE	FALSE	FALSE	-0.198299	2.60552	0.0129545	-3.02699
CB_T0_v_CB_T3	CB_T0	CB_T3	KIF3C	1.36566	2.18883e-05	ENSG00000084731	KIF3C	2	protein_coding	kinesin family member 3C [Source:HGNC Symbol;Acc:HGNC:6321]	FALSE	FALSE	FALSE	FALSE	2.36581	5.63471	1.70941e-06	4.97741
CB_T0_v_CB_T3	CB_T0	CB_T3	LINC00550	1.36505	0.0162789	ENSG00000281778	LINC00550	13	lncRNA	long intergenic non-protein coding RNA 550 [Source:HGNC Symbol;Acc:HGNC:43688]	FALSE	FALSE	FALSE	FALSE	0.000146039	3.07945	0.00380583	-1.97214
CB_T0_v_CB_T3	CB_T0	CB_T3	PTPN13	1.36502	0.409297	ENSG00000163629	PTPN13	4	protein_coding	protein tyrosine phosphatase non-receptor type 13 [Source:HGNC Symbol;Acc:HGNC:9646]	FALSE	FALSE	FALSE	FALSE	-3.26922	1.18629	0.242744	-4.79995
CB_T0_v_CB_T3	CB_T0	CB_T3	TTLL2	1.36493	0.045531	ENSG00000120440	TTLL2	6	protein_coding	tubulin tyrosine ligase like 2 [Source:HGNC Symbol;Acc:HGNC:21211]	FALSE	FALSE	FALSE	FALSE	-1.34053	2.58645	0.0135794	-3.01534
CB_T0_v_CB_T3	CB_T0	CB_T3	TSPO2	1.36481	0.0205662	ENSG00000112212	TSPO2	6	protein_coding	translocator protein 2 [Source:HGNC Symbol;Acc:HGNC:21256]	FALSE	FALSE	FALSE	FALSE	-0.242558	2.97112	0.00507995	-2.19606
CB_T0_v_CB_T3	CB_T0	CB_T3	ARHGEF40	1.3641	0.274249	ENSG00000165801	ARHGEF40	14	protein_coding	Rho guanine nucleotide exchange factor 40 [Source:HGNC Symbol;Acc:HGNC:25516]	FALSE	FALSE	FALSE	FALSE	-1.49689	1.51201	0.138661	-4.74933
CB_T0_v_CB_T3	CB_T0	CB_T3	ENSG00000272986	1.3623	0.2298	ENSG00000272986		4	lncRNA	novel transcript, antisense to RUFY3	FALSE	TRUE	FALSE	FALSE	-2.2058	1.6425	0.108595	-4.45408
CB_T0_v_CB_T3	CB_T0	CB_T3	LINC02109	1.36202	0.0965277	ENSG00000259786	LINC02109	5	lncRNA	long intergenic non-protein coding RNA 2109 [Source:HGNC Symbol;Acc:HGNC:52964]	FALSE	FALSE	TRUE	FALSE	-2.19496	2.18685	0.034869	-3.61272
CB_T0_v_CB_T3	CB_T0	CB_T3	ENSG00000286997	1.36197	0.00906325	ENSG00000286997		17	lncRNA	novel transcript, antisense to BCAS3	FALSE	TRUE	FALSE	FALSE	-0.338324	3.33583	0.00188634	-1.39767
CB_T0_v_CB_T3	CB_T0	CB_T3	INO80D-AS2	1.36193	0.00125889	ENSG00000227946	INO80D-AS2	2	lncRNA	INO80D antisense RNA 2 [Source:HGNC Symbol;Acc:HGNC:55803]	FALSE	FALSE	TRUE	FALSE	0.332872	4.13519	0.000184421	0.715086
CB_T0_v_CB_T3	CB_T0	CB_T3	IFI44	1.3612	0.0426697	ENSG00000137965	IFI44	1	protein_coding	interferon induced protein 44 [Source:HGNC Symbol;Acc:HGNC:16938]	FALSE	FALSE	FALSE	FALSE	5.27549	2.61961	0.0125101	-3.90726
CB_T0_v_CB_T3	CB_T0	CB_T3	RCAN3AS	1.36099	0.0862388	ENSG00000286061	RCAN3AS	1	lncRNA	RCAN3 antisense RNA [Source:HGNC Symbol;Acc:HGNC:39009]	FALSE	FALSE	FALSE	FALSE	-1.25433	2.24977	0.0302309	-3.58892
CB_T0_v_CB_T3	CB_T0	CB_T3	RPS3AP29	1.36097	0.167633	ENSG00000237818	RPS3AP29	7	processed_pseudogene	RPS3A pseudogene 29 [Source:HGNC Symbol;Acc:HGNC:35531]	FALSE	FALSE	FALSE	FALSE	-2.65507	1.85196	0.0716772	-4.10336
CB_T0_v_CB_T3	CB_T0	CB_T3	ENSG00000273669	1.36058	0.00306385	ENSG00000273669		18	lncRNA	novel transcript	FALSE	TRUE	FALSE	FALSE	0.184695	3.78399	0.000523718	-0.220617
CB_T0_v_CB_T3	CB_T0	CB_T3	ENSG00000255320	1.36039	0.000835689	ENSG00000255320		11	lncRNA	novel transcript	FALSE	TRUE	FALSE	FALSE	2.02498	4.29396	0.000113996	1.00339
[truncated: 23,954 more rows]

## Sheet: CB_T0_v_CB_T24
contrast	group1	group2	symbol	logFC	adj.P.Val	ensembl_gene_id	hgnc_symbol	chromosome_name	gene_biotype	description	is_repeat_ensembl	is_empty_hgnc	is_repeat_hgnc	is_haplotype	AveExpr	t	P.Value	B
[truncated: 25,878 more rows]

[truncated: 10 more sheets: CB_T0_v_CB_T48, CB_T3_v_CB_T24, CB_T3_v_CB_T48, CB_T24_v_CB_T48, AB_T0_v_AB_T3, AB_T0_v_AB_T24, AB_T0_v_AB_T48, AB_T3_v_AB_T24, AB_T3_v_AB_T48, AB_T24_v_AB_T48]
