# Supplementary material for: CD38 expression by neonatal human naive CD4+ T cells shapes their distinct metabolic and tolerogenic properties
Source: J Clin Invest. 2026 Feb 26;136(8):e200062. doi: 10.1172/JCI200062 (PMC13078883; doi:10.1172/JCI200062)
Supplement: Supplemental table 3 [file jci-136-200062-s248.xlsx]

## Sheet: CB_T0_v_AB_T0
contrast	group1	group2	symbol	logFC	adj.P.Val	ensembl_gene_id	hgnc_symbol	chromosome_name	gene_biotype	description	is_repeat_ensembl	is_empty_hgnc	is_repeat_hgnc	is_haplotype	AveExpr	t	P.Value	B
CB_T0_v_AB_T0	CB_T0	AB_T0	ENSG00000290674	7.19388	0.264721	ENSG00000290674		16	lncRNA	novel transcript	FALSE	TRUE	FALSE	FALSE	-0.687488	1.91916	0.0623654	-3.98886
CB_T0_v_AB_T0	CB_T0	AB_T0	LTF	6.75831	4.7871e-11	ENSG00000012223	LTF	3	protein_coding	lactotransferrin [Source:HGNC Symbol;Acc:HGNC:6720]	FALSE	FALSE	FALSE	FALSE	-3.61398	11.7941	2.21985e-14	14.6785
CB_T0_v_AB_T0	CB_T0	AB_T0	IER3	6.17926	0.610207	ENSG00000137331	IER3	6	protein_coding	immediate early response 3 [Source:HGNC Symbol;Acc:HGNC:5392]	FALSE	FALSE	TRUE	FALSE	-0.847164	1.04285	0.303494	-5.1559
CB_T0_v_AB_T0	CB_T0	AB_T0	LRP1B	5.99948	0.00185959	ENSG00000168702	LRP1B	2	protein_coding	LDL receptor related protein 1B [Source:HGNC Symbol;Acc:HGNC:6693]	FALSE	FALSE	FALSE	FALSE	-2.35705	4.55454	5.12361e-05	1.22469
CB_T0_v_AB_T0	CB_T0	AB_T0	LDB2	5.9918	2.03263e-05	ENSG00000169744	LDB2	4	protein_coding	LIM domain binding 2 [Source:HGNC Symbol;Acc:HGNC:6533]	FALSE	FALSE	FALSE	FALSE	-1.35029	6.38432	1.5716e-07	5.66424
CB_T0_v_AB_T0	CB_T0	AB_T0	PEG3	5.98028	0.00256334	ENSG00000198300	PEG3	19	protein_coding	paternally expressed 3 [Source:HGNC Symbol;Acc:HGNC:8826]	FALSE	FALSE	FALSE	FALSE	-2.16138	4.4195	7.7659e-05	0.924896
CB_T0_v_AB_T0	CB_T0	AB_T0	GSTM1	5.85883	0.474909	ENSG00000134184	GSTM1	1	protein_coding	glutathione S-transferase mu 1 [Source:HGNC Symbol;Acc:HGNC:4632]	FALSE	FALSE	FALSE	FALSE	-0.722782	1.35769	0.182431	-4.96048
CB_T0_v_AB_T0	CB_T0	AB_T0	ARHGAP42	5.85038	0.0115978	ENSG00000165895	ARHGAP42	11	protein_coding	Rho GTPase activating protein 42 [Source:HGNC Symbol;Acc:HGNC:26545]	FALSE	FALSE	FALSE	FALSE	-1.20866	3.76315	0.00055663	-0.445171
CB_T0_v_AB_T0	CB_T0	AB_T0	EVA1A	5.83475	1.57381e-05	ENSG00000115363	EVA1A	2	protein_coding	eva-1 homolog A, regulator of programmed cell death [Source:HGNC Symbol;Acc:HGNC:25816]	FALSE	FALSE	FALSE	FALSE	-0.792065	6.48785	1.13119e-07	6.5322
CB_T0_v_AB_T0	CB_T0	AB_T0	ZNF423	5.81281	0.0001081	ENSG00000102935	ZNF423	16	protein_coding	zinc finger protein 423 [Source:HGNC Symbol;Acc:HGNC:16762]	FALSE	FALSE	FALSE	FALSE	-3.14684	5.6948	1.41182e-06	3.93822
CB_T0_v_AB_T0	CB_T0	AB_T0	TCERG1L	5.75736	3.84096e-05	ENSG00000176769	TCERG1L	10	protein_coding	transcription elongation regulator 1 like [Source:HGNC Symbol;Acc:HGNC:23533]	FALSE	FALSE	FALSE	FALSE	-1.25057	6.1324	3.50285e-07	5.84152
CB_T0_v_AB_T0	CB_T0	AB_T0	SIRPB2	5.66578	0.00118741	ENSG00000196209	SIRPB2	20	protein_coding	signal regulatory protein beta 2 [Source:HGNC Symbol;Acc:HGNC:16247]	FALSE	FALSE	FALSE	FALSE	-3.45523	4.74775	2.81244e-05	1.86285
CB_T0_v_AB_T0	CB_T0	AB_T0	AHRR	5.62367	2.38049e-05	ENSG00000063438	AHRR	5	protein_coding	aryl hydrocarbon receptor repressor [Source:HGNC Symbol;Acc:HGNC:346]	FALSE	FALSE	FALSE	FALSE	5.05142	6.31941	1.93176e-07	7.12499
CB_T0_v_AB_T0	CB_T0	AB_T0	HBG2	5.57873	0.109558	ENSG00000196565	HBG2	11	protein_coding	hemoglobin subunit gamma 2 [Source:HGNC Symbol;Acc:HGNC:4832]	FALSE	FALSE	FALSE	FALSE	-3.05388	2.55584	0.0146399	-2.95508
CB_T0_v_AB_T0	CB_T0	AB_T0	FGFBP2	5.5275	3.46438e-08	ENSG00000137441	FGFBP2	4	protein_coding	fibroblast growth factor binding protein 2 [Source:HGNC Symbol;Acc:HGNC:29451]	FALSE	FALSE	FALSE	FALSE	1.39024	8.94445	5.89044e-11	14.4302
CB_T0_v_AB_T0	CB_T0	AB_T0	GAB1	5.52241	0.0281741	ENSG00000109458	GAB1	4	protein_coding	GRB2 associated binding protein 1 [Source:HGNC Symbol;Acc:HGNC:4066]	FALSE	FALSE	FALSE	FALSE	-1.46382	3.32911	0.00192198	-1.44984
CB_T0_v_AB_T0	CB_T0	AB_T0	CLDN1	5.40197	0.0138925	ENSG00000163347	CLDN1	3	protein_coding	claudin 1 [Source:HGNC Symbol;Acc:HGNC:2032]	FALSE	FALSE	FALSE	FALSE	1.46496	3.67912	0.000710785	-0.644557
CB_T0_v_AB_T0	CB_T0	AB_T0	ENSG00000253659	5.3694	0.0650253	ENSG00000253659		8	lncRNA	novel transcript	FALSE	TRUE	FALSE	FALSE	-1.54266	2.8731	0.00656837	-2.38992
CB_T0_v_AB_T0	CB_T0	AB_T0	ENSG00000290846	5.31943	0.000256811	ENSG00000290846		2	lncRNA	novel transcript	FALSE	TRUE	FALSE	FALSE	-0.350166	5.35723	4.12835e-06	3.46193
CB_T0_v_AB_T0	CB_T0	AB_T0	AUTS2	5.24611	2.98804e-14	ENSG00000158321	AUTS2	7	protein_coding	activator of transcription and developmental regulator AUTS2 [Source:HGNC Symbol;Acc:HGNC:14262]	FALSE	FALSE	FALSE	FALSE	3.91896	16.0205	1.15466e-18	31.9514
CB_T0_v_AB_T0	CB_T0	AB_T0	ENSG00000257663	5.17305	0.222237	ENSG00000257663		12	lncRNA	novel transcript, antisense to C12orf44	FALSE	TRUE	FALSE	FALSE	-0.0840147	2.06125	0.0460483	-3.8035
CB_T0_v_AB_T0	CB_T0	AB_T0	S100Z	5.16606	2.03263e-05	ENSG00000171643	S100Z	5	protein_coding	S100 calcium binding protein Z [Source:HGNC Symbol;Acc:HGNC:30367]	FALSE	FALSE	FALSE	FALSE	-0.963669	6.38245	1.58096e-07	6.29007
CB_T0_v_AB_T0	CB_T0	AB_T0	CALML3	5.05004	6.70265e-05	ENSG00000178363	CALML3	10	protein_coding	calmodulin like 3 [Source:HGNC Symbol;Acc:HGNC:1452]	FALSE	FALSE	FALSE	FALSE	-4.14448	5.91074	7.09686e-07	4.15635
CB_T0_v_AB_T0	CB_T0	AB_T0	ENSG00000232627	5.0475	8.04297e-06	ENSG00000232627		7	processed_pseudogene	ribosomal protein L31 (RPL31) pseudogene	FALSE	TRUE	FALSE	FALSE	-2.86534	6.76769	4.66205e-08	6.04963
CB_T0_v_AB_T0	CB_T0	AB_T0	ENSG00000291006	5.02255	0.000812498	ENSG00000291006		6	lncRNA	novel transcript	FALSE	TRUE	FALSE	FALSE	-0.703474	4.90258	1.73313e-05	2.05869
CB_T0_v_AB_T0	CB_T0	AB_T0	ENSG00000227766	5.01484	0.141265	ENSG00000227766		6	unprocessed_pseudogene	HLA complex group 4 pseudogene 5	FALSE	TRUE	FALSE	FALSE	-2.87122	2.39589	0.021519	-3.23022
CB_T0_v_AB_T0	CB_T0	AB_T0	WNT5A	5.00798	0.00619517	ENSG00000114251	WNT5A	3	protein_coding	Wnt family member 5A [Source:HGNC Symbol;Acc:HGNC:12784]	FALSE	FALSE	FALSE	FALSE	-2.7072	4.04628	0.000240867	0.169687
CB_T0_v_AB_T0	CB_T0	AB_T0	GZMA	4.99714	2.01341e-06	ENSG00000145649	GZMA	5	protein_coding	granzyme A [Source:HGNC Symbol;Acc:HGNC:4708]	FALSE	FALSE	FALSE	FALSE	-1.22943	7.29289	8.94745e-09	9.56099
CB_T0_v_AB_T0	CB_T0	AB_T0	MYCN	4.99157	0.00208635	ENSG00000134323	MYCN	2	protein_coding	MYCN proto-oncogene, bHLH transcription factor [Source:HGNC Symbol;Acc:HGNC:7559]	FALSE	FALSE	FALSE	FALSE	-1.24251	4.50644	5.94378e-05	1.07909
CB_T0_v_AB_T0	CB_T0	AB_T0	PDCD6-AHRR	4.97693	0.116976	ENSG00000288622	PDCD6-AHRR	5	protein_coding	PDCD6-AHRR readthrough (NMD candidate) [Source:HGNC Symbol;Acc:HGNC:54724]	FALSE	FALSE	FALSE	FALSE	1.75496	2.51133	0.0163182	-3.0744
CB_T0_v_AB_T0	CB_T0	AB_T0	ENSG00000182636|NDN	4.96257	0.0119155	ENSG00000182636	NDN	15	protein_coding	necdin, MAGE family member [Source:HGNC Symbol;Acc:HGNC:7675]	FALSE	FALSE	TRUE	FALSE	-0.339678	3.75169	0.000575559	-0.495486
CB_T0_v_AB_T0	CB_T0	AB_T0	F8A3	4.94348	0.427134	ENSG00000277150	F8A3	X	protein_coding	coagulation factor VIII associated 3 [Source:HGNC Symbol;Acc:HGNC:31850]	FALSE	FALSE	FALSE	FALSE	-1.03262	1.47668	0.147858	-4.79171
CB_T0_v_AB_T0	CB_T0	AB_T0	F8A2	4.94348	0.427134	ENSG00000288709	F8A2	X	protein_coding	coagulation factor VIII associated 2 [Source:HGNC Symbol;Acc:HGNC:31849]	FALSE	FALSE	FALSE	FALSE	-1.03262	1.47668	0.147858	-4.79171
CB_T0_v_AB_T0	CB_T0	AB_T0	PTX4	4.94338	8.09113e-05	ENSG00000251692	PTX4	16	protein_coding	pentraxin 4 [Source:HGNC Symbol;Acc:HGNC:14171]	FALSE	FALSE	FALSE	FALSE	-3.15623	5.82415	9.35135e-07	3.96153
CB_T0_v_AB_T0	CB_T0	AB_T0	PDLIM1	4.92277	0.00149063	ENSG00000107438	PDLIM1	10	protein_coding	PDZ and LIM domain 1 [Source:HGNC Symbol;Acc:HGNC:2067]	FALSE	FALSE	FALSE	FALSE	-1.63032	4.65185	3.79023e-05	1.52143
CB_T0_v_AB_T0	CB_T0	AB_T0	ENSG00000228590	4.91935	9.7479e-06	ENSG00000228590		2	lncRNA	MIR4432 host gene [Source:NCBI gene (formerly Entrezgene);Acc:106660609]	FALSE	TRUE	FALSE	FALSE	-1.16925	6.67999	6.15237e-08	8.03864
CB_T0_v_AB_T0	CB_T0	AB_T0	RN7SKP240	4.86508	6.00275e-05	ENSG00000222515	RN7SKP240	6	misc_RNA	RN7SK pseudogene 240 [Source:HGNC Symbol;Acc:HGNC:45964]	FALSE	FALSE	FALSE	FALSE	-4.18398	5.95575	6.14882e-07	4.14252
CB_T0_v_AB_T0	CB_T0	AB_T0	PDE6G	4.86185	0.000200324	ENSG00000185527	PDE6G	17	protein_coding	phosphodiesterase 6G [Source:HGNC Symbol;Acc:HGNC:8789]	FALSE	FALSE	FALSE	FALSE	-0.508144	5.45826	2.9958e-06	3.98341
CB_T0_v_AB_T0	CB_T0	AB_T0	CBX2	4.85342	1.99138e-12	ENSG00000173894	CBX2	17	protein_coding	chromobox 2 [Source:HGNC Symbol;Acc:HGNC:1552]	FALSE	FALSE	FALSE	FALSE	2.90723	13.428	3.84763e-16	25.0476
CB_T0_v_AB_T0	CB_T0	AB_T0	EPDR1	4.83691	0.000164579	ENSG00000086289	EPDR1	7	protein_coding	ependymin related 1 [Source:HGNC Symbol;Acc:HGNC:17572]	FALSE	FALSE	FALSE	FALSE	1.04776	5.53437	2.35214e-06	4.00825
CB_T0_v_AB_T0	CB_T0	AB_T0	RNASE6	4.82878	0.000827838	ENSG00000169413	RNASE6	14	protein_coding	ribonuclease A family member k6 [Source:HGNC Symbol;Acc:HGNC:10048]	FALSE	FALSE	FALSE	FALSE	-1.88856	4.89604	1.76905e-05	2.4047
CB_T0_v_AB_T0	CB_T0	AB_T0	P2RY1	4.82598	5.10243e-05	ENSG00000169860	P2RY1	3	protein_coding	purinergic receptor P2Y1 [Source:HGNC Symbol;Acc:HGNC:8539]	FALSE	FALSE	FALSE	FALSE	1.61192	6.01892	5.02789e-07	5.73533
CB_T0_v_AB_T0	CB_T0	AB_T0	LINC00689	4.78573	0.000100083	ENSG00000231419	LINC00689	7	lncRNA	long intergenic non-protein coding RNA 689 [Source:HGNC Symbol;Acc:HGNC:27217]	FALSE	FALSE	FALSE	FALSE	0.545976	5.73324	1.2492e-06	5.31455
CB_T0_v_AB_T0	CB_T0	AB_T0	LINC01163	4.74415	0.0016664	ENSG00000280953	LINC01163	10	lncRNA	long intergenic non-protein coding RNA 1163 [Source:HGNC Symbol;Acc:HGNC:49530]	FALSE	FALSE	FALSE	FALSE	-2.96674	4.59872	4.46898e-05	1.34093
CB_T0_v_AB_T0	CB_T0	AB_T0	ENSG00000225864	4.71898	0.208137	ENSG00000225864		6	unprocessed_pseudogene	HLA complex group 4 pseudogene 11	FALSE	TRUE	FALSE	FALSE	-3.31975	2.10913	0.0414614	-3.69285
CB_T0_v_AB_T0	CB_T0	AB_T0	ADAM23	4.70842	8.52007e-05	ENSG00000114948	ADAM23	2	protein_coding	ADAM metallopeptidase domain 23 [Source:HGNC Symbol;Acc:HGNC:202]	FALSE	FALSE	FALSE	FALSE	1.68178	5.80228	1.0026e-06	5.54445
CB_T0_v_AB_T0	CB_T0	AB_T0	LINC00987	4.64378	0.002308	ENSG00000237248	LINC00987	12	lncRNA	long intergenic non-protein coding RNA 987 [Source:HGNC Symbol;Acc:HGNC:48911]	FALSE	FALSE	FALSE	FALSE	-0.43942	4.46484	6.75606e-05	1.61742
CB_T0_v_AB_T0	CB_T0	AB_T0	ENSG00000289956	4.62067	0.00130855	ENSG00000289956		7	lncRNA	novel transcript	FALSE	TRUE	FALSE	FALSE	-2.35884	4.7052	3.21094e-05	1.49744
CB_T0_v_AB_T0	CB_T0	AB_T0	IGF2BP3	4.59851	2.32672e-11	ENSG00000136231	IGF2BP3	7	protein_coding	insulin like growth factor 2 mRNA binding protein 3 [Source:HGNC Symbol;Acc:HGNC:28868]	FALSE	FALSE	FALSE	FALSE	3.43818	12.1471	8.9911e-15	23.1565
CB_T0_v_AB_T0	CB_T0	AB_T0	KREMEN2	4.56747	0.000510911	ENSG00000131650	KREMEN2	16	protein_coding	kringle containing transmembrane protein 2 [Source:HGNC Symbol;Acc:HGNC:18797]	FALSE	FALSE	FALSE	FALSE	0.190479	5.08107	9.88753e-06	2.39157
CB_T0_v_AB_T0	CB_T0	AB_T0	DACH1	4.53817	1.0994e-11	ENSG00000276644	DACH1	13	protein_coding	dachshund family transcription factor 1 [Source:HGNC Symbol;Acc:HGNC:2663]	FALSE	FALSE	FALSE	FALSE	1.4193	12.5339	3.39872e-15	23.8168
CB_T0_v_AB_T0	CB_T0	AB_T0	ADGRG5	4.5365	0.00396995	ENSG00000159618	ADGRG5	16	protein_coding	adhesion G protein-coupled receptor G5 [Source:HGNC Symbol;Acc:HGNC:19010]	FALSE	FALSE	FALSE	FALSE	0.796018	4.22965	0.000138605	0.996352
CB_T0_v_AB_T0	CB_T0	AB_T0	LPCAT2	4.48205	0.000105444	ENSG00000087253	LPCAT2	16	protein_coding	lysophosphatidylcholine acyltransferase 2 [Source:HGNC Symbol;Acc:HGNC:26032]	FALSE	FALSE	FALSE	FALSE	1.78295	5.70802	1.35366e-06	5.27875
CB_T0_v_AB_T0	CB_T0	AB_T0	CPA5	4.44371	0.16571	ENSG00000158525	CPA5	7	protein_coding	carboxypeptidase A5 [Source:HGNC Symbol;Acc:HGNC:15722]	FALSE	FALSE	FALSE	FALSE	-0.747397	2.28101	0.0281396	-3.55907
CB_T0_v_AB_T0	CB_T0	AB_T0	ENSG00000227745	4.42822	0.00774826	ENSG00000227745		2	unprocessed_pseudogene	novel pseudogene similar to ankyrin repeat domain 30B ANKRD30B	FALSE	TRUE	FALSE	FALSE	-3.85401	3.9444	0.000326362	-0.263474
CB_T0_v_AB_T0	CB_T0	AB_T0	ENSG00000267257	4.41906	0.0121005	ENSG00000267257		18	lncRNA	novel transcript, antisense to ALPK2	FALSE	TRUE	FALSE	FALSE	-3.51037	3.7445	0.000587768	-0.655188
CB_T0_v_AB_T0	CB_T0	AB_T0	ATP2B3	4.40725	0.00427409	ENSG00000067842	ATP2B3	X	protein_coding	ATPase plasma membrane Ca2+ transporting 3 [Source:HGNC Symbol;Acc:HGNC:816]	FALSE	FALSE	FALSE	FALSE	-2.04405	4.20075	0.00015129	0.693678
CB_T0_v_AB_T0	CB_T0	AB_T0	ENSG00000284931	4.3368	0.0691883	ENSG00000284931		11	protein_coding	novel protein	FALSE	TRUE	FALSE	FALSE	-4.12257	2.83638	0.00722415	-2.4883
CB_T0_v_AB_T0	CB_T0	AB_T0	BCL11A	4.33335	1.28817e-11	ENSG00000119866	BCL11A	2	protein_coding	BAF chromatin remodeling complex subunit BCL11A [Source:HGNC Symbol;Acc:HGNC:13221]	FALSE	FALSE	FALSE	FALSE	3.18833	12.4233	4.48007e-15	24.1466
CB_T0_v_AB_T0	CB_T0	AB_T0	ENSG00000250645	4.33151	0.0099942	ENSG00000250645		5	processed_pseudogene	family with sequence similarity 136, member A (FAM136A) pseudogene	FALSE	TRUE	FALSE	FALSE	-1.06556	3.82739	0.000461128	-0.432089
CB_T0_v_AB_T0	CB_T0	AB_T0	CALML3-AS1	4.33091	0.00602761	ENSG00000205488	CALML3-AS1	10	lncRNA	CALML3 antisense RNA 1 [Source:HGNC Symbol;Acc:HGNC:44682]	FALSE	FALSE	FALSE	FALSE	-0.482249	4.05815	0.000232458	0.52202
CB_T0_v_AB_T0	CB_T0	AB_T0	ENSG00000214278	4.32447	0.0153956	ENSG00000214278		5	processed_pseudogene	mitochondrial translational initiation factor 3 (MTIF3) pseudogene	FALSE	TRUE	FALSE	FALSE	-1.57832	3.62765	0.000824766	-0.860585
CB_T0_v_AB_T0	CB_T0	AB_T0	ENSG00000233953	4.29438	1.91603e-06	ENSG00000233953		2	lncRNA	novel transcript	FALSE	TRUE	FALSE	FALSE	-3.39335	7.31842	8.26199e-09	7.48729
CB_T0_v_AB_T0	CB_T0	AB_T0	FAM30A	4.28966	0.252123	ENSG00000226777	FAM30A	14	lncRNA	family with sequence similarity 30 member A [Source:HGNC Symbol;Acc:HGNC:19955]	FALSE	FALSE	TRUE	FALSE	-1.51597	1.95964	0.0572742	-3.97807
CB_T0_v_AB_T0	CB_T0	AB_T0	LRRN3	4.2727	2.97423e-12	ENSG00000173114	LRRN3	7	protein_coding	leucine rich repeat neuronal 3 [Source:HGNC Symbol;Acc:HGNC:17200]	FALSE	FALSE	FALSE	FALSE	7.8479	13.1846	6.89596e-16	26.1098
CB_T0_v_AB_T0	CB_T0	AB_T0	IGFBP2	4.26689	1.94162e-05	ENSG00000115457	IGFBP2	2	protein_coding	insulin like growth factor binding protein 2 [Source:HGNC Symbol;Acc:HGNC:5471]	FALSE	FALSE	FALSE	FALSE	2.12062	6.40363	1.47808e-07	7.20218
CB_T0_v_AB_T0	CB_T0	AB_T0	DLG5	4.22207	0.0837702	ENSG00000151208	DLG5	10	protein_coding	discs large MAGUK scaffold protein 5 [Source:HGNC Symbol;Acc:HGNC:2904]	FALSE	FALSE	TRUE	FALSE	0.759712	2.72973	0.00949124	-2.64541
CB_T0_v_AB_T0	CB_T0	AB_T0	NOTUM	4.21853	0.0851311	ENSG00000185269	NOTUM	17	protein_coding	notum, palmitoleoyl-protein carboxylesterase [Source:HGNC Symbol;Acc:HGNC:27106]	FALSE	FALSE	FALSE	FALSE	-1.39306	2.71865	0.00976116	-2.66338
CB_T0_v_AB_T0	CB_T0	AB_T0	RTN4RL1	4.21634	0.00143164	ENSG00000185924	RTN4RL1	17	protein_coding	reticulon 4 receptor like 1 [Source:HGNC Symbol;Acc:HGNC:21329]	FALSE	FALSE	FALSE	FALSE	1.45778	4.67047	3.57724e-05	2.05389
CB_T0_v_AB_T0	CB_T0	AB_T0	CRYGN	4.20085	0.0613113	ENSG00000127377	CRYGN	7	protein_coding	crystallin gamma N [Source:HGNC Symbol;Acc:HGNC:20458]	FALSE	FALSE	FALSE	FALSE	-3.25334	2.90878	0.00598471	-2.29993
CB_T0_v_AB_T0	CB_T0	AB_T0	NTRK3	4.19189	0.0023084	ENSG00000140538	NTRK3	15	protein_coding	neurotrophic receptor tyrosine kinase 3 [Source:HGNC Symbol;Acc:HGNC:8033]	FALSE	FALSE	FALSE	FALSE	-0.126448	4.46372	6.77944e-05	1.64477
CB_T0_v_AB_T0	CB_T0	AB_T0	SPATA31C2	4.17298	0.0325854	ENSG00000177910	SPATA31C2	9	protein_coding	SPATA31 subfamily C member 2 [Source:HGNC Symbol;Acc:HGNC:24508]	FALSE	FALSE	FALSE	FALSE	-2.64593	3.24961	0.00239522	-1.66268
CB_T0_v_AB_T0	CB_T0	AB_T0	CD93	4.16496	1.29221e-06	ENSG00000125810	CD93	20	protein_coding	CD93 molecule [Source:HGNC Symbol;Acc:HGNC:15855]	FALSE	FALSE	FALSE	FALSE	1.25554	7.4859	4.90411e-09	10.3702
CB_T0_v_AB_T0	CB_T0	AB_T0	RTP3	4.12027	0.000416812	ENSG00000163825	RTP3	3	protein_coding	receptor transporter protein 3 [Source:HGNC Symbol;Acc:HGNC:15572]	FALSE	FALSE	FALSE	FALSE	-3.58762	5.16704	7.53799e-06	2.60469
CB_T0_v_AB_T0	CB_T0	AB_T0	RAPGEF5	4.11513	0.0838444	ENSG00000136237	RAPGEF5	7	protein_coding	Rap guanine nucleotide exchange factor 5 [Source:HGNC Symbol;Acc:HGNC:16862]	FALSE	FALSE	FALSE	FALSE	0.00817074	2.72898	0.00950937	-2.62092
CB_T0_v_AB_T0	CB_T0	AB_T0	ENSG00000229855	4.11513	0.0267404	ENSG00000229855		5	lncRNA	novel transcript	FALSE	TRUE	FALSE	FALSE	-3.37469	3.35345	0.00179592	-1.39893
CB_T0_v_AB_T0	CB_T0	AB_T0	CRHBP	4.11063	0.00407836	ENSG00000145708	CRHBP	5	protein_coding	corticotropin releasing hormone binding protein [Source:HGNC Symbol;Acc:HGNC:2356]	FALSE	FALSE	FALSE	FALSE	-3.02628	4.22021	0.000142628	0.544093
CB_T0_v_AB_T0	CB_T0	AB_T0	ENSG00000261997	4.07195	0.00410415	ENSG00000261997		16	lncRNA	novel transcript	FALSE	TRUE	FALSE	FALSE	-2.65826	4.21704	0.000144005	0.612218
CB_T0_v_AB_T0	CB_T0	AB_T0	GALNT18	4.06377	0.00311455	ENSG00000110328	GALNT18	11	protein_coding	polypeptide N-acetylgalactosaminyltransferase 18 [Source:HGNC Symbol;Acc:HGNC:30488]	FALSE	FALSE	FALSE	FALSE	0.839487	4.33294	0.000101219	0.97909
CB_T0_v_AB_T0	CB_T0	AB_T0	DAPK1	4.05387	1.0459e-05	ENSG00000196730	DAPK1	9	protein_coding	death associated protein kinase 1 [Source:HGNC Symbol;Acc:HGNC:2674]	FALSE	FALSE	FALSE	FALSE	3.51285	6.64325	6.91125e-08	8.10109
CB_T0_v_AB_T0	CB_T0	AB_T0	JUP	4.04068	8.07036e-05	ENSG00000173801	JUP	17	protein_coding	junction plakoglobin [Source:HGNC Symbol;Acc:HGNC:6207]	FALSE	FALSE	FALSE	FALSE	0.576978	5.82944	9.19511e-07	5.60581
CB_T0_v_AB_T0	CB_T0	AB_T0	C1orf21	4.02714	0.0527251	ENSG00000116667	C1orf21	1	protein_coding	chromosome 1 open reading frame 21 [Source:HGNC Symbol;Acc:HGNC:15494]	FALSE	FALSE	FALSE	FALSE	-0.202818	2.9938	0.00478393	-2.08248
CB_T0_v_AB_T0	CB_T0	AB_T0	ENSG00000228748	4.0254	0.00441742	ENSG00000228748		10	lncRNA	novel transcript	FALSE	TRUE	FALSE	FALSE	-3.25647	4.18709	0.000157675	0.255551
CB_T0_v_AB_T0	CB_T0	AB_T0	CYRIA	4.00187	0.000319308	ENSG00000197872	CYRIA	2	protein_coding	CYFIP related Rac1 interactor A [Source:HGNC Symbol;Acc:HGNC:25373]	FALSE	FALSE	FALSE	FALSE	-0.0588746	5.27441	5.36745e-06	3.97955
CB_T0_v_AB_T0	CB_T0	AB_T0	ENSG00000286965	3.98552	0.000582471	ENSG00000286965		2	lncRNA	novel transcript	FALSE	TRUE	FALSE	FALSE	-0.944379	5.03033	1.16012e-05	3.02758
CB_T0_v_AB_T0	CB_T0	AB_T0	SLC38A4	3.98054	0.00311238	ENSG00000139209	SLC38A4	12	protein_coding	solute carrier family 38 member 4 [Source:HGNC Symbol;Acc:HGNC:14679]	FALSE	FALSE	FALSE	FALSE	-3.22655	4.33428	0.000100806	1.07713
CB_T0_v_AB_T0	CB_T0	AB_T0	LSP1P4	3.96569	0.00380614	ENSG00000143429	LSP1P4	2	transcribed_unprocessed_pseudogene	LSP1 pseudogene 4 [Source:HGNC Symbol;Acc:HGNC:53915]	FALSE	FALSE	FALSE	FALSE	-2.22455	4.24775	0.000131195	0.602251
CB_T0_v_AB_T0	CB_T0	AB_T0	ENSG00000286411	3.96543	0.000276419	ENSG00000286411		7	lncRNA	novel transcript, antisense to CDK14	FALSE	TRUE	FALSE	FALSE	-3.03406	5.32876	4.51832e-06	3.73249
CB_T0_v_AB_T0	CB_T0	AB_T0	HLA-A	3.96013	0.135614	ENSG00000206503	HLA-A	6	protein_coding	major histocompatibility complex, class I, A [Source:HGNC Symbol;Acc:HGNC:4931]	FALSE	FALSE	TRUE	FALSE	7.06732	2.42021	0.0203123	-4.58561
CB_T0_v_AB_T0	CB_T0	AB_T0	SHISAL2B	3.9374	0.0254696	ENSG00000145642	SHISAL2B	5	protein_coding	shisa like 2B [Source:HGNC Symbol;Acc:HGNC:34236]	FALSE	FALSE	FALSE	FALSE	-3.1056	3.38045	0.00166529	-1.31863
CB_T0_v_AB_T0	CB_T0	AB_T0	KIF7	3.9321	0.00126133	ENSG00000166813	KIF7	15	protein_coding	kinesin family member 7 [Source:HGNC Symbol;Acc:HGNC:30497]	FALSE	FALSE	FALSE	FALSE	1.42749	4.71936	3.07248e-05	2.21319
CB_T0_v_AB_T0	CB_T0	AB_T0	CD22	3.91725	0.0474082	ENSG00000012124	CD22	19	protein_coding	CD22 molecule [Source:HGNC Symbol;Acc:HGNC:1643]	FALSE	FALSE	FALSE	FALSE	-2.49683	3.05287	0.00408717	-1.9951
CB_T0_v_AB_T0	CB_T0	AB_T0	CLIC3	3.89949	3.60314e-07	ENSG00000169583	CLIC3	9	protein_coding	chloride intracellular channel 3 [Source:HGNC Symbol;Acc:HGNC:2064]	FALSE	FALSE	FALSE	FALSE	0.323836	8.01015	9.74648e-10	11.9465
CB_T0_v_AB_T0	CB_T0	AB_T0	CTBP2P4	3.89424	0.0637339	ENSG00000251102	CTBP2P4	5	processed_pseudogene	CTBP2 pseudogene 4 [Source:HGNC Symbol;Acc:HGNC:45196]	FALSE	FALSE	FALSE	FALSE	-2.13593	2.8848	0.00637142	-2.36991
CB_T0_v_AB_T0	CB_T0	AB_T0	GRB7	3.89352	0.00355036	ENSG00000141738	GRB7	17	protein_coding	growth factor receptor bound protein 7 [Source:HGNC Symbol;Acc:HGNC:4567]	FALSE	FALSE	FALSE	FALSE	-0.373895	4.27772	0.000119772	0.974972
CB_T0_v_AB_T0	CB_T0	AB_T0	KIRREL1	3.87866	0.000652313	ENSG00000183853	KIRREL1	1	protein_coding	kirre like nephrin family adhesion molecule 1 [Source:HGNC Symbol;Acc:HGNC:15734]	FALSE	FALSE	FALSE	FALSE	-0.205572	4.98607	1.33346e-05	2.5968
CB_T0_v_AB_T0	CB_T0	AB_T0	TNFSF11	3.85588	0.0520776	ENSG00000120659	TNFSF11	13	protein_coding	TNF superfamily member 11 [Source:HGNC Symbol;Acc:HGNC:11926]	FALSE	FALSE	FALSE	FALSE	0.597892	3.00135	0.00468896	-2.13023
CB_T0_v_AB_T0	CB_T0	AB_T0	LRRC2-AS1	3.84818	0.00619517	ENSG00000268324	LRRC2-AS1	3	lncRNA	LRRC2 antisense RNA 1 [Source:HGNC Symbol;Acc:HGNC:15571]	FALSE	FALSE	FALSE	FALSE	-3.79724	4.04533	0.000241554	0.0182931
CB_T0_v_AB_T0	CB_T0	AB_T0	GAPT	3.83758	0.026533	ENSG00000175857	GAPT	5	protein_coding	GRB2 binding adaptor protein, transmembrane [Source:HGNC Symbol;Acc:HGNC:26588]	FALSE	FALSE	FALSE	FALSE	-2.0502	3.3583	0.00177174	-1.23817
CB_T0_v_AB_T0	CB_T0	AB_T0	A2M	3.83264	0.000204593	ENSG00000175899	A2M	12	protein_coding	alpha-2-macroglobulin [Source:HGNC Symbol;Acc:HGNC:7]	FALSE	FALSE	FALSE	FALSE	1.25854	5.44919	3.08336e-06	4.49603
CB_T0_v_AB_T0	CB_T0	AB_T0	SMG1P1	3.81358	0.645125	ENSG00000237296	SMG1P1	16	transcribed_unprocessed_pseudogene	SMG1 pseudogene 1 [Source:HGNC Symbol;Acc:HGNC:44186]	FALSE	FALSE	FALSE	FALSE	-0.178195	0.962391	0.341833	-5.28395
CB_T0_v_AB_T0	CB_T0	AB_T0	TRBV19	3.80427	0.115143	ENSG00000211746	TRBV19	7	TR_V_gene	T cell receptor beta variable 19 [Source:HGNC Symbol;Acc:HGNC:12194]	FALSE	FALSE	TRUE	FALSE	1.08257	2.52276	0.0158712	-3.42567
CB_T0_v_AB_T0	CB_T0	AB_T0	COL24A1	3.79501	0.000978078	ENSG00000171502	COL24A1	1	protein_coding	collagen type XXIV alpha 1 chain [Source:HGNC Symbol;Acc:HGNC:20821]	FALSE	FALSE	FALSE	FALSE	-2.91538	4.82535	2.20727e-05	2.32631
CB_T0_v_AB_T0	CB_T0	AB_T0	LTBP1	3.78739	0.056312	ENSG00000049323	LTBP1	2	protein_coding	latent transforming growth factor beta binding protein 1 [Source:HGNC Symbol;Acc:HGNC:6714]	FALSE	FALSE	FALSE	FALSE	-1.68204	2.95859	0.00525082	-2.14581
CB_T0_v_AB_T0	CB_T0	AB_T0	ENSG00000273305	3.75413	0.0140637	ENSG00000273305		2	lncRNA	novel transcript	FALSE	TRUE	FALSE	FALSE	-2.96537	3.67178	0.000726063	-0.773688
CB_T0_v_AB_T0	CB_T0	AB_T0	HBA2	3.74832	0.217613	ENSG00000188536	HBA2	16	protein_coding	hemoglobin subunit alpha 2 [Source:HGNC Symbol;Acc:HGNC:4824]	FALSE	FALSE	FALSE	FALSE	-2.2196	2.07656	0.044536	-3.81702
CB_T0_v_AB_T0	CB_T0	AB_T0	ENSG00000257122|RRN3P3	3.74165	0.0283906	ENSG00000257122	RRN3P3	16	transcribed_unprocessed_pseudogene	RRN3 pseudogene 3 [Source:HGNC Symbol;Acc:HGNC:37620]	FALSE	FALSE	TRUE	FALSE	-0.882408	3.3248	0.00194515	-1.32497
CB_T0_v_AB_T0	CB_T0	AB_T0	PARD3	3.74112	1.45465e-10	ENSG00000148498	PARD3	10	protein_coding	par-3 family cell polarity regulator [Source:HGNC Symbol;Acc:HGNC:16051]	FALSE	FALSE	FALSE	FALSE	3.01266	11.3099	7.86964e-14	21.1639
CB_T0_v_AB_T0	CB_T0	AB_T0	TMEM200A	3.7321	0.00948258	ENSG00000164484	TMEM200A	6	protein_coding	transmembrane protein 200A [Source:HGNC Symbol;Acc:HGNC:21075]	FALSE	FALSE	FALSE	FALSE	0.423071	3.85099	0.000430194	-0.0116615
CB_T0_v_AB_T0	CB_T0	AB_T0	ZNF112	3.72417	0.0060835	ENSG00000062370	ZNF112	19	protein_coding	zinc finger protein 112 [Source:HGNC Symbol;Acc:HGNC:12892]	FALSE	FALSE	FALSE	FALSE	-1.6742	4.05473	0.000234849	0.355873
CB_T0_v_AB_T0	CB_T0	AB_T0	IKZF2	3.71916	2.93173e-10	ENSG00000030419	IKZF2	2	protein_coding	IKAROS family zinc finger 2 [Source:HGNC Symbol;Acc:HGNC:13177]	FALSE	FALSE	FALSE	FALSE	5.52703	10.9223	2.21481e-13	20.4225
CB_T0_v_AB_T0	CB_T0	AB_T0	NBAT1	3.69276	3.80129e-06	ENSG00000260455	NBAT1	6	lncRNA	neuroblastoma associated transcript 1 [Source:HGNC Symbol;Acc:HGNC:49075]	FALSE	FALSE	FALSE	FALSE	-1.06135	7.04365	1.95367e-08	8.94859
CB_T0_v_AB_T0	CB_T0	AB_T0	AR	3.69121	0.000461401	ENSG00000169083	AR	X	protein_coding	androgen receptor [Source:HGNC Symbol;Acc:HGNC:644]	FALSE	FALSE	FALSE	FALSE	-0.260174	5.12618	8.57617e-06	3.39057
CB_T0_v_AB_T0	CB_T0	AB_T0	LRRC2	3.68722	9.11706e-10	ENSG00000163827	LRRC2	3	protein_coding	leucine rich repeat containing 2 [Source:HGNC Symbol;Acc:HGNC:14676]	FALSE	FALSE	FALSE	FALSE	1.40541	10.4223	8.66119e-13	18.9033
CB_T0_v_AB_T0	CB_T0	AB_T0	ANKRD30BL	3.68594	7.98964e-05	ENSG00000163046	ANKRD30BL	2	protein_coding	ankyrin repeat domain 30B like [Source:HGNC Symbol;Acc:HGNC:35167]	FALSE	FALSE	FALSE	FALSE	-0.831002	5.8378	8.95353e-07	5.24219
CB_T0_v_AB_T0	CB_T0	AB_T0	ENSG00000286277	3.67379	0.00853561	ENSG00000286277		6	lncRNA	novel transcript	FALSE	TRUE	FALSE	FALSE	-3.10975	3.89898	0.000373379	-0.0291453
CB_T0_v_AB_T0	CB_T0	AB_T0	GOLIM4	3.66893	0.0283368	ENSG00000173905	GOLIM4	3	protein_coding	golgi integral membrane protein 4 [Source:HGNC Symbol;Acc:HGNC:15448]	FALSE	FALSE	FALSE	FALSE	1.10404	3.32596	0.00193891	-1.40038
CB_T0_v_AB_T0	CB_T0	AB_T0	PPP1R11	3.66655	0.681615	ENSG00000204619	PPP1R11	6	protein_coding	protein phosphatase 1 regulatory inhibitor subunit 11 [Source:HGNC Symbol;Acc:HGNC:9285]	FALSE	FALSE	TRUE	FALSE	-2.63425	0.883964	0.382178	-5.08844
CB_T0_v_AB_T0	CB_T0	AB_T0	RHOBTB1	3.65112	0.0619124	ENSG00000072422	RHOBTB1	10	protein_coding	Rho related BTB domain containing 1 [Source:HGNC Symbol;Acc:HGNC:18738]	FALSE	FALSE	FALSE	FALSE	-2.32123	2.90152	0.00609947	-2.32323
CB_T0_v_AB_T0	CB_T0	AB_T0	TPT1P12	3.64948	0.0392924	ENSG00000256817	TPT1P12	12	processed_pseudogene	TPT1 pseudogene 12 [Source:HGNC Symbol;Acc:HGNC:49303]	FALSE	FALSE	FALSE	FALSE	-3.81745	3.14885	0.00315517	-1.89048
CB_T0_v_AB_T0	CB_T0	AB_T0	ASPRV1	3.64893	0.0356229	ENSG00000244617	ASPRV1	2	protein_coding	aspartic peptidase retroviral like 1 [Source:HGNC Symbol;Acc:HGNC:26321]	FALSE	FALSE	FALSE	FALSE	-1.98679	3.20015	0.00274351	-1.67047
CB_T0_v_AB_T0	CB_T0	AB_T0	VIPR2	3.64071	3.1163e-05	ENSG00000106018	VIPR2	7	protein_coding	vasoactive intestinal peptide receptor 2 [Source:HGNC Symbol;Acc:HGNC:12695]	FALSE	FALSE	FALSE	FALSE	0.316787	6.21754	2.67118e-07	6.65227
CB_T0_v_AB_T0	CB_T0	AB_T0	TENM1	3.63055	2.13235e-07	ENSG00000009694	TENM1	X	protein_coding	teneurin transmembrane protein 1 [Source:HGNC Symbol;Acc:HGNC:8117]	FALSE	FALSE	FALSE	FALSE	4.20795	8.20959	5.30997e-10	12.7078
CB_T0_v_AB_T0	CB_T0	AB_T0	OR2T12	3.62408	0.00997293	ENSG00000177201	OR2T12	1	protein_coding	olfactory receptor family 2 subfamily T member 12 [Source:HGNC Symbol;Acc:HGNC:19592]	FALSE	FALSE	FALSE	FALSE	-2.86323	3.8284	0.000459762	-0.306232
CB_T0_v_AB_T0	CB_T0	AB_T0	TUSC3	3.61277	0.0616327	ENSG00000104723	TUSC3	8	protein_coding	tumor suppressor candidate 3 [Source:HGNC Symbol;Acc:HGNC:30242]	FALSE	FALSE	FALSE	FALSE	-1.05669	2.90452	0.00605181	-2.28287
CB_T0_v_AB_T0	CB_T0	AB_T0	GRIN1	3.61167	0.0986126	ENSG00000176884	GRIN1	9	protein_coding	glutamate ionotropic receptor NMDA type subunit 1 [Source:HGNC Symbol;Acc:HGNC:4584]	FALSE	FALSE	FALSE	FALSE	-2.03131	2.62367	0.0123847	-2.83506
CB_T0_v_AB_T0	CB_T0	AB_T0	CHN2	3.59599	0.000484493	ENSG00000106069	CHN2	7	protein_coding	chimerin 2 [Source:HGNC Symbol;Acc:HGNC:1944]	FALSE	FALSE	FALSE	FALSE	0.414697	5.10508	9.1666e-06	3.24689
CB_T0_v_AB_T0	CB_T0	AB_T0	KYNUP1	3.5933	0.00232866	ENSG00000261987	KYNUP1	17	unprocessed_pseudogene	kynureninase pseudogene 1 [Source:HGNC Symbol;Acc:HGNC:39199]	FALSE	FALSE	FALSE	FALSE	-3.69267	4.45917	6.87495e-05	1.45893
CB_T0_v_AB_T0	CB_T0	AB_T0	ENSG00000289517	3.5779	0.493134	ENSG00000289517		22	protein_coding	novel protein	FALSE	TRUE	FALSE	FALSE	-2.5043	1.31596	0.195935	-4.73146
CB_T0_v_AB_T0	CB_T0	AB_T0	CDCA7	3.56602	9.63653e-10	ENSG00000144354	CDCA7	2	protein_coding	cell division cycle associated 7 [Source:HGNC Symbol;Acc:HGNC:14628]	FALSE	FALSE	FALSE	FALSE	4.6207	10.3552	1.04267e-12	18.7294
CB_T0_v_AB_T0	CB_T0	AB_T0	ENSG00000228133	3.5586	0.0521245	ENSG00000228133		17	lncRNA	novel transcript, antisense to RTN4RL1	FALSE	TRUE	FALSE	FALSE	-1.86361	3.00069	0.00469721	-2.15976
CB_T0_v_AB_T0	CB_T0	AB_T0	PKMYT1	3.53928	0.154785	ENSG00000127564	PKMYT1	16	protein_coding	protein kinase, membrane associated tyrosine/threonine 1 [Source:HGNC Symbol;Acc:HGNC:29650]	FALSE	FALSE	FALSE	FALSE	1.8509	2.3323	0.0249858	-3.33782
CB_T0_v_AB_T0	CB_T0	AB_T0	ENSG00000228577	3.53689	0.0105714	ENSG00000228577		2	lncRNA	novel transcript	FALSE	TRUE	FALSE	FALSE	-2.41488	3.80287	0.000495537	-0.201045
CB_T0_v_AB_T0	CB_T0	AB_T0	FAM163B	3.51422	0.0251917	ENSG00000196990	FAM163B	9	protein_coding	family with sequence similarity 163 member B [Source:HGNC Symbol;Acc:HGNC:33277]	FALSE	FALSE	FALSE	FALSE	-3.40735	3.38542	0.00164226	-1.41657
CB_T0_v_AB_T0	CB_T0	AB_T0	SH3BP4	3.51355	0.0126422	ENSG00000130147	SH3BP4	2	protein_coding	SH3 domain binding protein 4 [Source:HGNC Symbol;Acc:HGNC:10826]	FALSE	FALSE	FALSE	FALSE	-0.562347	3.72458	0.000622878	-0.341534
CB_T0_v_AB_T0	CB_T0	AB_T0	ELFN1	3.51134	0.0325854	ENSG00000225968	ELFN1	7	protein_coding	extracellular leucine rich repeat and fibronectin type III domain containing 1 [Source:HGNC Symbol;Acc:HGNC:33154]	FALSE	FALSE	FALSE	FALSE	-1.42893	3.24979	0.00239399	-1.54132
CB_T0_v_AB_T0	CB_T0	AB_T0	MIR503HG	3.50351	3.94434e-06	ENSG00000223749	MIR503HG	X	lncRNA	MIR503 host gene [Source:HGNC Symbol;Acc:HGNC:28258]	FALSE	FALSE	FALSE	FALSE	0.257212	7.02715	2.05768e-08	8.84188
CB_T0_v_AB_T0	CB_T0	AB_T0	JPH1	3.49578	0.142016	ENSG00000104369	JPH1	8	protein_coding	junctophilin 1 [Source:HGNC Symbol;Acc:HGNC:14201]	FALSE	FALSE	FALSE	FALSE	-0.404937	2.39258	0.0216881	-3.23615
CB_T0_v_AB_T0	CB_T0	AB_T0	ENSG00000270659	3.49266	3.80668e-05	ENSG00000270659		2	lncRNA	novel transcript	FALSE	TRUE	FALSE	FALSE	0.317907	6.13655	3.45688e-07	6.38341
CB_T0_v_AB_T0	CB_T0	AB_T0	ENSG00000291150	3.48977	0.00570199	ENSG00000291150		2	lncRNA	LSP1 pseudogene 5 [Source:NCBI gene (formerly Entrezgene);Acc:645166]	FALSE	TRUE	FALSE	FALSE	-0.0896425	4.08478	0.000214612	0.575034
CB_T0_v_AB_T0	CB_T0	AB_T0	BEND4	3.48825	0.173664	ENSG00000188848	BEND4	4	protein_coding	BEN domain containing 4 [Source:HGNC Symbol;Acc:HGNC:23815]	FALSE	FALSE	FALSE	FALSE	-0.238823	2.24646	0.0304606	-3.51521
CB_T0_v_AB_T0	CB_T0	AB_T0	A2M-AS1	3.47205	0.000160208	ENSG00000245105	A2M-AS1	12	lncRNA	A2M antisense RNA 1 [Source:HGNC Symbol;Acc:HGNC:27057]	FALSE	FALSE	FALSE	FALSE	-0.641386	5.54785	2.25349e-06	4.68639
CB_T0_v_AB_T0	CB_T0	AB_T0	MMRN1	3.45035	0.0105307	ENSG00000138722	MMRN1	4	protein_coding	multimerin 1 [Source:HGNC Symbol;Acc:HGNC:7178]	FALSE	FALSE	FALSE	FALSE	-2.23832	3.80504	0.000492393	-0.183497
CB_T0_v_AB_T0	CB_T0	AB_T0	IGSF3	3.4405	0.0375538	ENSG00000143061	IGSF3	1	protein_coding	immunoglobulin superfamily member 3 [Source:HGNC Symbol;Acc:HGNC:5950]	FALSE	FALSE	FALSE	FALSE	0.0982068	3.1725	0.00295859	-1.76
CB_T0_v_AB_T0	CB_T0	AB_T0	S100P	3.4355	0.00208635	ENSG00000163993	S100P	4	protein_coding	S100 calcium binding protein P [Source:HGNC Symbol;Acc:HGNC:10504]	FALSE	FALSE	FALSE	FALSE	-1.85807	4.50655	5.94167e-05	1.5153
CB_T0_v_AB_T0	CB_T0	AB_T0	ENSG00000285000	3.417	0.160858	ENSG00000285000		5	protein_coding	novel protein, AGGF1-ZBED3-AS1 readthrough	FALSE	TRUE	FALSE	FALSE	-2.40533	2.30228	0.0267907	-3.48096
CB_T0_v_AB_T0	CB_T0	AB_T0	ZNF462	3.39652	0.00472384	ENSG00000148143	ZNF462	9	protein_coding	zinc finger protein 462 [Source:HGNC Symbol;Acc:HGNC:21684]	FALSE	FALSE	FALSE	FALSE	0.540167	4.1598	0.000171225	0.77994
CB_T0_v_AB_T0	CB_T0	AB_T0	ENSG00000278607	3.38874	0.030729	ENSG00000278607		18	lncRNA	novel transcript	FALSE	TRUE	FALSE	FALSE	-2.74457	3.27957	0.00220511	-1.58443
CB_T0_v_AB_T0	CB_T0	AB_T0	ENSG00000279571	3.38585	0.0975073	ENSG00000279571		9	lncRNA	novel transcript	FALSE	TRUE	FALSE	FALSE	-2.94911	2.63109	0.0121584	-2.82383
CB_T0_v_AB_T0	CB_T0	AB_T0	DEUP1	3.38129	0.0665808	ENSG00000165325	DEUP1	11	protein_coding	deuterosome assembly protein 1 [Source:HGNC Symbol;Acc:HGNC:26344]	FALSE	FALSE	FALSE	FALSE	-4.24742	2.85946	0.00680525	-2.4297
CB_T0_v_AB_T0	CB_T0	AB_T0	ENSG00000255983	3.37222	0.00575504	ENSG00000255983		12	lncRNA	novel transcript	FALSE	TRUE	FALSE	FALSE	-2.45969	4.08101	0.000217054	0.266989
CB_T0_v_AB_T0	CB_T0	AB_T0	NDNF	3.37184	0.0923189	ENSG00000173376	NDNF	4	protein_coding	neuron derived neurotrophic factor [Source:HGNC Symbol;Acc:HGNC:26256]	FALSE	FALSE	FALSE	FALSE	-0.72787	2.667	0.0111162	-2.73661
CB_T0_v_AB_T0	CB_T0	AB_T0	ENSG00000261459	3.3712	0.325782	ENSG00000261459		16	protein_coding	novel transcript	FALSE	TRUE	FALSE	FALSE	-3.83461	1.7398	0.0898487	-4.19718
CB_T0_v_AB_T0	CB_T0	AB_T0	VDAC2P2	3.37056	0.0189011	ENSG00000255776	VDAC2P2	12	processed_pseudogene	VDAC2 pseudogene 2 [Source:HGNC Symbol;Acc:HGNC:32693]	FALSE	FALSE	FALSE	FALSE	-2.40984	3.52742	0.00109924	-0.919056
CB_T0_v_AB_T0	CB_T0	AB_T0	COL5A1	3.32565	0.00199547	ENSG00000130635	COL5A1	9	protein_coding	collagen type V alpha 1 chain [Source:HGNC Symbol;Acc:HGNC:2209]	FALSE	FALSE	FALSE	FALSE	-0.630329	4.52541	5.60585e-05	1.81555
CB_T0_v_AB_T0	CB_T0	AB_T0	ENSG00000267059	3.31225	0.295207	ENSG00000267059		19	protein_coding	novel transcript, readthrough between UQCR11 and MBD3	FALSE	TRUE	FALSE	FALSE	1.87176	1.82655	0.0754937	-4.32028
CB_T0_v_AB_T0	CB_T0	AB_T0	MIR181A2HG	3.30798	0.0094732	ENSG00000224020	MIR181A2HG	9	lncRNA	MIR181A2 host gene [Source:HGNC Symbol;Acc:HGNC:37188]	FALSE	FALSE	FALSE	FALSE	-2.15295	3.85277	0.000427938	-0.14307
CB_T0_v_AB_T0	CB_T0	AB_T0	ADGRA3P1	3.30758	0.0656456	ENSG00000256616	ADGRA3P1	18	transcribed_processed_pseudogene	ADGRA3 pseudogene 1 [Source:HGNC Symbol;Acc:HGNC:55918]	FALSE	FALSE	FALSE	FALSE	-2.52466	2.8677	0.00666121	-2.40864
CB_T0_v_AB_T0	CB_T0	AB_T0	THRIL	3.30485	0.224345	ENSG00000280634	THRIL	12	lncRNA	TNF and HNRNPL related immunoregulatory long non-coding RNA [Source:HGNC Symbol;Acc:HGNC:49503]	FALSE	FALSE	FALSE	FALSE	-3.67492	2.05365	0.0468161	-3.78338
CB_T0_v_AB_T0	CB_T0	AB_T0	ENSG00000287566	3.29954	0.00419608	ENSG00000287566		10	lncRNA	novel transcript	FALSE	TRUE	FALSE	FALSE	-2.89108	4.20792	0.000148042	0.936439
CB_T0_v_AB_T0	CB_T0	AB_T0	ARPP21	3.2994	0.0483953	ENSG00000172995	ARPP21	3	protein_coding	cAMP regulated phosphoprotein 21 [Source:HGNC Symbol;Acc:HGNC:16968]	FALSE	FALSE	FALSE	FALSE	-3.54611	3.0405	0.00422463	-2.01816
CB_T0_v_AB_T0	CB_T0	AB_T0	CTAGE4	3.29862	0.143341	ENSG00000288784	CTAGE4	7	protein_coding	CTAGE family member 4 [Source:HGNC Symbol;Acc:HGNC:24772]	FALSE	FALSE	TRUE	FALSE	0.754029	2.38594	0.0220308	-3.42899
CB_T0_v_AB_T0	CB_T0	AB_T0	P2RY14	3.29525	0.0150941	ENSG00000174944	P2RY14	3	protein_coding	purinergic receptor P2Y14 [Source:HGNC Symbol;Acc:HGNC:16442]	FALSE	FALSE	FALSE	FALSE	-0.930369	3.6376	0.000801423	-0.639956
CB_T0_v_AB_T0	CB_T0	AB_T0	GTF2H2B	3.28629	0.298078	ENSG00000226259	GTF2H2B	5	transcribed_unprocessed_pseudogene	general transcription factor IIH subunit 2B (pseudogene) [Source:HGNC Symbol;Acc:HGNC:31393]	FALSE	FALSE	FALSE	FALSE	1.13968	1.81792	0.0768291	-4.35798
CB_T0_v_AB_T0	CB_T0	AB_T0	TOX	3.28374	6.29044e-07	ENSG00000198846	TOX	8	protein_coding	thymocyte selection associated high mobility group box [Source:HGNC Symbol;Acc:HGNC:18988]	FALSE	FALSE	FALSE	FALSE	4.20047	7.79222	1.90161e-09	11.5689
CB_T0_v_AB_T0	CB_T0	AB_T0	SOX4	3.28176	5.16309e-08	ENSG00000124766	SOX4	6	protein_coding	SRY-box transcription factor 4 [Source:HGNC Symbol;Acc:HGNC:11200]	FALSE	FALSE	FALSE	FALSE	4.15882	8.79647	9.12461e-11	14.504
CB_T0_v_AB_T0	CB_T0	AB_T0	SH3RF1	3.27631	0.158017	ENSG00000154447	SH3RF1	4	protein_coding	SH3 domain containing ring finger 1 [Source:HGNC Symbol;Acc:HGNC:17650]	FALSE	FALSE	FALSE	FALSE	-0.823281	2.31486	0.0260204	-3.36698
CB_T0_v_AB_T0	CB_T0	AB_T0	LINC00612	3.26303	0.000294365	ENSG00000214851	LINC00612	12	lncRNA	long intergenic non-protein coding RNA 612 [Source:HGNC Symbol;Acc:HGNC:28621]	FALSE	FALSE	FALSE	FALSE	-0.349073	5.30668	4.84579e-06	3.98774
CB_T0_v_AB_T0	CB_T0	AB_T0	MMP23A	3.25525	0.166452	ENSG00000215914	MMP23A	1	unprocessed_pseudogene	matrix metallopeptidase 23A (pseudogene) [Source:HGNC Symbol;Acc:HGNC:7170]	FALSE	FALSE	FALSE	FALSE	-3.41166	2.27742	0.0283733	-3.43168
CB_T0_v_AB_T0	CB_T0	AB_T0	ENSG00000197665	3.25499	0.00310356	ENSG00000197665		17	lncRNA	novel transcript, antisense to GRAPL	FALSE	TRUE	FALSE	FALSE	-1.59878	4.33762	9.97822e-05	1.29464
CB_T0_v_AB_T0	CB_T0	AB_T0	ENSG00000281856	3.25391	0.00311238	ENSG00000281856		17	lncRNA	novel transcript	FALSE	TRUE	FALSE	FALSE	-1.59838	4.33356	0.000101028	1.28344
CB_T0_v_AB_T0	CB_T0	AB_T0	NTSR1	3.25276	2.13235e-07	ENSG00000101188	NTSR1	20	protein_coding	neurotensin receptor 1 [Source:HGNC Symbol;Acc:HGNC:8039]	FALSE	FALSE	FALSE	FALSE	0.618177	8.20171	5.43841e-10	12.773
CB_T0_v_AB_T0	CB_T0	AB_T0	HPGD	3.2526	1.78845e-05	ENSG00000164120	HPGD	4	protein_coding	15-hydroxyprostaglandin dehydrogenase [Source:HGNC Symbol;Acc:HGNC:5154]	FALSE	FALSE	FALSE	FALSE	2.80618	6.43759	1.32692e-07	7.45224
CB_T0_v_AB_T0	CB_T0	AB_T0	ENSG00000255101	3.24458	0.0512797	ENSG00000255101		8	lncRNA	novel transcript	FALSE	TRUE	FALSE	FALSE	-3.91967	3.0091	0.00459334	-2.1094
CB_T0_v_AB_T0	CB_T0	AB_T0	PACSIN1	3.23578	0.108166	ENSG00000124507	PACSIN1	6	protein_coding	protein kinase C and casein kinase substrate in neurons 1 [Source:HGNC Symbol;Acc:HGNC:8570]	FALSE	FALSE	FALSE	FALSE	-3.02411	2.56402	0.0143494	-2.92917
CB_T0_v_AB_T0	CB_T0	AB_T0	ERVH48-1	3.23203	1.99138e-12	ENSG00000233056	ERVH48-1	21	protein_coding	endogenous retrovirus group 48 member 1 [Source:HGNC Symbol;Acc:HGNC:17216]	FALSE	FALSE	FALSE	FALSE	2.70236	13.5239	3.06243e-16	26.7901
CB_T0_v_AB_T0	CB_T0	AB_T0	A2MP1	3.23128	0.000401079	ENSG00000256069	A2MP1	12	transcribed_unprocessed_pseudogene	alpha-2-macroglobulin pseudogene 1 [Source:HGNC Symbol;Acc:HGNC:8]	FALSE	FALSE	FALSE	FALSE	-1.9559	5.18399	7.14496e-06	3.55352
CB_T0_v_AB_T0	CB_T0	AB_T0	ENSG00000267521	3.22589	0.00732543	ENSG00000267521		17	lncRNA	novel transcript	FALSE	TRUE	FALSE	FALSE	-1.17655	3.96953	0.000302871	0.299321
CB_T0_v_AB_T0	CB_T0	AB_T0	PRAMEF19	3.22361	0.213464	ENSG00000204480	PRAMEF19	1	protein_coding	PRAME family member 19 [Source:HGNC Symbol;Acc:HGNC:24908]	FALSE	FALSE	FALSE	FALSE	-3.10538	2.09081	0.0431664	-3.71943
CB_T0_v_AB_T0	CB_T0	AB_T0	HNRNPA1P34	3.22065	0.0273857	ENSG00000213049	HNRNPA1P34	12	processed_pseudogene	heterogeneous nuclear ribonucleoprotein A1 pseudogene 34 [Source:HGNC Symbol;Acc:HGNC:48763]	FALSE	FALSE	FALSE	FALSE	-2.93187	3.34141	0.00185725	-1.41236
CB_T0_v_AB_T0	CB_T0	AB_T0	LINC00671	3.20155	0.0471003	ENSG00000213373	LINC00671	17	lncRNA	long intergenic non-protein coding RNA 671 [Source:HGNC Symbol;Acc:HGNC:44339]	FALSE	FALSE	FALSE	FALSE	-2.95059	3.05662	0.00404628	-1.99503
CB_T0_v_AB_T0	CB_T0	AB_T0	CYP2C8	3.19289	0.0333253	ENSG00000138115	CYP2C8	10	protein_coding	cytochrome P450 family 2 subfamily C member 8 [Source:HGNC Symbol;Acc:HGNC:2622]	FALSE	FALSE	FALSE	FALSE	-2.4751	3.23674	0.00248156	-1.55547
CB_T0_v_AB_T0	CB_T0	AB_T0	VANGL1	3.18172	6.52909e-06	ENSG00000173218	VANGL1	1	protein_coding	VANGL planar cell polarity protein 1 [Source:HGNC Symbol;Acc:HGNC:15512]	FALSE	FALSE	FALSE	FALSE	2.43498	6.84886	3.60793e-08	8.71275
CB_T0_v_AB_T0	CB_T0	AB_T0	ROBO1	3.1769	0.0022253	ENSG00000169855	ROBO1	3	protein_coding	roundabout guidance receptor 1 [Source:HGNC Symbol;Acc:HGNC:10249]	FALSE	FALSE	FALSE	FALSE	0.495669	4.47994	6.4494e-05	1.68536
CB_T0_v_AB_T0	CB_T0	AB_T0	ENSG00000289531	3.17525	0.0147814	ENSG00000289531		14	lncRNA	novel transcript	FALSE	TRUE	FALSE	FALSE	-1.80926	3.64739	0.000779111	-0.660493
CB_T0_v_AB_T0	CB_T0	AB_T0	ENSG00000230747	3.17084	0.0432036	ENSG00000230747		2	lncRNA	novel transcript	FALSE	TRUE	FALSE	FALSE	-1.73787	3.10275	0.00357442	-1.92166
CB_T0_v_AB_T0	CB_T0	AB_T0	TRBV20-1	3.16201	0.269868	ENSG00000211747	TRBV20-1	7	TR_V_gene	T cell receptor beta variable 20-1 [Source:HGNC Symbol;Acc:HGNC:12196]	FALSE	FALSE	TRUE	FALSE	1.62261	1.9021	0.0646251	-4.67374
CB_T0_v_AB_T0	CB_T0	AB_T0	ENSG00000290644	3.15528	0.0142643	ENSG00000290644		9	lncRNA	novel transcript	FALSE	TRUE	FALSE	FALSE	-4.02913	3.66461	0.000741273	-0.730664
CB_T0_v_AB_T0	CB_T0	AB_T0	TRBV12-4	3.14442	0.202946	ENSG00000276953	TRBV12-4	7	TR_V_gene	T cell receptor beta variable 12-4 [Source:HGNC Symbol;Acc:HGNC:12186]	FALSE	FALSE	TRUE	FALSE	0.118533	2.12842	0.0397298	-4.05545
CB_T0_v_AB_T0	CB_T0	AB_T0	ENSG00000274333	3.13431	0.0277727	ENSG00000274333		21	lncRNA	novel transcript	FALSE	TRUE	FALSE	FALSE	1.24979	3.33556	0.00188778	-1.38891
CB_T0_v_AB_T0	CB_T0	AB_T0	HSFX2	3.13062	0.120783	ENSG00000268738	HSFX2	X	protein_coding	heat shock transcription factor family, X-linked 2 [Source:HGNC Symbol;Acc:HGNC:32701]	FALSE	FALSE	FALSE	FALSE	-1.70126	2.49127	0.0171301	-3.15116
CB_T0_v_AB_T0	CB_T0	AB_T0	LUNAR1	3.13021	4.50396e-05	ENSG00000278090	LUNAR1	15	lncRNA	leukemia-associated non-coding IGF1R activator RNA 1 [Source:HGNC Symbol;Acc:HGNC:51199]	FALSE	FALSE	FALSE	FALSE	-1.03994	6.06556	4.33374e-07	5.99647
CB_T0_v_AB_T0	CB_T0	AB_T0	AFF2	3.12535	6.00275e-05	ENSG00000155966	AFF2	X	protein_coding	ALF transcription elongation factor 2 [Source:HGNC Symbol;Acc:HGNC:3776]	FALSE	FALSE	FALSE	FALSE	2.21075	5.9566	6.13213e-07	6.02655
CB_T0_v_AB_T0	CB_T0	AB_T0	ENSG00000288718	3.11717	0.0847854	ENSG00000288718		3	lncRNA	novel transcript	FALSE	TRUE	FALSE	FALSE	-3.01255	2.72228	0.00967211	-2.66476
CB_T0_v_AB_T0	CB_T0	AB_T0	PAQR4	3.1144	0.000164357	ENSG00000162073	PAQR4	16	protein_coding	progestin and adipoQ receptor family member 4 [Source:HGNC Symbol;Acc:HGNC:26386]	FALSE	FALSE	FALSE	FALSE	2.8603	5.53637	2.33725e-06	4.63109
CB_T0_v_AB_T0	CB_T0	AB_T0	ENSG00000258909	3.11112	0.00782503	ENSG00000258909		15	lncRNA	novel transcript	FALSE	TRUE	FALSE	FALSE	-2.88895	3.9383	0.000332317	0.035982
CB_T0_v_AB_T0	CB_T0	AB_T0	CHST15	3.1069	0.00411772	ENSG00000182022	CHST15	10	protein_coding	carbohydrate sulfotransferase 15 [Source:HGNC Symbol;Acc:HGNC:18137]	FALSE	FALSE	FALSE	FALSE	2.08384	4.21559	0.000144641	0.664496
CB_T0_v_AB_T0	CB_T0	AB_T0	TMPRSS11D	3.09926	0.113507	ENSG00000153802	TMPRSS11D	4	protein_coding	transmembrane serine protease 11D [Source:HGNC Symbol;Acc:HGNC:24059]	FALSE	FALSE	FALSE	FALSE	-2.60987	2.53234	0.0155053	-2.99112
CB_T0_v_AB_T0	CB_T0	AB_T0	RPL12P11	3.08948	0.0186358	ENSG00000232493	RPL12P11	20	processed_pseudogene	ribosomal protein L12 pseudogene 11 [Source:HGNC Symbol;Acc:HGNC:15835]	FALSE	FALSE	FALSE	FALSE	-2.9693	3.53292	0.00108214	-0.910498
CB_T0_v_AB_T0	CB_T0	AB_T0	ENSG00000273890	3.08826	0.0184142	ENSG00000273890		12	lncRNA	novel transcript, antisence to IKZF4	FALSE	TRUE	FALSE	FALSE	-2.33777	3.53821	0.00106594	-0.910165
CB_T0_v_AB_T0	CB_T0	AB_T0	ENSG00000280852	3.08378	0.106308	ENSG00000280852		17	transcribed_processed_pseudogene	adaptor-related protein complex 1, sigma 2 subunit (AP1S2) pseudogene	FALSE	TRUE	FALSE	FALSE	-2.95988	2.57482	0.0139737	-2.91746
CB_T0_v_AB_T0	CB_T0	AB_T0	ENSG00000254048	3.05831	0.0350049	ENSG00000254048		8	lncRNA	novel transcript	FALSE	TRUE	FALSE	FALSE	-3.47831	3.21004	0.00267021	-1.68431
CB_T0_v_AB_T0	CB_T0	AB_T0	RSPH1	3.04231	0.040212	ENSG00000160188	RSPH1	21	protein_coding	radial spoke head component 1 [Source:HGNC Symbol;Acc:HGNC:12371]	FALSE	FALSE	FALSE	FALSE	-3.29566	3.13944	0.00323679	-1.81396
CB_T0_v_AB_T0	CB_T0	AB_T0	ENSG00000255669	3.0375	0.0016204	ENSG00000255669		12	transcribed_unitary_pseudogene	maestro heat-like repeat-containing protein family pseudogene	FALSE	TRUE	FALSE	FALSE	-2.40136	4.61386	4.26421e-05	1.81644
CB_T0_v_AB_T0	CB_T0	AB_T0	MYO18B	3.03097	0.0640093	ENSG00000133454	MYO18B	22	protein_coding	myosin XVIIIB [Source:HGNC Symbol;Acc:HGNC:18150]	FALSE	FALSE	FALSE	FALSE	0.25609	2.8821	0.00641627	-2.47097
CB_T0_v_AB_T0	CB_T0	AB_T0	ENSG00000287858	3.02938	0.00997293	ENSG00000287858		2	lncRNA	novel transcript, antisense to RFTN2	FALSE	TRUE	FALSE	FALSE	-3.61739	3.82859	0.000459495	-0.257882
CB_T0_v_AB_T0	CB_T0	AB_T0	ENSG00000222012	3.02909	0.00118741	ENSG00000222012		7	lncRNA	novel transcript, antisense to PTPRN2	FALSE	TRUE	FALSE	FALSE	-1.60168	4.748	2.81021e-05	2.25449
CB_T0_v_AB_T0	CB_T0	AB_T0	LAGE3P1	3.02727	0.00994177	ENSG00000225693	LAGE3P1	9	processed_pseudogene	L antigen family member 3 pseudogene 1 [Source:HGNC Symbol;Acc:HGNC:49909]	FALSE	FALSE	FALSE	FALSE	-2.11835	3.83003	0.000457557	-0.226533
CB_T0_v_AB_T0	CB_T0	AB_T0	ENSG00000269954	3.02277	0.240796	ENSG00000269954		8	lncRNA	novel transcript, antisense to BLK	FALSE	TRUE	FALSE	FALSE	-3.14241	1.99797	0.0527876	-3.85077
CB_T0_v_AB_T0	CB_T0	AB_T0	IGLV5-52	3.01766	0.16386	ENSG00000211643	IGLV5-52	22	IG_V_gene	immunoglobulin lambda variable 5-52 [Source:HGNC Symbol;Acc:HGNC:5926]	FALSE	FALSE	FALSE	FALSE	-2.01495	2.2906	0.0275243	-3.40867
CB_T0_v_AB_T0	CB_T0	AB_T0	COL1A2	3.01287	0.00309604	ENSG00000164692	COL1A2	7	protein_coding	collagen type I alpha 2 chain [Source:HGNC Symbol;Acc:HGNC:2198]	FALSE	FALSE	FALSE	FALSE	0.777739	4.33921	9.93012e-05	1.28342
CB_T0_v_AB_T0	CB_T0	AB_T0	BOLL	3.00871	0.0816951	ENSG00000152430	BOLL	2	protein_coding	boule homolog, RNA binding protein [Source:HGNC Symbol;Acc:HGNC:14273]	FALSE	FALSE	FALSE	FALSE	-1.77898	2.74448	0.00914247	-2.63877
CB_T0_v_AB_T0	CB_T0	AB_T0	LINC00865	3.0039	0.000806186	ENSG00000232229	LINC00865	10	lncRNA	long intergenic non-protein coding RNA 865 [Source:HGNC Symbol;Acc:HGNC:45170]	FALSE	FALSE	FALSE	FALSE	0.284633	4.90564	1.71655e-05	2.89919
CB_T0_v_AB_T0	CB_T0	AB_T0	LINC02481	3.00071	0.000250247	ENSG00000246526	LINC02481	4	lncRNA	long intergenic non-protein coding RNA 2481 [Source:HGNC Symbol;Acc:HGNC:27958]	FALSE	FALSE	FALSE	FALSE	-0.692944	5.3692	3.97448e-06	4.07937
CB_T0_v_AB_T0	CB_T0	AB_T0	ENSG00000261226	2.99421	0.114668	ENSG00000261226		16	lncRNA	novel transcript	FALSE	TRUE	FALSE	FALSE	-3.60695	2.5253	0.0157734	-3.00299
CB_T0_v_AB_T0	CB_T0	AB_T0	MAGED4B	2.99322	0.0031779	ENSG00000187243	MAGED4B	X	protein_coding	MAGE family member D4B [Source:HGNC Symbol;Acc:HGNC:22880]	FALSE	FALSE	FALSE	FALSE	0.284243	4.32515	0.000103655	1.25811
CB_T0_v_AB_T0	CB_T0	AB_T0	ENSG00000269729	2.988	0.107075	ENSG00000269729		19	lncRNA	novel transcript	FALSE	TRUE	FALSE	FALSE	-2.36221	2.57088	0.0141095	-2.91794
CB_T0_v_AB_T0	CB_T0	AB_T0	JAKMIP2	2.98027	0.00581704	ENSG00000176049	JAKMIP2	5	protein_coding	janus kinase and microtubule interacting protein 2 [Source:HGNC Symbol;Acc:HGNC:29067]	FALSE	FALSE	FALSE	FALSE	0.943291	4.07642	0.000220066	0.524168
CB_T0_v_AB_T0	CB_T0	AB_T0	ENSG00000282943	2.97985	0.146881	ENSG00000282943		19	lncRNA	novel transcript, antisense to PSG11, PSG2 and PSG5	FALSE	TRUE	FALSE	FALSE	-3.26437	2.36785	0.02299	-3.27898
CB_T0_v_AB_T0	CB_T0	AB_T0	NR6A1	2.9778	0.0279439	ENSG00000148200	NR6A1	9	protein_coding	nuclear receptor subfamily 6 group A member 1 [Source:HGNC Symbol;Acc:HGNC:7985]	FALSE	FALSE	FALSE	FALSE	1.59634	3.33274	0.00190266	-1.30059
CB_T0_v_AB_T0	CB_T0	AB_T0	VANGL2	2.96719	0.0152468	ENSG00000162738	VANGL2	1	protein_coding	VANGL planar cell polarity protein 2 [Source:HGNC Symbol;Acc:HGNC:15511]	FALSE	FALSE	FALSE	FALSE	0.275672	3.6331	0.000811892	-0.575928
CB_T0_v_AB_T0	CB_T0	AB_T0	IFNG-AS1	2.9655	0.00737612	ENSG00000255733	IFNG-AS1	12	lncRNA	IFNG antisense RNA 1 [Source:HGNC Symbol;Acc:HGNC:43910]	FALSE	FALSE	FALSE	FALSE	-1.11568	3.96594	0.000306127	0.285933
CB_T0_v_AB_T0	CB_T0	AB_T0	PARD3B	2.96449	0.146132	ENSG00000116117	PARD3B	2	protein_coding	par-3 family cell polarity regulator beta [Source:HGNC Symbol;Acc:HGNC:14446]	FALSE	FALSE	FALSE	FALSE	-0.935666	2.37227	0.0227524	-3.33472
CB_T0_v_AB_T0	CB_T0	AB_T0	TRBV12-5	2.96317	0.160535	ENSG00000275158	TRBV12-5	7	TR_V_gene	T cell receptor beta variable 12-5 [Source:HGNC Symbol;Acc:HGNC:12187]	FALSE	FALSE	TRUE	FALSE	-1.91255	2.30401	0.0266836	-3.48223
CB_T0_v_AB_T0	CB_T0	AB_T0	OVCH1	2.96203	0.0767041	ENSG00000187950	OVCH1	12	protein_coding	ovochymase 1 [Source:HGNC Symbol;Acc:HGNC:23080]	FALSE	FALSE	FALSE	FALSE	-1.25185	2.77895	0.00837349	-2.75789
CB_T0_v_AB_T0	CB_T0	AB_T0	EPHX4	2.95747	0.0179057	ENSG00000172031	EPHX4	1	protein_coding	epoxide hydrolase 4 [Source:HGNC Symbol;Acc:HGNC:23758]	FALSE	FALSE	FALSE	FALSE	-0.707595	3.55201	0.00102474	-0.828099
CB_T0_v_AB_T0	CB_T0	AB_T0	FADS2	2.95652	0.035704	ENSG00000134824	FADS2	11	protein_coding	fatty acid desaturase 2 [Source:HGNC Symbol;Acc:HGNC:3575]	FALSE	FALSE	FALSE	FALSE	3.12423	3.19913	0.00275113	-1.89829
CB_T0_v_AB_T0	CB_T0	AB_T0	ENSG00000289758	2.94738	0.359996	ENSG00000289758		10	protein_coding	novel protein, HPS1-PYROXD2 readthrough	FALSE	TRUE	FALSE	FALSE	-3.59719	1.64392	0.108299	-4.38897
CB_T0_v_AB_T0	CB_T0	AB_T0	DAZL	2.94515	0.0939483	ENSG00000092345	DAZL	3	protein_coding	deleted in azoospermia like [Source:HGNC Symbol;Acc:HGNC:2685]	FALSE	FALSE	FALSE	FALSE	-2.81194	2.65529	0.0114468	-2.8051
CB_T0_v_AB_T0	CB_T0	AB_T0	ENSG00000227948	2.94172	0.0560801	ENSG00000227948		7	processed_pseudogene	pseudogene similar to part of argininosuccinate synthetase 1 (ASS1)	FALSE	TRUE	FALSE	FALSE	-2.86633	2.96078	0.00522054	-2.18098
CB_T0_v_AB_T0	CB_T0	AB_T0	ENSG00000237372	2.93181	0.137655	ENSG00000237372		9	lncRNA	novel transcript	FALSE	TRUE	FALSE	FALSE	-0.958914	2.41128	0.020748	-3.20525
CB_T0_v_AB_T0	CB_T0	AB_T0	MAP3K20	2.92342	2.64027e-05	ENSG00000091436	MAP3K20	2	protein_coding	mitogen-activated protein kinase kinase kinase 20 [Source:HGNC Symbol;Acc:HGNC:17797]	FALSE	FALSE	FALSE	FALSE	3.56244	6.28091	2.18339e-07	7.00408
CB_T0_v_AB_T0	CB_T0	AB_T0	TTLL2	2.91641	0.00735881	ENSG00000120440	TTLL2	6	protein_coding	tubulin tyrosine ligase like 2 [Source:HGNC Symbol;Acc:HGNC:21211]	FALSE	FALSE	FALSE	FALSE	-1.34053	3.96735	0.00030484	0.262488
CB_T0_v_AB_T0	CB_T0	AB_T0	ENSG00000280018	2.91287	0.111301	ENSG00000280018		21	lncRNA	novel transcript	FALSE	TRUE	FALSE	FALSE	-1.42859	2.54504	0.015032	-2.96681
CB_T0_v_AB_T0	CB_T0	AB_T0	ENSG00000287260	2.90984	0.0693932	ENSG00000287260		6	lncRNA	novel transcript	FALSE	TRUE	FALSE	FALSE	-2.52787	2.83467	0.00725628	-2.42551
CB_T0_v_AB_T0	CB_T0	AB_T0	CLEC4D	2.90605	0.150132	ENSG00000166527	CLEC4D	12	protein_coding	C-type lectin domain family 4 member D [Source:HGNC Symbol;Acc:HGNC:14554]	FALSE	FALSE	FALSE	FALSE	-3.42507	2.35418	0.0237398	-3.30914
CB_T0_v_AB_T0	CB_T0	AB_T0	ENSG00000275395|FCGBP	2.90471	9.46051e-05	ENSG00000275395	FCGBP	19	protein_coding	Fc gamma binding protein [Source:HGNC Symbol;Acc:HGNC:13572]	FALSE	FALSE	TRUE	FALSE	5.56129	5.75695	1.15835e-06	5.05692
CB_T0_v_AB_T0	CB_T0	AB_T0	SNORD65C	2.90245	0.0403976	ENSG00000212264	SNORD65C	7	snoRNA	small nucleolar RNA, C/D box 65C [Source:HGNC Symbol;Acc:HGNC:52232]	FALSE	FALSE	FALSE	FALSE	-3.68758	3.13633	0.00326421	-1.93649
CB_T0_v_AB_T0	CB_T0	AB_T0	DOCK1	2.90003	0.193249	ENSG00000150760	DOCK1	10	protein_coding	dedicator of cytokinesis 1 [Source:HGNC Symbol;Acc:HGNC:2987]	FALSE	FALSE	FALSE	FALSE	-1.12933	2.16609	0.036532	-3.6043
CB_T0_v_AB_T0	CB_T0	AB_T0	CRTAM	2.89006	9.65701e-05	ENSG00000109943	CRTAM	11	protein_coding	cytotoxic and regulatory T cell molecule [Source:HGNC Symbol;Acc:HGNC:24313]	FALSE	FALSE	FALSE	FALSE	-0.034899	5.74543	1.20162e-06	5.37295
CB_T0_v_AB_T0	CB_T0	AB_T0	ENSG00000260921	2.88786	0.0709965	ENSG00000260921		16	lncRNA	novel transcript	FALSE	TRUE	FALSE	FALSE	-3.92942	2.82182	0.00750075	-2.44871
CB_T0_v_AB_T0	CB_T0	AB_T0	ARHGEF34P	2.88654	0.121205	ENSG00000204959	ARHGEF34P	7	unprocessed_pseudogene	Rho guanine nucleotide exchange factor 34, pseudogene [Source:HGNC Symbol;Acc:HGNC:38086]	FALSE	FALSE	FALSE	FALSE	0.631715	2.4885	0.0172454	-3.47176
CB_T0_v_AB_T0	CB_T0	AB_T0	ZBTB20-AS5	2.88635	0.0239493	ENSG00000242290	ZBTB20-AS5	3	lncRNA	ZBTB20 antisense RNA 5 [Source:HGNC Symbol;Acc:HGNC:52841]	FALSE	FALSE	FALSE	FALSE	-2.78496	3.4094	0.00153535	-1.13687
CB_T0_v_AB_T0	CB_T0	AB_T0	ANLN	2.88458	0.155632	ENSG00000011426	ANLN	7	protein_coding	anillin, actin binding protein [Source:HGNC Symbol;Acc:HGNC:14082]	FALSE	FALSE	FALSE	FALSE	0.824276	2.32722	0.0252832	-3.41132
CB_T0_v_AB_T0	CB_T0	AB_T0	ZIM2-AS1	2.87708	0.282324	ENSG00000269793	ZIM2-AS1	19	lncRNA	ZIM2 antisense RNA 1 [Source:HGNC Symbol;Acc:HGNC:51304]	FALSE	FALSE	FALSE	FALSE	-4.12133	1.86419	0.0698992	-4.02913
CB_T0_v_AB_T0	CB_T0	AB_T0	ZNF488	2.86868	0.0810856	ENSG00000265763	ZNF488	10	protein_coding	zinc finger protein 488 [Source:HGNC Symbol;Acc:HGNC:23535]	FALSE	FALSE	FALSE	FALSE	-2.56669	2.74943	0.00902832	-2.63355
CB_T0_v_AB_T0	CB_T0	AB_T0	THSD7A	2.86093	0.183047	ENSG00000005108	THSD7A	7	protein_coding	thrombospondin type 1 domain containing 7A [Source:HGNC Symbol;Acc:HGNC:22207]	FALSE	FALSE	FALSE	FALSE	-3.82233	2.20517	0.0334575	-3.54316
CB_T0_v_AB_T0	CB_T0	AB_T0	ENSG00000254653	2.85353	0.0161427	ENSG00000254653		11	lncRNA	novel transcript	FALSE	TRUE	FALSE	FALSE	-1.61095	3.60579	0.000878312	-0.70941
CB_T0_v_AB_T0	CB_T0	AB_T0	EFCC1	2.84932	0.000172794	ENSG00000114654	EFCC1	3	protein_coding	EF-hand and coiled-coil domain containing 1 [Source:HGNC Symbol;Acc:HGNC:25692]	FALSE	FALSE	FALSE	FALSE	0.154764	5.51638	2.49062e-06	4.68988
CB_T0_v_AB_T0	CB_T0	AB_T0	LRFN4	2.84793	0.0585487	ENSG00000173621	LRFN4	11	protein_coding	leucine rich repeat and fibronectin type III domain containing 4 [Source:HGNC Symbol;Acc:HGNC:28456]	FALSE	FALSE	FALSE	FALSE	4.15911	2.93338	0.00561098	-2.48831
CB_T0_v_AB_T0	CB_T0	AB_T0	BMF	2.84579	7.17755e-06	ENSG00000104081	BMF	15	protein_coding	Bcl2 modifying factor [Source:HGNC Symbol;Acc:HGNC:24132]	FALSE	FALSE	FALSE	FALSE	5.71239	6.81012	4.07721e-08	8.44594
CB_T0_v_AB_T0	CB_T0	AB_T0	ENSG00000272936	2.84339	0.289985	ENSG00000272936		4	lncRNA	novel transcript, antisense to GNPDA2	FALSE	TRUE	FALSE	FALSE	-3.42529	1.84415	0.0728323	-4.06871
CB_T0_v_AB_T0	CB_T0	AB_T0	ZNF114	2.84243	0.279397	ENSG00000178150	ZNF114	19	protein_coding	zinc finger protein 114 [Source:HGNC Symbol;Acc:HGNC:12894]	FALSE	FALSE	FALSE	FALSE	-1.41929	1.87232	0.0687383	-4.10974
CB_T0_v_AB_T0	CB_T0	AB_T0	BCAR1	2.83733	0.291037	ENSG00000050820	BCAR1	16	protein_coding	BCAR1 scaffold protein, Cas family member [Source:HGNC Symbol;Acc:HGNC:971]	FALSE	FALSE	TRUE	FALSE	-1.15067	1.84033	0.0734029	-4.07222
CB_T0_v_AB_T0	CB_T0	AB_T0	ENSG00000285578	2.83188	0.117582	ENSG00000285578		6	lncRNA	Novel transcript	FALSE	TRUE	FALSE	FALSE	-2.32134	2.50783	0.0164573	-3.046
CB_T0_v_AB_T0	CB_T0	AB_T0	ENSG00000257060	2.83107	0.00597671	ENSG00000257060		15	lncRNA	novel transcript	FALSE	TRUE	FALSE	FALSE	-1.11878	4.06329	0.000228901	0.540138
CB_T0_v_AB_T0	CB_T0	AB_T0	ADAMTS7P1	2.82634	0.207667	ENSG00000274376	ADAMTS7P1	15	transcribed_unprocessed_pseudogene	ADAMTS7 pseudogene 1 [Source:HGNC Symbol;Acc:HGNC:49407]	FALSE	FALSE	TRUE	FALSE	-1.9214	2.11079	0.0413101	-4.03387
CB_T0_v_AB_T0	CB_T0	AB_T0	MYOM2	2.8232	0.0506514	ENSG00000036448	MYOM2	8	protein_coding	myomesin 2 [Source:HGNC Symbol;Acc:HGNC:7614]	FALSE	FALSE	TRUE	FALSE	-1.06406	3.01602	0.00450966	-2.01642
CB_T0_v_AB_T0	CB_T0	AB_T0	ACOT12	2.81514	0.199403	ENSG00000172497	ACOT12	5	protein_coding	acyl-CoA thioesterase 12 [Source:HGNC Symbol;Acc:HGNC:24436]	FALSE	FALSE	FALSE	FALSE	-3.74786	2.14242	0.038514	-3.63871
CB_T0_v_AB_T0	CB_T0	AB_T0	ARHGEF28	2.81441	0.299872	ENSG00000214944	ARHGEF28	5	protein_coding	Rho guanine nucleotide exchange factor 28 [Source:HGNC Symbol;Acc:HGNC:30322]	FALSE	FALSE	FALSE	FALSE	-1.0693	1.81314	0.0775769	-4.3182
CB_T0_v_AB_T0	CB_T0	AB_T0	AIF1L	2.81105	0.036484	ENSG00000126878	AIF1L	9	protein_coding	allograft inflammatory factor 1 like [Source:HGNC Symbol;Acc:HGNC:28904]	FALSE	FALSE	FALSE	FALSE	1.54191	3.18881	0.00282981	-1.65203
CB_T0_v_AB_T0	CB_T0	AB_T0	MIR3142HG	2.80836	0.00010082	ENSG00000253522	MIR3142HG	5	lncRNA	MIR3142 host gene [Source:HGNC Symbol;Acc:HGNC:51944]	FALSE	FALSE	FALSE	FALSE	4.4978	5.72803	1.27009e-06	5.31201
CB_T0_v_AB_T0	CB_T0	AB_T0	ENSG00000187534|PRR13P5	2.80715	0.0145856	ENSG00000187534	PRR13P5	19	processed_pseudogene	proline rich 13 pseudogene 5 [Source:HGNC Symbol;Acc:HGNC:50618]	FALSE	FALSE	TRUE	FALSE	-2.89965	3.6543	0.000763717	-0.826557
CB_T0_v_AB_T0	CB_T0	AB_T0	CD109	2.80096	5.85484e-05	ENSG00000156535	CD109	6	protein_coding	CD109 molecule [Source:HGNC Symbol;Acc:HGNC:21685]	FALSE	FALSE	FALSE	FALSE	5.49847	5.96605	5.95032e-07	6.01387
CB_T0_v_AB_T0	CB_T0	AB_T0	BUB1B	2.80064	0.00410303	ENSG00000156970	BUB1B	15	protein_coding	BUB1 mitotic checkpoint serine/threonine kinase B [Source:HGNC Symbol;Acc:HGNC:1149]	FALSE	FALSE	FALSE	FALSE	2.69054	4.2175	0.000143807	0.959422
CB_T0_v_AB_T0	CB_T0	AB_T0	PZP	2.79758	0.0207001	ENSG00000126838	PZP	12	protein_coding	PZP alpha-2-macroglobulin like [Source:HGNC Symbol;Acc:HGNC:9750]	FALSE	FALSE	FALSE	FALSE	0.466664	3.47983	0.00125851	-1.11024
CB_T0_v_AB_T0	CB_T0	AB_T0	ENSG00000259780	2.79336	0.286704	ENSG00000259780		16	lncRNA	novel transcript	FALSE	TRUE	FALSE	FALSE	-3.51158	1.85299	0.0715265	-4.04078
CB_T0_v_AB_T0	CB_T0	AB_T0	GABRA2	2.79322	0.0594325	ENSG00000151834	GABRA2	4	protein_coding	gamma-aminobutyric acid type A receptor subunit alpha2 [Source:HGNC Symbol;Acc:HGNC:4076]	FALSE	FALSE	FALSE	FALSE	-2.65136	2.92538	0.00573012	-2.21722
CB_T0_v_AB_T0	CB_T0	AB_T0	DANT1	2.792	0.328235	ENSG00000229335	DANT1	X	lncRNA	DXZ4 associated non-coding transcript 1, proximal [Source:HGNC Symbol;Acc:HGNC:50863]	FALSE	FALSE	FALSE	FALSE	-3.23219	1.7331	0.0910457	-4.20665
CB_T0_v_AB_T0	CB_T0	AB_T0	LRRC37A9P	2.79017	0.000455269	ENSG00000271013	LRRC37A9P	17	processed_pseudogene	leucine rich repeat containing 37 member A9, pseudogene [Source:HGNC Symbol;Acc:HGNC:43813]	FALSE	FALSE	TRUE	FALSE	-1.56935	5.13174	8.427e-06	3.17856
CB_T0_v_AB_T0	CB_T0	AB_T0	PRKCG	2.78745	0.0466997	ENSG00000126583	PRKCG	19	protein_coding	protein kinase C gamma [Source:HGNC Symbol;Acc:HGNC:9402]	FALSE	FALSE	FALSE	FALSE	-1.80621	3.06017	0.00400804	-1.9221
CB_T0_v_AB_T0	CB_T0	AB_T0	ENSG00000291045	2.78739	0.022911	ENSG00000291045		10	lncRNA	novel transcript	FALSE	TRUE	FALSE	FALSE	-1.54252	3.42944	0.00145115	-1.07515
CB_T0_v_AB_T0	CB_T0	AB_T0	KRT18P41	2.7842	0.0767879	ENSG00000253219	KRT18P41	5	processed_pseudogene	keratin 18 pseudogene 41 [Source:HGNC Symbol;Acc:HGNC:33411]	FALSE	FALSE	FALSE	FALSE	-0.842968	2.77838	0.0083856	-2.51718
CB_T0_v_AB_T0	CB_T0	AB_T0	ENSG00000291220	2.78181	0.379461	ENSG00000291220		5	lncRNA	novel transcript	FALSE	TRUE	FALSE	FALSE	-0.255668	1.59488	0.11888	-4.69338
CB_T0_v_AB_T0	CB_T0	AB_T0	RPL12P44	2.77641	0.016582	ENSG00000227123	RPL12P44	3	processed_pseudogene	ribosomal protein L12 pseudogene 44 [Source:HGNC Symbol;Acc:HGNC:44603]	FALSE	FALSE	FALSE	FALSE	-3.4193	3.59105	0.000916308	-0.755313
CB_T0_v_AB_T0	CB_T0	AB_T0	LRRC56	2.77585	0.426047	ENSG00000161328	LRRC56	11	protein_coding	leucine rich repeat containing 56 [Source:HGNC Symbol;Acc:HGNC:25430]	FALSE	FALSE	TRUE	FALSE	-1.48615	1.48081	0.146759	-4.70188
CB_T0_v_AB_T0	CB_T0	AB_T0	PTGFRN	2.77501	0.000980317	ENSG00000134247	PTGFRN	1	protein_coding	prostaglandin F2 receptor inhibitor [Source:HGNC Symbol;Acc:HGNC:9601]	FALSE	FALSE	FALSE	FALSE	3.66785	4.82407	2.21611e-05	2.66536
CB_T0_v_AB_T0	CB_T0	AB_T0	ENSG00000291190	2.76579	0.0850137	ENSG00000291190		12	lncRNA	alpha-2-macroglobulin pseudogene 1 [Source:NCBI gene (formerly Entrezgene);Acc:3]	FALSE	TRUE	FALSE	FALSE	-3.19266	2.72002	0.0097274	-2.63114
CB_T0_v_AB_T0	CB_T0	AB_T0	SH3GL1P3	2.7606	0.180574	ENSG00000267352	SH3GL1P3	17	processed_pseudogene	SH3 domain containing GRB2 like 1, endophilin A2 pseudogene 3 [Source:HGNC Symbol;Acc:HGNC:10837]	FALSE	FALSE	FALSE	FALSE	-4.22026	2.21727	0.0325532	-3.5255
CB_T0_v_AB_T0	CB_T0	AB_T0	FAM178B	2.75566	0.0164526	ENSG00000168754	FAM178B	2	protein_coding	family with sequence similarity 178 member B [Source:HGNC Symbol;Acc:HGNC:28036]	FALSE	FALSE	FALSE	FALSE	-1.05843	3.59546	0.000904791	-0.673902
CB_T0_v_AB_T0	CB_T0	AB_T0	SEPTIN7P12	2.75533	0.0637339	ENSG00000275562	SEPTIN7P12	17	unprocessed_pseudogene	septin 7 pseudogene 12 [Source:HGNC Symbol;Acc:HGNC:55091]	FALSE	FALSE	FALSE	FALSE	-3.18661	2.88492	0.00636931	-2.32071
CB_T0_v_AB_T0	CB_T0	AB_T0	LINC00184	2.75511	0.0632237	ENSG00000224939	LINC00184	1	lncRNA	long intergenic non-protein coding RNA 184 [Source:HGNC Symbol;Acc:HGNC:37192]	FALSE	FALSE	FALSE	FALSE	-3.19742	2.88952	0.00629354	-2.30393
CB_T0_v_AB_T0	CB_T0	AB_T0	ENSG00000241679	2.75415	0.0449615	ENSG00000241679		3	lncRNA	novel transcript	FALSE	TRUE	FALSE	FALSE	-2.60816	3.08005	0.00379978	-1.90104
CB_T0_v_AB_T0	CB_T0	AB_T0	CXorf58	2.7494	0.129039	ENSG00000165182	CXorf58	X	protein_coding	chromosome X open reading frame 58 [Source:HGNC Symbol;Acc:HGNC:26356]	FALSE	FALSE	FALSE	FALSE	-3.13191	2.4502	0.0189091	-3.13519
CB_T0_v_AB_T0	CB_T0	AB_T0	CYP2A7	2.74296	0.0646993	ENSG00000198077	CYP2A7	19	protein_coding	cytochrome P450 family 2 subfamily A member 7 [Source:HGNC Symbol;Acc:HGNC:2611]	FALSE	FALSE	FALSE	FALSE	-2.04163	2.87606	0.00651793	-2.33783
CB_T0_v_AB_T0	CB_T0	AB_T0	PTCHD3P2	2.73852	0.0660922	ENSG00000231550	PTCHD3P2	2	processed_pseudogene	patched domain containing 3 pseudogene 2 [Source:HGNC Symbol;Acc:HGNC:44946]	FALSE	FALSE	FALSE	FALSE	-2.62175	2.8639	0.00672721	-2.40929
CB_T0_v_AB_T0	CB_T0	AB_T0	FAM171B	2.73598	0.000510911	ENSG00000144369	FAM171B	2	protein_coding	family with sequence similarity 171 member B [Source:HGNC Symbol;Acc:HGNC:29412]	FALSE	FALSE	FALSE	FALSE	-0.562408	5.0816	9.8712e-06	3.13715
CB_T0_v_AB_T0	CB_T0	AB_T0	ZNF542P	2.73045	0.193429	ENSG00000240225	ZNF542P	19	transcribed_unprocessed_pseudogene	zinc finger protein 542, pseudogene [Source:HGNC Symbol;Acc:HGNC:25393]	FALSE	FALSE	FALSE	FALSE	0.391141	2.16518	0.0366066	-3.8842
CB_T0_v_AB_T0	CB_T0	AB_T0	MIR1915HG	2.72989	0.00193978	ENSG00000204682	MIR1915HG	10	lncRNA	MIR1915 host gene [Source:HGNC Symbol;Acc:HGNC:31448]	FALSE	FALSE	FALSE	FALSE	-1.27895	4.53636	5.41951e-05	1.83929
CB_T0_v_AB_T0	CB_T0	AB_T0	SNTG1	2.72026	0.00233282	ENSG00000147481	SNTG1	8	protein_coding	syntrophin gamma 1 [Source:HGNC Symbol;Acc:HGNC:13740]	FALSE	FALSE	FALSE	FALSE	-0.68238	4.45817	6.89624e-05	1.61473
CB_T0_v_AB_T0	CB_T0	AB_T0	ARHGAP19-SLIT1	2.71927	0.227915	ENSG00000269891	ARHGAP19-SLIT1	10	protein_coding	ARHGAP19-SLIT1 readthrough (NMD candidate) [Source:HGNC Symbol;Acc:HGNC:48348]	FALSE	FALSE	FALSE	FALSE	-3.1157	2.03813	0.0484178	-3.84458
CB_T0_v_AB_T0	CB_T0	AB_T0	ENSG00000277067	2.71685	0.304093	ENSG00000277067		21	lncRNA	novel transcript	FALSE	TRUE	FALSE	FALSE	-2.56402	1.80096	0.0795109	-4.12298
CB_T0_v_AB_T0	CB_T0	AB_T0	SYNC	2.71308	0.635669	ENSG00000162520	SYNC	1	protein_coding	syncoilin, intermediate filament protein [Source:HGNC Symbol;Acc:HGNC:28897]	FALSE	FALSE	FALSE	FALSE	0.259506	0.98691	0.329822	-5.05638
CB_T0_v_AB_T0	CB_T0	AB_T0	HHIP-AS1	2.71195	0.0922418	ENSG00000248890	HHIP-AS1	4	lncRNA	HHIP antisense RNA 1 [Source:HGNC Symbol;Acc:HGNC:44182]	FALSE	FALSE	FALSE	FALSE	-3.20453	2.66772	0.0110963	-2.74629
CB_T0_v_AB_T0	CB_T0	AB_T0	ENSG00000291272	2.70945	0.597086	ENSG00000291272		16	lncRNA	novel transcript	FALSE	TRUE	FALSE	FALSE	0.530831	1.07056	0.291004	-5.59507
CB_T0_v_AB_T0	CB_T0	AB_T0	SMOX	2.70779	8.34597e-06	ENSG00000088826	SMOX	20	protein_coding	spermine oxidase [Source:HGNC Symbol;Acc:HGNC:15862]	FALSE	FALSE	FALSE	FALSE	-0.295575	6.74928	4.94143e-08	8.27813
CB_T0_v_AB_T0	CB_T0	AB_T0	CHRNB3	2.70778	0.0622778	ENSG00000147432	CHRNB3	8	protein_coding	cholinergic receptor nicotinic beta 3 subunit [Source:HGNC Symbol;Acc:HGNC:1963]	FALSE	FALSE	FALSE	FALSE	-3.63427	2.89798	0.00615607	-2.31043
CB_T0_v_AB_T0	CB_T0	AB_T0	JADE3	2.70339	0.00126133	ENSG00000102221	JADE3	X	protein_coding	jade family PHD finger 3 [Source:HGNC Symbol;Acc:HGNC:22982]	FALSE	FALSE	FALSE	FALSE	1.47882	4.71853	3.08044e-05	2.34508
CB_T0_v_AB_T0	CB_T0	AB_T0	MAB21L2	2.69937	0.036484	ENSG00000181541	MAB21L2	4	protein_coding	mab-21 like 2 [Source:HGNC Symbol;Acc:HGNC:6758]	FALSE	FALSE	FALSE	FALSE	-1.5235	3.18881	0.00282981	-1.63394
CB_T0_v_AB_T0	CB_T0	AB_T0	ENSG00000255836	2.69832	0.0917244	ENSG00000255836		12	processed_pseudogene	M-phase phosphoprotein 8 (MPHOSPH8) pseudogene	FALSE	TRUE	FALSE	FALSE	-2.75432	2.67202	0.0109773	-2.75894
CB_T0_v_AB_T0	CB_T0	AB_T0	ENSG00000287055	2.69665	0.0912053	ENSG00000287055		6	lncRNA	novel transcript	FALSE	TRUE	FALSE	FALSE	-2.66885	2.67496	0.0108968	-2.73046
CB_T0_v_AB_T0	CB_T0	AB_T0	H2BC18	2.69417	0.160535	ENSG00000203814	H2BC18	1	protein_coding	H2B clustered histone 18 [Source:HGNC Symbol;Acc:HGNC:24700]	FALSE	FALSE	FALSE	FALSE	-1.30892	2.30385	0.0266938	-3.39617
CB_T0_v_AB_T0	CB_T0	AB_T0	ENSG00000267653	2.69049	0.0447532	ENSG00000267653		17	lncRNA	novel transcript	FALSE	TRUE	FALSE	FALSE	-4.24502	3.08297	0.00377007	-1.96711
CB_T0_v_AB_T0	CB_T0	AB_T0	ZNF474	2.68892	0.208617	ENSG00000164185	ZNF474	5	protein_coding	zinc finger protein 474 [Source:HGNC Symbol;Acc:HGNC:23245]	FALSE	FALSE	FALSE	FALSE	-2.47857	2.10695	0.0416609	-3.69285
CB_T0_v_AB_T0	CB_T0	AB_T0	ENSG00000260865	2.6873	0.180634	ENSG00000260865		16	transcribed_processed_pseudogene	chromosome 10 open reading frame 57 (C10orf57) pseudogene	FALSE	TRUE	FALSE	FALSE	-3.3258	2.21679	0.0325884	-3.52783
CB_T0_v_AB_T0	CB_T0	AB_T0	ENSG00000287346	2.68442	0.0105714	ENSG00000287346		14	lncRNA	novel transcript	FALSE	TRUE	FALSE	FALSE	-0.0784812	3.80234	0.000496312	-0.174301
CB_T0_v_AB_T0	CB_T0	AB_T0	LY86	2.68282	0.0391655	ENSG00000112799	LY86	6	protein_coding	lymphocyte antigen 86 [Source:HGNC Symbol;Acc:HGNC:16837]	FALSE	FALSE	FALSE	FALSE	-1.21521	3.15022	0.00314347	-1.7185
CB_T0_v_AB_T0	CB_T0	AB_T0	ENSG00000226281	2.67555	0.250057	ENSG00000226281		6	lncRNA	novel transcript	FALSE	TRUE	FALSE	FALSE	-1.53412	1.96688	0.0564024	-4.15558
CB_T0_v_AB_T0	CB_T0	AB_T0	KCTD4	2.67548	0.0237844	ENSG00000180332	KCTD4	13	protein_coding	potassium channel tetramerization domain containing 4 [Source:HGNC Symbol;Acc:HGNC:23227]	FALSE	FALSE	FALSE	FALSE	-1.6136	3.4125	0.00152203	-1.10901
CB_T0_v_AB_T0	CB_T0	AB_T0	DPPA4	2.67473	1.38823e-06	ENSG00000121570	DPPA4	3	protein_coding	developmental pluripotency associated 4 [Source:HGNC Symbol;Acc:HGNC:19200]	FALSE	FALSE	FALSE	FALSE	1.55845	7.44753	5.52544e-09	10.5114
CB_T0_v_AB_T0	CB_T0	AB_T0	RPL21P135	2.67471	0.111155	ENSG00000235482	RPL21P135	3	processed_pseudogene	ribosomal protein L21 pseudogene 135 [Source:HGNC Symbol;Acc:HGNC:44539]	FALSE	FALSE	FALSE	FALSE	-2.78034	2.54616	0.0149908	-2.9744
CB_T0_v_AB_T0	CB_T0	AB_T0	IFNG	2.66112	0.577192	ENSG00000111537	IFNG	12	protein_coding	interferon gamma [Source:HGNC Symbol;Acc:HGNC:5438]	FALSE	FALSE	FALSE	FALSE	0.482471	1.11335	0.27243	-4.95284
CB_T0_v_AB_T0	CB_T0	AB_T0	CHL1	2.66013	0.11645	ENSG00000134121	CHL1	3	protein_coding	cell adhesion molecule L1 like [Source:HGNC Symbol;Acc:HGNC:1939]	FALSE	FALSE	FALSE	FALSE	-3.11639	2.51593	0.0161369	-3.0174
CB_T0_v_AB_T0	CB_T0	AB_T0	GLT1D1	2.65488	0.269892	ENSG00000151948	GLT1D1	12	protein_coding	glycosyltransferase 1 domain containing 1 [Source:HGNC Symbol;Acc:HGNC:26483]	FALSE	FALSE	FALSE	FALSE	-1.62069	1.90169	0.0646802	-4.01452
CB_T0_v_AB_T0	CB_T0	AB_T0	KRT17P8	2.65271	0.0406594	ENSG00000256937	KRT17P8	12	processed_pseudogene	keratin 17 pseudogene 8 [Source:HGNC Symbol;Acc:HGNC:50726]	FALSE	FALSE	FALSE	FALSE	-1.87282	3.13143	0.0033078	-1.76144
CB_T0_v_AB_T0	CB_T0	AB_T0	ENSG00000226454	2.6521	0.0967267	ENSG00000226454		6	lncRNA	novel transcript	FALSE	TRUE	FALSE	FALSE	-2.49681	2.63546	0.012027	-2.81999
CB_T0_v_AB_T0	CB_T0	AB_T0	ADGRG6	2.64754	0.0263142	ENSG00000112414	ADGRG6	6	protein_coding	adhesion G protein-coupled receptor G6 [Source:HGNC Symbol;Acc:HGNC:13841]	FALSE	FALSE	FALSE	FALSE	1.06814	3.36431	0.00174222	-1.31276
CB_T0_v_AB_T0	CB_T0	AB_T0	TUBBP10	2.64382	0.0536275	ENSG00000226147	TUBBP10	1	processed_pseudogene	tubulin beta class I pseudogene 10 [Source:HGNC Symbol;Acc:HGNC:42344]	FALSE	FALSE	FALSE	FALSE	-1.78282	2.98419	0.00490725	-2.09096
CB_T0_v_AB_T0	CB_T0	AB_T0	ENSG00000254177	2.64331	0.00984823	ENSG00000254177		8	lncRNA	novel transcript	FALSE	TRUE	FALSE	FALSE	-1.93387	3.8341	0.00045211	-0.0852141
CB_T0_v_AB_T0	CB_T0	AB_T0	ENSG00000287401	2.64037	0.0926401	ENSG00000287401		4	lncRNA	novel transcript, antisense to STBD1and FAM47E	FALSE	TRUE	FALSE	FALSE	-2.88723	2.66445	0.0111876	-2.74068
CB_T0_v_AB_T0	CB_T0	AB_T0	DUSP9	2.63499	0.220929	ENSG00000130829	DUSP9	X	protein_coding	dual specificity phosphatase 9 [Source:HGNC Symbol;Acc:HGNC:3076]	FALSE	FALSE	FALSE	FALSE	-2.08313	2.0655	0.0456236	-3.76829
CB_T0_v_AB_T0	CB_T0	AB_T0	ZNF214	2.6308	0.37107	ENSG00000149050	ZNF214	11	protein_coding	zinc finger protein 214 [Source:HGNC Symbol;Acc:HGNC:13006]	FALSE	FALSE	FALSE	FALSE	-2.42903	1.61543	0.114348	-4.41004
CB_T0_v_AB_T0	CB_T0	AB_T0	KLRA1P	2.63021	0.209455	ENSG00000256667	KLRA1P	12	transcribed_unprocessed_pseudogene	killer cell lectin like receptor A1, pseudogene [Source:HGNC Symbol;Acc:HGNC:6372]	FALSE	FALSE	FALSE	FALSE	-1.01747	2.10468	0.04187	-3.70915
CB_T0_v_AB_T0	CB_T0	AB_T0	LAIR1	2.62727	0.0049167	ENSG00000167613	LAIR1	19	protein_coding	leukocyte associated immunoglobulin like receptor 1 [Source:HGNC Symbol;Acc:HGNC:6477]	FALSE	FALSE	TRUE	FALSE	-0.0948316	4.14443	0.000179356	0.737618
CB_T0_v_AB_T0	CB_T0	AB_T0	ADAMTS6	2.62697	6.74464e-06	ENSG00000049192	ADAMTS6	5	protein_coding	ADAM metallopeptidase with thrombospondin type 1 motif 6 [Source:HGNC Symbol;Acc:HGNC:222]	FALSE	FALSE	FALSE	FALSE	2.35562	6.83417	3.77916e-08	8.63854
CB_T0_v_AB_T0	CB_T0	AB_T0	ENSG00000291316	2.62172	0.318014	ENSG00000291316		8	protein_coding	novel protein, LOC84773-CYHR1 readthrough	FALSE	TRUE	FALSE	FALSE	-1.8959	1.76042	0.0862439	-4.25705
CB_T0_v_AB_T0	CB_T0	AB_T0	SOAT2	2.61434	0.0423464	ENSG00000167780	SOAT2	12	protein_coding	sterol O-acyltransferase 2 [Source:HGNC Symbol;Acc:HGNC:11178]	FALSE	FALSE	FALSE	FALSE	-2.81202	3.11361	0.00347121	-1.83982
CB_T0_v_AB_T0	CB_T0	AB_T0	LINC02267	2.60695	0.0648707	ENSG00000248510	LINC02267	4	lncRNA	long intergenic non-protein coding RNA 2267 [Source:HGNC Symbol;Acc:HGNC:53181]	FALSE	FALSE	FALSE	FALSE	-2.3201	2.87446	0.00654523	-2.31654
CB_T0_v_AB_T0	CB_T0	AB_T0	DIP2C-AS1	2.60488	0.105911	ENSG00000180525	DIP2C-AS1	10	lncRNA	DIP2C antisense RNA 1 [Source:HGNC Symbol;Acc:HGNC:30724]	FALSE	FALSE	FALSE	FALSE	-2.73138	2.57784	0.0138702	-2.90315
CB_T0_v_AB_T0	CB_T0	AB_T0	ENSG00000260978	2.60482	0.170703	ENSG00000260978		15	lncRNA	MKRN3 antisense RNA 1	FALSE	TRUE	FALSE	FALSE	-2.04383	2.25861	0.0296256	-3.50561
CB_T0_v_AB_T0	CB_T0	AB_T0	HLA-K	2.60004	0.528577	ENSG00000230795	HLA-K	6	unprocessed_pseudogene	major histocompatibility complex, class I, K (pseudogene) [Source:HGNC Symbol;Acc:HGNC:4969]	FALSE	FALSE	TRUE	FALSE	-2.98515	1.22921	0.226419	-4.78358
CB_T0_v_AB_T0	CB_T0	AB_T0	GEMIN8P4	2.59433	0.13647	ENSG00000228175	GEMIN8P4	1	processed_pseudogene	gem nuclear organelle associated protein 8 pseudogene 4 [Source:HGNC Symbol;Acc:HGNC:37979]	FALSE	FALSE	FALSE	FALSE	-1.66939	2.4167	0.0204827	-3.20367
CB_T0_v_AB_T0	CB_T0	AB_T0	ENSG00000290908	2.59349	0.576799	ENSG00000290908		X	lncRNA	novel transcript	FALSE	TRUE	FALSE	FALSE	-3.0698	1.11438	0.271995	-4.92
CB_T0_v_AB_T0	CB_T0	AB_T0	SIGLEC6	2.59232	0.0932964	ENSG00000105492	SIGLEC6	19	protein_coding	sialic acid binding Ig like lectin 6 [Source:HGNC Symbol;Acc:HGNC:10875]	FALSE	FALSE	FALSE	FALSE	-1.05411	2.66011	0.0113096	-2.7675
CB_T0_v_AB_T0	CB_T0	AB_T0	HLA-F	2.59191	0.287976	ENSG00000204642	HLA-F	6	protein_coding	major histocompatibility complex, class I, F [Source:HGNC Symbol;Acc:HGNC:4963]	FALSE	FALSE	TRUE	FALSE	3.25657	1.84909	0.0720998	-5.13523
CB_T0_v_AB_T0	CB_T0	AB_T0	ENSG00000265413	2.59118	0.0979597	ENSG00000265413		18	lncRNA	novel transcript, sense intronic to PTPRM	FALSE	TRUE	FALSE	FALSE	-2.89213	2.62796	0.0122535	-2.81115
CB_T0_v_AB_T0	CB_T0	AB_T0	HLA-F-AS1	2.58436	0.369718	ENSG00000214922	HLA-F-AS1	6	lncRNA	HLA-F antisense RNA 1 [Source:HGNC Symbol;Acc:HGNC:26645]	FALSE	FALSE	TRUE	FALSE	-2.37143	1.61942	0.113485	-4.53132
CB_T0_v_AB_T0	CB_T0	AB_T0	ENSG00000229668	2.58285	0.0177901	ENSG00000229668		10	processed_pseudogene	pseudogene similar to part of small nuclear ribonucleoprotein polypeptide B (SNRPB2)	FALSE	TRUE	FALSE	FALSE	-3.15956	3.55593	0.00101332	-0.817449
CB_T0_v_AB_T0	CB_T0	AB_T0	VWC2L	2.5782	0.0111179	ENSG00000174453	VWC2L	2	protein_coding	von Willebrand factor C domain containing 2 like [Source:HGNC Symbol;Acc:HGNC:37203]	FALSE	FALSE	FALSE	FALSE	-4.04633	3.78092	0.000528443	-0.333091
CB_T0_v_AB_T0	CB_T0	AB_T0	ZNF711	2.57812	9.46407e-09	ENSG00000147180	ZNF711	X	protein_coding	zinc finger protein 711 [Source:HGNC Symbol;Acc:HGNC:13128]	FALSE	FALSE	FALSE	FALSE	2.97325	9.44864	1.35316e-11	16.3616
CB_T0_v_AB_T0	CB_T0	AB_T0	EIF4A2P2	2.57803	0.0668533	ENSG00000227382	EIF4A2P2	10	processed_pseudogene	eukaryotic translation initiation factor 4A2 pseudogene 2 [Source:HGNC Symbol;Acc:HGNC:45099]	FALSE	FALSE	FALSE	FALSE	-3.1751	2.85652	0.00685735	-2.38445
CB_T0_v_AB_T0	CB_T0	AB_T0	ENSG00000255790	2.57752	0.0169387	ENSG00000255790		12	lncRNA	novel transcript	FALSE	TRUE	FALSE	FALSE	-1.68383	3.5804	0.000944736	-0.71769
CB_T0_v_AB_T0	CB_T0	AB_T0	SLC8A2	2.57752	0.271795	ENSG00000118160	SLC8A2	19	protein_coding	solute carrier family 8 member A2 [Source:HGNC Symbol;Acc:HGNC:11069]	FALSE	FALSE	FALSE	FALSE	-2.30149	1.89588	0.0654668	-4.00419
CB_T0_v_AB_T0	CB_T0	AB_T0	ENSG00000280164	2.5756	0.0514655	ENSG00000280164		21	lncRNA	novel transcript	FALSE	TRUE	FALSE	FALSE	-2.04663	3.0071	0.00461793	-2.05105
CB_T0_v_AB_T0	CB_T0	AB_T0	SLC18A2	2.57536	0.000872469	ENSG00000165646	SLC18A2	10	protein_coding	solute carrier family 18 member A2 [Source:HGNC Symbol;Acc:HGNC:10935]	FALSE	FALSE	FALSE	FALSE	1.51704	4.87018	1.91837e-05	2.7368
CB_T0_v_AB_T0	CB_T0	AB_T0	PARD6G-AS1	2.57484	0.0115024	ENSG00000267270	PARD6G-AS1	18	lncRNA	PARD6G antisense RNA 1 [Source:HGNC Symbol;Acc:HGNC:44109]	FALSE	FALSE	FALSE	FALSE	-0.215608	3.76625	0.000551609	-0.231004
CB_T0_v_AB_T0	CB_T0	AB_T0	CBFA2T3	2.57311	0.0481376	ENSG00000129993	CBFA2T3	16	protein_coding	CBFA2/RUNX1 partner transcriptional co-repressor 3 [Source:HGNC Symbol;Acc:HGNC:1537]	FALSE	FALSE	FALSE	FALSE	0.323398	3.04432	0.00418167	-2.12581
CB_T0_v_AB_T0	CB_T0	AB_T0	MGST2	2.56532	0.0254861	ENSG00000085871	MGST2	4	protein_coding	microsomal glutathione S-transferase 2 [Source:HGNC Symbol;Acc:HGNC:7063]	FALSE	FALSE	FALSE	FALSE	1.06446	3.37959	0.00166933	-1.25167
CB_T0_v_AB_T0	CB_T0	AB_T0	NREP	2.5648	1.36704e-07	ENSG00000134986	NREP	5	protein_coding	neuronal regeneration related protein [Source:HGNC Symbol;Acc:HGNC:16834]	FALSE	FALSE	FALSE	FALSE	4.48796	8.39142	3.06392e-10	13.3184
CB_T0_v_AB_T0	CB_T0	AB_T0	TIMM22	2.55961	0.64417	ENSG00000177370	TIMM22	17	protein_coding	translocase of inner mitochondrial membrane 22 [Source:HGNC Symbol;Acc:HGNC:17317]	FALSE	FALSE	TRUE	FALSE	-1.55148	0.964803	0.340638	-5.49038
CB_T0_v_AB_T0	CB_T0	AB_T0	CASC15	2.55763	6.17919e-10	ENSG00000272168	CASC15	6	lncRNA	cancer susceptibility 15 [Source:HGNC Symbol;Acc:HGNC:28245]	FALSE	FALSE	FALSE	FALSE	3.54153	10.6043	5.2532e-13	19.5687
CB_T0_v_AB_T0	CB_T0	AB_T0	ENSG00000270008	2.55716	0.306994	ENSG00000270008		13	lncRNA	novel transcript	FALSE	TRUE	FALSE	FALSE	-3.13628	1.79254	0.0808722	-4.20615
CB_T0_v_AB_T0	CB_T0	AB_T0	PTPRK	2.55395	0.000209413	ENSG00000152894	PTPRK	6	protein_coding	protein tyrosine phosphatase receptor type K [Source:HGNC Symbol;Acc:HGNC:9674]	FALSE	FALSE	TRUE	FALSE	4.15226	5.44024	3.17218e-06	4.31877
CB_T0_v_AB_T0	CB_T0	AB_T0	ACSBG2	2.54729	0.127787	ENSG00000130377	ACSBG2	19	protein_coding	acyl-CoA synthetase bubblegum family member 2 [Source:HGNC Symbol;Acc:HGNC:24174]	FALSE	FALSE	FALSE	FALSE	-1.60454	2.45608	0.0186447	-3.14083
CB_T0_v_AB_T0	CB_T0	AB_T0	ENSG00000249926	2.54686	0.117704	ENSG00000249926		12	lncRNA	novel transcript	FALSE	TRUE	FALSE	FALSE	-2.02798	2.50683	0.0164971	-3.03663
CB_T0_v_AB_T0	CB_T0	AB_T0	WASF1	2.54225	0.000199503	ENSG00000112290	WASF1	6	protein_coding	WASP family member 1 [Source:HGNC Symbol;Acc:HGNC:12732]	FALSE	FALSE	FALSE	FALSE	2.93719	5.46037	2.97582e-06	4.51723
CB_T0_v_AB_T0	CB_T0	AB_T0	CPB1	2.53639	0.315996	ENSG00000153002	CPB1	3	protein_coding	carboxypeptidase B1 [Source:HGNC Symbol;Acc:HGNC:2299]	FALSE	FALSE	FALSE	FALSE	-2.91692	1.76562	0.0853548	-4.17083
CB_T0_v_AB_T0	CB_T0	AB_T0	HNRNPA3P7	2.53442	0.0607039	ENSG00000253119	HNRNPA3P7	5	processed_pseudogene	heterogeneous nuclear ribonucleoprotein A3 pseudogene 7 [Source:HGNC Symbol;Acc:HGNC:48496]	FALSE	FALSE	FALSE	FALSE	-2.95439	2.91339	0.005913	-2.2489
CB_T0_v_AB_T0	CB_T0	AB_T0	C4BPA	2.53292	0.216587	ENSG00000123838	C4BPA	1	protein_coding	complement component 4 binding protein alpha [Source:HGNC Symbol;Acc:HGNC:1325]	FALSE	FALSE	FALSE	FALSE	-3.58762	2.08	0.044202	-3.73179
CB_T0_v_AB_T0	CB_T0	AB_T0	ENSG00000273118	2.53214	0.18201	ENSG00000273118		2	lncRNA	novel transcript, sense overlapping IKZF2	FALSE	TRUE	FALSE	FALSE	-3.78003	2.20852	0.0332045	-3.53765
CB_T0_v_AB_T0	CB_T0	AB_T0	PDE6B-AS1	2.52786	0.114183	ENSG00000242686	PDE6B-AS1	4	lncRNA	PDE6B antisense RNA 1 [Source:HGNC Symbol;Acc:HGNC:40438]	FALSE	FALSE	FALSE	FALSE	-1.62484	2.52856	0.0156488	-3.02104
CB_T0_v_AB_T0	CB_T0	AB_T0	ENSG00000259224|SLC35G6	2.52743	0.443296	ENSG00000259224	SLC35G6	17	protein_coding	solute carrier family 35 member G6 [Source:HGNC Symbol;Acc:HGNC:31351]	FALSE	FALSE	TRUE	FALSE	-2.7439	1.43693	0.15878	-4.64628
CB_T0_v_AB_T0	CB_T0	AB_T0	SMAD1	2.52691	9.65701e-05	ENSG00000170365	SMAD1	4	protein_coding	SMAD family member 1 [Source:HGNC Symbol;Acc:HGNC:6767]	FALSE	FALSE	FALSE	FALSE	2.0856	5.74609	1.1991e-06	5.3932
CB_T0_v_AB_T0	CB_T0	AB_T0	RN7SL771P	2.52599	0.140518	ENSG00000240173	RN7SL771P	7	misc_RNA	RNA, 7SL, cytoplasmic 771, pseudogene [Source:HGNC Symbol;Acc:HGNC:46787]	FALSE	FALSE	FALSE	FALSE	-2.86528	2.39942	0.02134	-3.22875
CB_T0_v_AB_T0	CB_T0	AB_T0	ENSG00000267568	2.51978	0.00494433	ENSG00000267568		17	lncRNA	novel transcript	FALSE	TRUE	FALSE	FALSE	-0.679013	4.14152	0.000180937	0.732093
CB_T0_v_AB_T0	CB_T0	AB_T0	APOBEC3B	2.51532	0.346059	ENSG00000179750	APOBEC3B	22	protein_coding	apolipoprotein B mRNA editing enzyme catalytic subunit 3B [Source:HGNC Symbol;Acc:HGNC:17352]	FALSE	FALSE	FALSE	FALSE	-1.99132	1.68222	0.100586	-4.27463
CB_T0_v_AB_T0	CB_T0	AB_T0	EPAS1	2.50931	0.114422	ENSG00000116016	EPAS1	2	protein_coding	endothelial PAS domain protein 1 [Source:HGNC Symbol;Acc:HGNC:3374]	FALSE	FALSE	FALSE	FALSE	0.688901	2.52707	0.0157055	-3.06563
CB_T0_v_AB_T0	CB_T0	AB_T0	CEP83-DT	2.50817	0.183778	ENSG00000278916	CEP83-DT	12	lncRNA	CEP83 divergent transcript [Source:HGNC Symbol;Acc:HGNC:27055]	FALSE	FALSE	FALSE	FALSE	-2.70387	2.20232	0.0336735	-3.54733
CB_T0_v_AB_T0	CB_T0	AB_T0	CORO1CP1	2.50267	0.0203044	ENSG00000270268	CORO1CP1	X	processed_pseudogene	CORO1C pseudogene 1 [Source:HGNC Symbol;Acc:HGNC:55002]	FALSE	FALSE	FALSE	FALSE	-1.39337	3.48851	0.00122791	-0.939354
CB_T0_v_AB_T0	CB_T0	AB_T0	ENC1	2.50099	0.000163242	ENSG00000171617	ENC1	5	protein_coding	ectodermal-neural cortex 1 [Source:HGNC Symbol;Acc:HGNC:3345]	FALSE	FALSE	FALSE	FALSE	3.18557	5.54109	2.30247e-06	4.6719
CB_T0_v_AB_T0	CB_T0	AB_T0	AGAP1	2.49876	0.0124265	ENSG00000157985	AGAP1	2	protein_coding	ArfGAP with GTPase domain, ankyrin repeat and PH domain 1 [Source:HGNC Symbol;Acc:HGNC:16922]	FALSE	FALSE	FALSE	FALSE	0.0597581	3.73238	0.000608889	-0.320912
CB_T0_v_AB_T0	CB_T0	AB_T0	ENSG00000248115	2.49706	0.25001	ENSG00000248115		4	lncRNA	novel transcript	FALSE	TRUE	FALSE	FALSE	-1.45907	1.96705	0.0563823	-3.97118
CB_T0_v_AB_T0	CB_T0	AB_T0	INO80B-WBP1	2.49512	0.408674	ENSG00000274049	INO80B-WBP1	2	protein_coding	INO80B-WBP1 readthrough (NMD candidate) [Source:HGNC Symbol;Acc:HGNC:49199]	FALSE	FALSE	FALSE	FALSE	-2.86771	1.52512	0.135366	-4.53735
CB_T0_v_AB_T0	CB_T0	AB_T0	SPRY2	2.49421	0.172988	ENSG00000136158	SPRY2	13	protein_coding	sprouty RTK signaling antagonist 2 [Source:HGNC Symbol;Acc:HGNC:11270]	FALSE	FALSE	FALSE	FALSE	-0.743124	2.24923	0.0302685	-3.48886
CB_T0_v_AB_T0	CB_T0	AB_T0	SYNJ2BP-COX16	2.49247	0.255785	ENSG00000258644	SYNJ2BP-COX16	14	protein_coding	SYNJ2BP-COX16 readthrough [Source:HGNC Symbol;Acc:HGNC:48350]	FALSE	FALSE	FALSE	FALSE	-1.16715	1.94662	0.0588707	-4.06149
CB_T0_v_AB_T0	CB_T0	AB_T0	LINC02284	2.49141	0.084195	ENSG00000259719	LINC02284	14	lncRNA	long intergenic non-protein coding RNA 2284 [Source:HGNC Symbol;Acc:HGNC:53201]	FALSE	FALSE	FALSE	FALSE	-2.74596	2.72626	0.00957516	-2.63264
CB_T0_v_AB_T0	CB_T0	AB_T0	CUX2	2.49053	0.0577589	ENSG00000111249	CUX2	12	protein_coding	cut like homeobox 2 [Source:HGNC Symbol;Acc:HGNC:19347]	FALSE	FALSE	FALSE	FALSE	-0.934966	2.9407	0.00550404	-2.22526
CB_T0_v_AB_T0	CB_T0	AB_T0	CPXM1	2.48967	0.0573684	ENSG00000088882	CPXM1	20	protein_coding	carboxypeptidase X, M14 family member 1 [Source:HGNC Symbol;Acc:HGNC:15771]	FALSE	FALSE	FALSE	FALSE	0.199945	2.94523	0.00543883	-2.20234
CB_T0_v_AB_T0	CB_T0	AB_T0	ENSG00000277991	2.4876	0.272122	ENSG00000277991		21	lncRNA	novel transcript	FALSE	TRUE	FALSE	FALSE	-0.17214	1.89454	0.0656488	-4.22253
CB_T0_v_AB_T0	CB_T0	AB_T0	RNU4-8P	2.48136	0.110188	ENSG00000201806	RNU4-8P	2	snRNA	RNA, U4 small nuclear 8, pseudogene [Source:HGNC Symbol;Acc:HGNC:10195]	FALSE	FALSE	FALSE	FALSE	-2.68395	2.5522	0.0147709	-2.95154
CB_T0_v_AB_T0	CB_T0	AB_T0	ENSG00000257083	2.47935	0.0743422	ENSG00000257083		12	lncRNA	novel transcript	FALSE	TRUE	FALSE	FALSE	-1.43922	2.79729	0.00798924	-2.47733
CB_T0_v_AB_T0	CB_T0	AB_T0	NPIPA5	2.47177	0.411093	ENSG00000183793	NPIPA5	16	protein_coding	nuclear pore complex interacting protein family member A5 [Source:HGNC Symbol;Acc:HGNC:41980]	FALSE	FALSE	TRUE	FALSE	-2.0292	1.52017	0.136602	-4.67945
CB_T0_v_AB_T0	CB_T0	AB_T0	MRC2	2.46868	0.00859833	ENSG00000011028	MRC2	17	protein_coding	mannose receptor C type 2 [Source:HGNC Symbol;Acc:HGNC:16875]	FALSE	FALSE	FALSE	FALSE	4.37005	3.89591	0.000376787	-0.182232
CB_T0_v_AB_T0	CB_T0	AB_T0	ENSG00000261717	2.46622	0.352928	ENSG00000261717		16	protein_coding	novel TMEM170A-CFDP1 readthrough protein	FALSE	TRUE	FALSE	FALSE	-2.03588	1.66408	0.10418	-4.31766
CB_T0_v_AB_T0	CB_T0	AB_T0	PRSS50	2.46267	0.244161	ENSG00000283706	PRSS50	3	protein_coding	serine protease 50 [Source:HGNC Symbol;Acc:HGNC:17910]	FALSE	FALSE	FALSE	FALSE	-3.30351	1.98712	0.0540253	-3.90187
CB_T0_v_AB_T0	CB_T0	AB_T0	NRP2	2.46254	0.0023084	ENSG00000118257	NRP2	2	protein_coding	neuropilin 2 [Source:HGNC Symbol;Acc:HGNC:8005]	FALSE	FALSE	FALSE	FALSE	2.13656	4.46401	6.77334e-05	1.5181
CB_T0_v_AB_T0	CB_T0	AB_T0	ENSG00000287149	2.4567	0.025355	ENSG00000287149		2	lncRNA	novel transcript, antisense to CCDC141and TTN	FALSE	TRUE	FALSE	FALSE	-2.86023	3.38227	0.00165682	-1.22741
CB_T0_v_AB_T0	CB_T0	AB_T0	ANGPTL3	2.45484	0.34429	ENSG00000132855	ANGPTL3	1	protein_coding	angiopoietin like 3 [Source:HGNC Symbol;Acc:HGNC:491]	FALSE	FALSE	FALSE	FALSE	-3.18693	1.6875	0.0995577	-4.27675
CB_T0_v_AB_T0	CB_T0	AB_T0	ENSG00000274029	2.45127	0.0709202	ENSG00000274029		12	lncRNA	novel transcript	FALSE	TRUE	FALSE	FALSE	-2.25117	2.82267	0.00748447	-2.42382
CB_T0_v_AB_T0	CB_T0	AB_T0	PLEKHG3	2.44985	0.141774	ENSG00000126822	PLEKHG3	14	protein_coding	pleckstrin homology and RhoGEF domain containing G3 [Source:HGNC Symbol;Acc:HGNC:20364]	FALSE	FALSE	FALSE	FALSE	-0.758278	2.39383	0.0216239	-3.42043
CB_T0_v_AB_T0	CB_T0	AB_T0	RPL36AP19	2.44815	0.221073	ENSG00000243280	RPL36AP19	4	processed_pseudogene	ribosomal protein L36a pseudogene 19 [Source:HGNC Symbol;Acc:HGNC:36436]	FALSE	FALSE	FALSE	FALSE	-2.35268	2.06503	0.0456711	-3.76415
CB_T0_v_AB_T0	CB_T0	AB_T0	RNVU1-4	2.44795	0.118914	ENSG00000277610	RNVU1-4	1	snRNA	RNA, variant U1 small nuclear 4 [Source:HGNC Symbol;Acc:HGNC:48312]	FALSE	FALSE	FALSE	FALSE	-2.18042	2.50079	0.0167402	-3.04766
CB_T0_v_AB_T0	CB_T0	AB_T0	CRISPLD1	2.44186	0.309844	ENSG00000121005	CRISPLD1	8	protein_coding	cysteine rich secretory protein LCCL domain containing 1 [Source:HGNC Symbol;Acc:HGNC:18206]	FALSE	FALSE	FALSE	FALSE	-1.76953	1.78555	0.082017	-4.13632
CB_T0_v_AB_T0	CB_T0	AB_T0	LINC00951	2.43692	0.0298725	ENSG00000226070	LINC00951	6	lncRNA	long intergenic non-protein coding RNA 951 [Source:HGNC Symbol;Acc:HGNC:48662]	FALSE	FALSE	FALSE	FALSE	0.622864	3.29488	0.00211363	-1.60865
CB_T0_v_AB_T0	CB_T0	AB_T0	MBOAT2	2.43418	2.11133e-05	ENSG00000143797	MBOAT2	2	protein_coding	membrane bound O-acyltransferase domain containing 2 [Source:HGNC Symbol;Acc:HGNC:25193]	FALSE	FALSE	FALSE	FALSE	2.80165	6.36681	1.66155e-07	7.23924
CB_T0_v_AB_T0	CB_T0	AB_T0	ENSG00000290475	2.43416	0.216107	ENSG00000290475		22	lncRNA	AP1B1 pseudogene 1 [Source:NCBI gene (formerly Entrezgene);Acc:23782]	FALSE	TRUE	FALSE	FALSE	-3.08217	2.0819	0.0440181	-3.74368
CB_T0_v_AB_T0	CB_T0	AB_T0	PLA2G4A	2.42918	0.227567	ENSG00000116711	PLA2G4A	1	protein_coding	phospholipase A2 group IVA [Source:HGNC Symbol;Acc:HGNC:9035]	FALSE	FALSE	FALSE	FALSE	-1.55755	2.03963	0.0482606	-3.79274
CB_T0_v_AB_T0	CB_T0	AB_T0	ENSG00000259185	2.4232	0.278918	ENSG00000259185		15	lncRNA	novel transcript, antisense to TMOD3	FALSE	TRUE	FALSE	FALSE	-1.38535	1.8736	0.0685574	-4.18027
CB_T0_v_AB_T0	CB_T0	AB_T0	EGOT	2.42171	0.0382862	ENSG00000235947	EGOT	3	lncRNA	eosinophil granule ontogeny transcript [Source:HGNC Symbol;Acc:HGNC:37129]	FALSE	FALSE	FALSE	FALSE	-1.27333	3.16132	0.00305005	-1.69483
CB_T0_v_AB_T0	CB_T0	AB_T0	IER5L-AS1	2.41861	0.0567278	ENSG00000204055	IER5L-AS1	9	lncRNA	IER5L antisense RNA 1 [Source:HGNC Symbol;Acc:HGNC:55825]	FALSE	FALSE	FALSE	FALSE	-0.684835	2.95345	0.00532248	-2.24929
CB_T0_v_AB_T0	CB_T0	AB_T0	ENSG00000276077	2.4171	0.414639	ENSG00000276077		21	lncRNA	novel transcript	FALSE	TRUE	FALSE	FALSE	-1.93514	1.51008	0.139152	-4.53065
CB_T0_v_AB_T0	CB_T0	AB_T0	ENSG00000289250	2.41313	0.0957224	ENSG00000289250		2	lncRNA	novel transcript, sense intronic to ANXA4	FALSE	TRUE	FALSE	FALSE	-2.79859	2.64224	0.0118257	-2.78727
CB_T0_v_AB_T0	CB_T0	AB_T0	TBC1D30	2.41281	0.0437533	ENSG00000111490	TBC1D30	12	protein_coding	TBC1 domain family member 30 [Source:HGNC Symbol;Acc:HGNC:29164]	FALSE	FALSE	FALSE	FALSE	0.276335	3.09564	0.00364357	-1.92328
CB_T0_v_AB_T0	CB_T0	AB_T0	DUTP7	2.41269	0.180062	ENSG00000250473	DUTP7	4	processed_pseudogene	deoxyuridine triphosphatase pseudogene 7 [Source:HGNC Symbol;Acc:HGNC:39520]	FALSE	FALSE	FALSE	FALSE	-2.8149	2.21939	0.032397	-3.52598
CB_T0_v_AB_T0	CB_T0	AB_T0	ENSG00000237336	2.4124	0.0743612	ENSG00000237336		9	lncRNA	novel transcript	FALSE	TRUE	FALSE	FALSE	-2.62571	2.79705	0.00799416	-2.47615
CB_T0_v_AB_T0	CB_T0	AB_T0	NPNT	2.41139	0.372436	ENSG00000168743	NPNT	4	protein_coding	nephronectin [Source:HGNC Symbol;Acc:HGNC:27405]	FALSE	FALSE	FALSE	FALSE	-3.47073	1.61246	0.114995	-4.3479
CB_T0_v_AB_T0	CB_T0	AB_T0	PLXNB3	2.40612	0.316834	ENSG00000198753	PLXNB3	X	protein_coding	plexin B3 [Source:HGNC Symbol;Acc:HGNC:9105]	FALSE	FALSE	FALSE	FALSE	-0.302965	1.76338	0.0857376	-4.37168
CB_T0_v_AB_T0	CB_T0	AB_T0	ENSG00000284337	2.404	0.0772016	ENSG00000284337		2	protein_coding	novel transcript	FALSE	TRUE	FALSE	FALSE	-2.10958	2.77531	0.00845166	-2.52673
CB_T0_v_AB_T0	CB_T0	AB_T0	MAPK6P3	2.40124	0.217551	ENSG00000237263	MAPK6P3	13	processed_pseudogene	mitogen-activated protein kinase 6 pseudogene 3 [Source:HGNC Symbol;Acc:HGNC:18977]	FALSE	FALSE	FALSE	FALSE	-1.41573	2.07678	0.0445139	-3.75197
CB_T0_v_AB_T0	CB_T0	AB_T0	PKIB	2.40088	0.16612	ENSG00000135549	PKIB	6	protein_coding	cAMP-dependent protein kinase inhibitor beta [Source:HGNC Symbol;Acc:HGNC:9018]	FALSE	FALSE	FALSE	FALSE	-3.19281	2.2787	0.0282898	-3.42858
CB_T0_v_AB_T0	CB_T0	AB_T0	B3GALT1-AS1	2.39259	0.11589	ENSG00000235335	B3GALT1-AS1	2	lncRNA	B3GALT1 antisense RNA 1 [Source:HGNC Symbol;Acc:HGNC:40089]	FALSE	FALSE	FALSE	FALSE	-1.93277	2.51983	0.0159846	-3.0113
CB_T0_v_AB_T0	CB_T0	AB_T0	ENSG00000260626	2.38928	0.0142946	ENSG00000260626		16	lncRNA	novel transcript	FALSE	TRUE	FALSE	FALSE	-1.205	3.66331	0.00074406	-0.501155
CB_T0_v_AB_T0	CB_T0	AB_T0	MAGI3	2.38794	1.99138e-12	ENSG00000081026	MAGI3	1	protein_coding	membrane associated guanylate kinase, WW and PDZ domain containing 3 [Source:HGNC Symbol;Acc:HGNC:29647]	FALSE	FALSE	FALSE	FALSE	3.85929	13.462	3.54777e-16	26.6707
CB_T0_v_AB_T0	CB_T0	AB_T0	ENSG00000272913	2.38672	1.18438e-06	ENSG00000272913		2	lncRNA	novel transcript	FALSE	TRUE	FALSE	FALSE	1.45518	7.53152	4.25642e-09	10.6853
CB_T0_v_AB_T0	CB_T0	AB_T0	ENSG00000248710	2.3862	0.528945	ENSG00000248710		3	protein_coding	TRIM59 and iFT80 readthrough	FALSE	TRUE	FALSE	FALSE	-2.01506	1.22714	0.22719	-4.97531
CB_T0_v_AB_T0	CB_T0	AB_T0	B4GALT6	2.38062	0.016445	ENSG00000118276	B4GALT6	18	protein_coding	beta-1,4-galactosyltransferase 6 [Source:HGNC Symbol;Acc:HGNC:929]	FALSE	FALSE	FALSE	FALSE	1.68443	3.5959	0.000903654	-0.720153
CB_T0_v_AB_T0	CB_T0	AB_T0	ENSG00000253282	2.37973	0.0987503	ENSG00000253282		8	lncRNA	novel transcript	FALSE	TRUE	FALSE	FALSE	-1.65956	2.62224	0.0124287	-2.82885
CB_T0_v_AB_T0	CB_T0	AB_T0	KIF17	2.37491	0.468966	ENSG00000117245	KIF17	1	protein_coding	kinesin family member 17 [Source:HGNC Symbol;Acc:HGNC:19167]	FALSE	FALSE	FALSE	FALSE	-3.33324	1.37246	0.177828	-4.6222
CB_T0_v_AB_T0	CB_T0	AB_T0	SEMA3C	2.37411	0.306437	ENSG00000075223	SEMA3C	7	protein_coding	semaphorin 3C [Source:HGNC Symbol;Acc:HGNC:10725]	FALSE	FALSE	FALSE	FALSE	-3.88941	1.79447	0.0805583	-4.12726
CB_T0_v_AB_T0	CB_T0	AB_T0	MIR1203	2.3734	0.0314777	ENSG00000221739	MIR1203	17	miRNA	microRNA 1203 [Source:HGNC Symbol;Acc:HGNC:35269]	FALSE	FALSE	FALSE	FALSE	-1.94101	3.26776	0.0022783	-1.46377
CB_T0_v_AB_T0	CB_T0	AB_T0	CACHD1	2.37089	9.63653e-10	ENSG00000158966	CACHD1	1	protein_coding	cache domain containing 1 [Source:HGNC Symbol;Acc:HGNC:29314]	FALSE	FALSE	FALSE	FALSE	4.20632	10.3718	9.95954e-13	18.9436
CB_T0_v_AB_T0	CB_T0	AB_T0	PEDS1-UBE2V1	2.37041	0.184249	ENSG00000124208	PEDS1-UBE2V1	20	protein_coding	PEDS1-UBE2V1 readthrough [Source:HGNC Symbol;Acc:HGNC:33521]	FALSE	FALSE	FALSE	FALSE	1.90306	2.2005	0.0338125	-3.91752
CB_T0_v_AB_T0	CB_T0	AB_T0	NKD2	2.37013	0.525121	ENSG00000145506	NKD2	5	protein_coding	NKD inhibitor of WNT signaling pathway 2 [Source:HGNC Symbol;Acc:HGNC:17046]	FALSE	FALSE	TRUE	FALSE	-1.36429	1.23736	0.223414	-4.75978
CB_T0_v_AB_T0	CB_T0	AB_T0	ENSG00000263394	2.36829	0.0245265	ENSG00000263394		17	lncRNA	novel transcript	FALSE	TRUE	FALSE	FALSE	-0.424304	3.39729	0.00158847	-1.38659
CB_T0_v_AB_T0	CB_T0	AB_T0	ENSG00000286282	2.36521	0.0676734	ENSG00000286282		8	lncRNA	novel transcript, antisense to NOV	FALSE	TRUE	FALSE	FALSE	-2.33236	2.84926	0.00698753	-2.36869
CB_T0_v_AB_T0	CB_T0	AB_T0	CDC25A	2.36262	0.392918	ENSG00000164045	CDC25A	3	protein_coding	cell division cycle 25A [Source:HGNC Symbol;Acc:HGNC:1725]	FALSE	FALSE	FALSE	FALSE	1.31105	1.56188	0.126463	-4.43092
CB_T0_v_AB_T0	CB_T0	AB_T0	RCC2P4	2.36185	0.100667	ENSG00000249558	RCC2P4	3	processed_pseudogene	regulator of chromosome condensation 2 pseudogene 4 [Source:HGNC Symbol;Acc:HGNC:42380]	FALSE	FALSE	FALSE	FALSE	-2.12762	2.60998	0.0128125	-2.84265
CB_T0_v_AB_T0	CB_T0	AB_T0	ENSG00000182050|MGAT4C	2.35759	0.400745	ENSG00000182050	MGAT4C	12	protein_coding	MGAT4 family member C [Source:HGNC Symbol;Acc:HGNC:30871]	FALSE	FALSE	TRUE	FALSE	-3.76194	1.54432	0.130655	-4.42646
CB_T0_v_AB_T0	CB_T0	AB_T0	MEX3B	2.35556	1.22406e-08	ENSG00000183496	MEX3B	15	protein_coding	mex-3 RNA binding family member B [Source:HGNC Symbol;Acc:HGNC:25297]	FALSE	FALSE	FALSE	FALSE	2.62687	9.34797	1.81044e-11	16.0563
CB_T0_v_AB_T0	CB_T0	AB_T0	ENSG00000290391	2.35234	0.0692725	ENSG00000290391		16	lncRNA	novel transcript	FALSE	TRUE	FALSE	FALSE	0.582424	2.83548	0.00724098	-2.49979
CB_T0_v_AB_T0	CB_T0	AB_T0	LINC00648	2.34911	0.0243175	ENSG00000259129	LINC00648	14	lncRNA	long intergenic non-protein coding RNA 648 [Source:HGNC Symbol;Acc:HGNC:44302]	FALSE	FALSE	FALSE	FALSE	-1.36364	3.40162	0.0015693	-1.1459
CB_T0_v_AB_T0	CB_T0	AB_T0	PPP2R2C	2.34666	0.0816951	ENSG00000074211	PPP2R2C	4	protein_coding	protein phosphatase 2 regulatory subunit Bgamma [Source:HGNC Symbol;Acc:HGNC:9306]	FALSE	FALSE	FALSE	FALSE	-2.64976	2.74452	0.00914153	-2.58123
CB_T0_v_AB_T0	CB_T0	AB_T0	ARHGAP11A-SCG5	2.34076	0.301457	ENSG00000288864	ARHGAP11A-SCG5	15	protein_coding	ARHGAP11A-SCG5 readthrough [Source:HGNC Symbol;Acc:HGNC:56310]	FALSE	FALSE	FALSE	FALSE	-1.49322	1.80816	0.078364	-4.17731
CB_T0_v_AB_T0	CB_T0	AB_T0	SPP1	2.33843	0.221399	ENSG00000118785	SPP1	4	protein_coding	secreted phosphoprotein 1 [Source:HGNC Symbol;Acc:HGNC:11255]	FALSE	FALSE	FALSE	FALSE	-2.1154	2.06376	0.0457976	-3.80773
CB_T0_v_AB_T0	CB_T0	AB_T0	CIDECP1	2.3351	0.556939	ENSG00000186162	CIDECP1	3	transcribed_unprocessed_pseudogene	cell death inducing DFFA like effector c pseudogene 1 [Source:HGNC Symbol;Acc:HGNC:24230]	FALSE	FALSE	FALSE	FALSE	-3.15352	1.16177	0.25245	-4.81885
CB_T0_v_AB_T0	CB_T0	AB_T0	RSPO2	2.33488	0.26557	ENSG00000147655	RSPO2	8	protein_coding	R-spondin 2 [Source:HGNC Symbol;Acc:HGNC:28583]	FALSE	FALSE	FALSE	FALSE	-3.87714	1.91658	0.0627031	-3.98101
CB_T0_v_AB_T0	CB_T0	AB_T0	ENSG00000288695	2.33484	0.411093	ENSG00000288695		4	protein_coding	novel protein, SRD5A3-RP11-177J6.1 readthrough	FALSE	TRUE	FALSE	FALSE	-1.18684	1.52021	0.136593	-4.46907
CB_T0_v_AB_T0	CB_T0	AB_T0	RMDN2-AS1	2.3322	0.292195	ENSG00000235848	RMDN2-AS1	2	lncRNA	RMDN2 antisense RNA 1 [Source:HGNC Symbol;Acc:HGNC:41150]	FALSE	FALSE	FALSE	FALSE	-2.38487	1.83672	0.0739464	-4.07745
CB_T0_v_AB_T0	CB_T0	AB_T0	SPRED2	2.33168	0.0559433	ENSG00000198369	SPRED2	2	protein_coding	sprouty related EVH1 domain containing 2 [Source:HGNC Symbol;Acc:HGNC:17722]	FALSE	FALSE	FALSE	FALSE	2.51761	2.96281	0.00519266	-2.15704
CB_T0_v_AB_T0	CB_T0	AB_T0	LINC00319	2.32793	0.276403	ENSG00000188660	LINC00319	21	lncRNA	long intergenic non-protein coding RNA 319 [Source:HGNC Symbol;Acc:HGNC:19730]	FALSE	FALSE	FALSE	FALSE	-1.61399	1.88148	0.0674505	-4.15919
CB_T0_v_AB_T0	CB_T0	AB_T0	TNKS2-DT	2.3277	0.235411	ENSG00000228701	TNKS2-DT	10	lncRNA	TNKS2 divergent transcript [Source:HGNC Symbol;Acc:HGNC:45173]	FALSE	FALSE	FALSE	FALSE	-1.92188	2.01508	0.0508864	-3.85018
CB_T0_v_AB_T0	CB_T0	AB_T0	DDAH2	2.32463	0.185612	ENSG00000213722	DDAH2	6	protein_coding	dimethylarginine dimethylaminohydrolase 2 [Source:HGNC Symbol;Acc:HGNC:2716]	FALSE	FALSE	TRUE	FALSE	-0.105247	2.19463	0.0342634	-3.85798
CB_T0_v_AB_T0	CB_T0	AB_T0	C1QTNF3-AMACR	2.32354	0.361334	ENSG00000273294	C1QTNF3-AMACR	5	protein_coding	C1QTNF3-AMACR readthrough (NMD candidate) [Source:HGNC Symbol;Acc:HGNC:49198]	FALSE	FALSE	FALSE	FALSE	-2.70622	1.64071	0.108967	-4.64066
CB_T0_v_AB_T0	CB_T0	AB_T0	ALPK2	2.32322	0.0447677	ENSG00000198796	ALPK2	18	protein_coding	alpha kinase 2 [Source:HGNC Symbol;Acc:HGNC:20565]	FALSE	FALSE	FALSE	FALSE	-0.0103914	3.08256	0.00377419	-2.03061
CB_T0_v_AB_T0	CB_T0	AB_T0	ENSG00000258580	2.31987	0.0471003	ENSG00000258580		14	lncRNA	novel transcript, antisense to AKAP6	FALSE	TRUE	FALSE	FALSE	-3.10701	3.05631	0.0040497	-1.92751
CB_T0_v_AB_T0	CB_T0	AB_T0	RAB25	2.31818	0.014681	ENSG00000132698	RAB25	1	protein_coding	RAB25, member RAS oncogene family [Source:HGNC Symbol;Acc:HGNC:18238]	FALSE	FALSE	FALSE	FALSE	-0.141408	3.65058	0.000771968	-0.544098
CB_T0_v_AB_T0	CB_T0	AB_T0	NAT8	2.31563	0.170168	ENSG00000144035	NAT8	2	protein_coding	N-acetyltransferase 8 (putative) [Source:HGNC Symbol;Acc:HGNC:18069]	FALSE	FALSE	FALSE	FALSE	-3.16704	2.26128	0.0294452	-3.46845
CB_T0_v_AB_T0	CB_T0	AB_T0	GLI3	2.31387	0.224345	ENSG00000106571	GLI3	7	protein_coding	GLI family zinc finger 3 [Source:HGNC Symbol;Acc:HGNC:4319]	FALSE	FALSE	FALSE	FALSE	-3.32594	2.05298	0.0468838	-3.79141
CB_T0_v_AB_T0	CB_T0	AB_T0	ENSG00000260608	2.30832	0.0475168	ENSG00000260608		15	lncRNA	novel transcript, antisense to BTBD1	FALSE	TRUE	FALSE	FALSE	-1.92198	3.05125	0.00410493	-1.95166
CB_T0_v_AB_T0	CB_T0	AB_T0	QPCT	2.30785	0.00569899	ENSG00000115828	QPCT	2	protein_coding	glutaminyl-peptide cyclotransferase [Source:HGNC Symbol;Acc:HGNC:9753]	FALSE	FALSE	FALSE	FALSE	1.8084	4.0853	0.000214279	0.581928
CB_T0_v_AB_T0	CB_T0	AB_T0	SLC35E2A	2.30673	0.22417	ENSG00000215790	SLC35E2A	1	transcribed_unprocessed_pseudogene	solute carrier family 35 member E2A [Source:HGNC Symbol;Acc:HGNC:20863]	FALSE	FALSE	FALSE	FALSE	0.630945	2.05475	0.0467042	-4.38437
CB_T0_v_AB_T0	CB_T0	AB_T0	TPX2	2.30673	0.0303999	ENSG00000088325	TPX2	20	protein_coding	TPX2 microtubule nucleation factor [Source:HGNC Symbol;Acc:HGNC:1249]	FALSE	FALSE	FALSE	FALSE	2.47909	3.28679	0.00216152	-1.41239
CB_T0_v_AB_T0	CB_T0	AB_T0	ENSG00000290855	2.30326	0.0783449	ENSG00000290855		13	lncRNA	novel transcript	FALSE	TRUE	FALSE	FALSE	-1.77825	2.76763	0.00861921	-2.5411
CB_T0_v_AB_T0	CB_T0	AB_T0	TRO	2.30047	1.90861e-06	ENSG00000067445	TRO	X	protein_coding	trophinin [Source:HGNC Symbol;Acc:HGNC:12326]	FALSE	FALSE	FALSE	FALSE	2.28096	7.32536	8.08486e-09	10.1664
CB_T0_v_AB_T0	CB_T0	AB_T0	COQ7-DT	2.30008	0.158017	ENSG00000261465	COQ7-DT	16	lncRNA	COQ7 divergent transcript [Source:HGNC Symbol;Acc:HGNC:55362]	FALSE	FALSE	FALSE	FALSE	-2.29721	2.315	0.0260121	-3.42456
CB_T0_v_AB_T0	CB_T0	AB_T0	SCRN1	2.29635	1.65387e-06	ENSG00000136193	SCRN1	7	protein_coding	secernin 1 [Source:HGNC Symbol;Acc:HGNC:22192]	FALSE	FALSE	FALSE	FALSE	2.79299	7.38207	6.77449e-09	10.3401
CB_T0_v_AB_T0	CB_T0	AB_T0	ADAMTSL2	2.29296	0.000389519	ENSG00000197859	ADAMTSL2	9	protein_coding	ADAMTS like 2 [Source:HGNC Symbol;Acc:HGNC:14631]	FALSE	FALSE	FALSE	FALSE	1.59229	5.19568	6.88565e-06	3.74088
CB_T0_v_AB_T0	CB_T0	AB_T0	ENSG00000255202	2.2891	0.0287625	ENSG00000255202		11	lncRNA	novel transcript	FALSE	TRUE	FALSE	FALSE	-2.65228	3.3177	0.00198397	-1.35685
CB_T0_v_AB_T0	CB_T0	AB_T0	OR2V1	2.28797	0.105337	ENSG00000185372	OR2V1	5	protein_coding	olfactory receptor family 2 subfamily V member 1 [Source:HGNC Symbol;Acc:HGNC:8280]	FALSE	FALSE	FALSE	FALSE	-2.62095	2.58178	0.0137365	-2.89575
CB_T0_v_AB_T0	CB_T0	AB_T0	MIR663B	2.28508	0.0474347	ENSG00000221288	MIR663B	2	miRNA	microRNA 663b [Source:HGNC Symbol;Acc:HGNC:35270]	FALSE	FALSE	FALSE	FALSE	3.66115	3.0523	0.00409337	-2.59932
CB_T0_v_AB_T0	CB_T0	AB_T0	ENSG00000267645	2.28365	0.358698	ENSG00000267645		7	protein_coding	novel protein, POLR2J2-UPK3BL readthrough	FALSE	TRUE	FALSE	FALSE	2.39417	1.64744	0.107572	-5.15572
CB_T0_v_AB_T0	CB_T0	AB_T0	ENSG00000276266	2.28345	0.399798	ENSG00000276266		9	lncRNA	novel transcript	FALSE	TRUE	FALSE	FALSE	-3.02636	1.54626	0.130187	-4.44369
CB_T0_v_AB_T0	CB_T0	AB_T0	ENSG00000256576|LINC02361	2.28223	0.354697	ENSG00000256576	LINC02361	12	lncRNA	long intergenic non-protein coding RNA 2361 [Source:HGNC Symbol;Acc:HGNC:53283]	FALSE	FALSE	TRUE	FALSE	0.0381581	1.65938	0.105129	-5.12025
CB_T0_v_AB_T0	CB_T0	AB_T0	TMEM191B	2.28104	0.364146	ENSG00000278558	TMEM191B	22	protein_coding	transmembrane protein 191B [Source:HGNC Symbol;Acc:HGNC:33600]	FALSE	FALSE	FALSE	FALSE	-1.79457	1.6341	0.110354	-4.47883
CB_T0_v_AB_T0	CB_T0	AB_T0	ATP6V1G2	2.28027	0.0562912	ENSG00000213760	ATP6V1G2	6	protein_coding	ATPase H+ transporting V1 subunit G2 [Source:HGNC Symbol;Acc:HGNC:862]	FALSE	FALSE	TRUE	FALSE	-1.94104	2.95904	0.00524453	-2.15619
CB_T0_v_AB_T0	CB_T0	AB_T0	NEIL3	2.27645	0.191919	ENSG00000109674	NEIL3	4	protein_coding	nei like DNA glycosylase 3 [Source:HGNC Symbol;Acc:HGNC:24573]	FALSE	FALSE	FALSE	FALSE	-0.35498	2.17091	0.0361399	-3.60133
CB_T0_v_AB_T0	CB_T0	AB_T0	MCTP1	2.27113	4.10157e-05	ENSG00000175471	MCTP1	5	protein_coding	multiple C2 and transmembrane domain containing 1 [Source:HGNC Symbol;Acc:HGNC:26183]	FALSE	FALSE	FALSE	FALSE	2.38929	6.10913	3.77222e-07	6.46553
CB_T0_v_AB_T0	CB_T0	AB_T0	PLAC4	2.26781	0.0270758	ENSG00000280109	PLAC4	21	lncRNA	placenta enriched 4 [Source:HGNC Symbol;Acc:HGNC:14616]	FALSE	FALSE	FALSE	FALSE	0.112039	3.34733	0.00182682	-1.34586
CB_T0_v_AB_T0	CB_T0	AB_T0	STEAP1B-AS1	2.26726	0.244286	ENSG00000232759	STEAP1B-AS1	7	lncRNA	STEAP1B antisense RNA 1 [Source:HGNC Symbol;Acc:HGNC:56137]	FALSE	FALSE	FALSE	FALSE	-3.46457	1.98672	0.0540718	-3.86364
CB_T0_v_AB_T0	CB_T0	AB_T0	ENSG00000201554	2.26563	0.0204284	ENSG00000201554		3	misc_RNA	Y RNA [Source:RFAM;Acc:RF00019]	FALSE	TRUE	FALSE	FALSE	-3.41502	3.48613	0.00123622	-0.966308
CB_T0_v_AB_T0	CB_T0	AB_T0	SOGA1	2.26326	1.54878e-10	ENSG00000149639	SOGA1	20	protein_coding	suppressor of glucose, autophagy associated 1 [Source:HGNC Symbol;Acc:HGNC:16111]	FALSE	FALSE	FALSE	FALSE	3.69866	11.2602	8.97739e-14	21.2944
CB_T0_v_AB_T0	CB_T0	AB_T0	ENSG00000206549	2.26231	0.202304	ENSG00000206549		3	protein_coding	novel protein identical to PRSS50	FALSE	TRUE	FALSE	FALSE	-3.59477	2.13119	0.0394867	-3.67949
CB_T0_v_AB_T0	CB_T0	AB_T0	ENSG00000253288	2.26135	0.201096	ENSG00000253288		8	lncRNA	novel transcript	FALSE	TRUE	FALSE	FALSE	-2.87964	2.13565	0.0390982	-3.66306
CB_T0_v_AB_T0	CB_T0	AB_T0	CCDC50	2.26073	0.00254014	ENSG00000152492	CCDC50	3	protein_coding	coiled-coil domain containing 50 [Source:HGNC Symbol;Acc:HGNC:18111]	FALSE	FALSE	FALSE	FALSE	4.01988	4.42288	7.6858e-05	1.38931
CB_T0_v_AB_T0	CB_T0	AB_T0	EIF5-DT	2.25984	0.0373343	ENSG00000259775	EIF5-DT	14	lncRNA	EIF5 divergent transcript [Source:HGNC Symbol;Acc:HGNC:56080]	FALSE	FALSE	FALSE	FALSE	-1.35805	3.1755	0.00293446	-1.66598
CB_T0_v_AB_T0	CB_T0	AB_T0	CHRNA6	2.25955	0.0123825	ENSG00000147434	CHRNA6	8	protein_coding	cholinergic receptor nicotinic alpha 6 subunit [Source:HGNC Symbol;Acc:HGNC:15963]	FALSE	FALSE	FALSE	FALSE	2.9749	3.73442	0.000605289	-0.572862
CB_T0_v_AB_T0	CB_T0	AB_T0	IGSF11	2.25897	0.255334	ENSG00000144847	IGSF11	3	protein_coding	immunoglobulin superfamily member 11 [Source:HGNC Symbol;Acc:HGNC:16669]	FALSE	FALSE	FALSE	FALSE	-2.41445	1.9488	0.0586009	-4.01145
CB_T0_v_AB_T0	CB_T0	AB_T0	LINC01720	2.25736	0.211361	ENSG00000231175	LINC01720	1	lncRNA	long intergenic non-protein coding RNA 1720 [Source:HGNC Symbol;Acc:HGNC:52507]	FALSE	FALSE	FALSE	FALSE	-2.71011	2.09733	0.0425532	-3.71456
CB_T0_v_AB_T0	CB_T0	AB_T0	DDTP1	2.25588	0.0709674	ENSG00000230683	DDTP1	3	processed_pseudogene	D-dopachrome tautomerase pseudogene 1 [Source:HGNC Symbol;Acc:HGNC:44546]	FALSE	FALSE	FALSE	FALSE	-1.39081	2.82212	0.00749493	-2.43321
CB_T0_v_AB_T0	CB_T0	AB_T0	CDC20	2.2556	0.0784588	ENSG00000117399	CDC20	1	protein_coding	cell division cycle 20 [Source:HGNC Symbol;Acc:HGNC:1723]	FALSE	FALSE	FALSE	FALSE	2.51818	2.76692	0.00863478	-2.58402
CB_T0_v_AB_T0	CB_T0	AB_T0	STARD4-AS1	2.25423	3.43736e-07	ENSG00000246859	STARD4-AS1	5	lncRNA	STARD4 antisense RNA 1 [Source:HGNC Symbol;Acc:HGNC:44117]	FALSE	FALSE	FALSE	FALSE	3.22817	8.03028	9.16522e-10	12.2702
CB_T0_v_AB_T0	CB_T0	AB_T0	LINC02795	2.25359	0.004559	ENSG00000285210	LINC02795	1	lncRNA	long intergenic non-protein coding RNA 2795 [Source:HGNC Symbol;Acc:HGNC:54319]	FALSE	FALSE	FALSE	FALSE	-1.18383	4.17333	0.000164369	0.815665
CB_T0_v_AB_T0	CB_T0	AB_T0	JAG1	2.25069	0.389676	ENSG00000101384	JAG1	20	protein_coding	jagged canonical Notch ligand 1 [Source:HGNC Symbol;Acc:HGNC:6188]	FALSE	FALSE	FALSE	FALSE	-0.615618	1.56962	0.124652	-4.61175
CB_T0_v_AB_T0	CB_T0	AB_T0	SERF1A	2.24855	0.165823	ENSG00000172058	SERF1A	5	protein_coding	small EDRK-rich factor 1A [Source:HGNC Symbol;Acc:HGNC:10755]	FALSE	FALSE	TRUE	FALSE	0.933906	2.28056	0.028169	-3.81397
CB_T0_v_AB_T0	CB_T0	AB_T0	LINC01858	2.24844	0.319053	ENSG00000261615	LINC01858	19	lncRNA	long intergenic non-protein coding RNA 1858 [Source:HGNC Symbol;Acc:HGNC:52676]	FALSE	FALSE	FALSE	FALSE	-2.70062	1.75793	0.0866737	-4.24259
CB_T0_v_AB_T0	CB_T0	AB_T0	ENSG00000136573|BLK	2.2459	0.00103118	ENSG00000136573	BLK	8	protein_coding	BLK proto-oncogene, Src family tyrosine kinase [Source:HGNC Symbol;Acc:HGNC:1057]	FALSE	FALSE	TRUE	FALSE	1.31478	4.80462	2.35501e-05	2.54695
CB_T0_v_AB_T0	CB_T0	AB_T0	SEPTIN7P1	2.24202	0.111703	ENSG00000259090	SEPTIN7P1	14	processed_pseudogene	septin 7 pseudogene 1 [Source:HGNC Symbol;Acc:HGNC:19926]	FALSE	FALSE	FALSE	FALSE	-2.40335	2.54316	0.015101	-2.98225
CB_T0_v_AB_T0	CB_T0	AB_T0	CRYBB3	2.23896	0.0639914	ENSG00000100053	CRYBB3	22	protein_coding	crystallin beta B3 [Source:HGNC Symbol;Acc:HGNC:2400]	FALSE	FALSE	FALSE	FALSE	-2.29247	2.88236	0.006412	-2.30168
CB_T0_v_AB_T0	CB_T0	AB_T0	FAM107A	2.23768	0.592897	ENSG00000168309	FAM107A	3	protein_coding	family with sequence similarity 107 member A [Source:HGNC Symbol;Acc:HGNC:30827]	FALSE	FALSE	FALSE	FALSE	-1.51826	1.07869	0.287408	-5.27118
CB_T0_v_AB_T0	CB_T0	AB_T0	COL4A6	2.23724	0.507207	ENSG00000197565	COL4A6	X	protein_coding	collagen type IV alpha 6 chain [Source:HGNC Symbol;Acc:HGNC:2208]	FALSE	FALSE	FALSE	FALSE	-3.47944	1.28148	0.207656	-4.70984
CB_T0_v_AB_T0	CB_T0	AB_T0	ENSG00000288700	2.23543	0.413733	ENSG00000288700		3	lncRNA	novel transcrpt	FALSE	TRUE	FALSE	FALSE	-2.8572	1.51308	0.138391	-4.48807
CB_T0_v_AB_T0	CB_T0	AB_T0	ENSG00000289031	2.23508	0.0273122	ENSG00000289031		9	lncRNA	novel transcript	FALSE	TRUE	FALSE	FALSE	-1.18806	3.3433	0.00184751	-1.27475
CB_T0_v_AB_T0	CB_T0	AB_T0	SERPINF2	2.23095	0.121403	ENSG00000167711	SERPINF2	17	protein_coding	serpin family F member 2 [Source:HGNC Symbol;Acc:HGNC:9075]	FALSE	FALSE	TRUE	FALSE	-0.494447	2.4876	0.0172829	-3.21645
CB_T0_v_AB_T0	CB_T0	AB_T0	ATP10B	2.23031	0.0735575	ENSG00000118322	ATP10B	5	protein_coding	ATPase phospholipid transporting 10B (putative) [Source:HGNC Symbol;Acc:HGNC:13543]	FALSE	FALSE	FALSE	FALSE	1.12269	2.80268	0.00787933	-2.6454
CB_T0_v_AB_T0	CB_T0	AB_T0	ENSG00000287489	2.2289	0.268041	ENSG00000287489		7	lncRNA	novel transcript, antisense to JAZF1	FALSE	TRUE	FALSE	FALSE	-3.12634	1.90824	0.0638046	-3.97711
CB_T0_v_AB_T0	CB_T0	AB_T0	PPIAP51	2.22824	0.0591329	ENSG00000260229	PPIAP51	16	processed_pseudogene	peptidylprolyl isomerase A pseudogene 51 [Source:HGNC Symbol;Acc:HGNC:53675]	FALSE	FALSE	FALSE	FALSE	-1.90228	2.92822	0.00568748	-2.20584
CB_T0_v_AB_T0	CB_T0	AB_T0	STYK1	2.22746	0.185277	ENSG00000060140	STYK1	12	protein_coding	serine/threonine/tyrosine kinase 1 [Source:HGNC Symbol;Acc:HGNC:18889]	FALSE	FALSE	FALSE	FALSE	-1.97491	2.19698	0.0340823	-3.57422
CB_T0_v_AB_T0	CB_T0	AB_T0	TRBV7-2	2.2247	0.429183	ENSG00000282939	TRBV7-2	7	TR_V_gene	T cell receptor beta variable 7-2 [Source:HGNC Symbol;Acc:HGNC:12236]	FALSE	FALSE	TRUE	FALSE	2.14652	1.47075	0.149448	-5.51588
CB_T0_v_AB_T0	CB_T0	AB_T0	TRBV9	2.22408	0.455257	ENSG00000211716	TRBV9	7	TR_V_gene	T cell receptor beta variable 9 [Source:HGNC Symbol;Acc:HGNC:12246]	FALSE	FALSE	TRUE	FALSE	-3.15139	1.40761	0.167234	-4.7995
CB_T0_v_AB_T0	CB_T0	AB_T0	ENSG00000248571	2.22213	0.0317177	ENSG00000248571		4	lncRNA	novel transcript	FALSE	TRUE	FALSE	FALSE	-2.32883	3.26308	0.00230792	-1.46795
CB_T0_v_AB_T0	CB_T0	AB_T0	CSTF3-DT	2.22002	0.0949676	ENSG00000247151	CSTF3-DT	11	lncRNA	CSTF3 divergent transcript [Source:HGNC Symbol;Acc:HGNC:27882]	FALSE	FALSE	FALSE	FALSE	-0.264694	2.64743	0.0116737	-2.93467
CB_T0_v_AB_T0	CB_T0	AB_T0	MTCO2P11	2.21837	0.177228	ENSG00000235917	MTCO2P11	9	unprocessed_pseudogene	MT-CO2 pseudogene 11 [Source:HGNC Symbol;Acc:HGNC:52027]	FALSE	FALSE	FALSE	FALSE	-2.7734	2.23227	0.0314625	-3.5006
CB_T0_v_AB_T0	CB_T0	AB_T0	CEP295NL	2.21515	0.164934	ENSG00000178404	CEP295NL	17	protein_coding	CEP295 N-terminal like [Source:HGNC Symbol;Acc:HGNC:44659]	FALSE	FALSE	FALSE	FALSE	-2.48824	2.2856	0.0278438	-3.44588
CB_T0_v_AB_T0	CB_T0	AB_T0	ENSG00000273179	2.21179	0.0382255	ENSG00000273179		4	lncRNA	novel transcript, antisense to SPON2	FALSE	TRUE	FALSE	FALSE	-2.1439	3.16271	0.00303848	-1.69394
CB_T0_v_AB_T0	CB_T0	AB_T0	ENSG00000267397	2.21163	0.197164	ENSG00000267397		18	lncRNA	novel transcript	FALSE	TRUE	FALSE	FALSE	-2.09324	2.15057	0.0378207	-3.64527
CB_T0_v_AB_T0	CB_T0	AB_T0	LINC02666	2.20851	0.0153715	ENSG00000283141	LINC02666	10	lncRNA	long intergenic non-protein coding RNA 2666 [Source:HGNC Symbol;Acc:HGNC:54152]	FALSE	FALSE	FALSE	FALSE	-1.07193	3.62897	0.000821627	-0.597436
CB_T0_v_AB_T0	CB_T0	AB_T0	EEFSEC	2.20767	0.373112	ENSG00000132394	EEFSEC	3	protein_coding	eukaryotic elongation factor, selenocysteine-tRNA specific [Source:HGNC Symbol;Acc:HGNC:24614]	FALSE	FALSE	TRUE	FALSE	0.988582	1.61099	0.115316	-5.05037
CB_T0_v_AB_T0	CB_T0	AB_T0	SCN4A	2.20741	0.509164	ENSG00000007314	SCN4A	17	protein_coding	sodium voltage-gated channel alpha subunit 4 [Source:HGNC Symbol;Acc:HGNC:10591]	FALSE	FALSE	FALSE	FALSE	-2.58241	1.27747	0.209053	-4.73327
CB_T0_v_AB_T0	CB_T0	AB_T0	ENSG00000270799	2.20357	0.336318	ENSG00000270799		2	processed_pseudogene	Y box binding protein 1 (YBX1) pseudogene	FALSE	TRUE	FALSE	FALSE	-2.64041	1.7096	0.0953537	-4.27079
CB_T0_v_AB_T0	CB_T0	AB_T0	RASL10B	2.20204	3.85408e-05	ENSG00000270885	RASL10B	17	protein_coding	RAS like family 10 member B [Source:HGNC Symbol;Acc:HGNC:30295]	FALSE	FALSE	FALSE	FALSE	2.9807	6.13	3.5297e-07	6.53483
CB_T0_v_AB_T0	CB_T0	AB_T0	MKI67	2.20082	0.169287	ENSG00000148773	MKI67	10	protein_coding	marker of proliferation Ki-67 [Source:HGNC Symbol;Acc:HGNC:7107]	FALSE	FALSE	FALSE	FALSE	3.24271	2.26553	0.0291594	-3.73553
CB_T0_v_AB_T0	CB_T0	AB_T0	IGFBP5	2.20024	0.0338109	ENSG00000115461	IGFBP5	2	protein_coding	insulin like growth factor binding protein 5 [Source:HGNC Symbol;Acc:HGNC:5474]	FALSE	FALSE	FALSE	FALSE	-2.48695	3.22947	0.00253165	-1.55627
CB_T0_v_AB_T0	CB_T0	AB_T0	LINC01712	2.19886	0.22418	ENSG00000231364	LINC01712	1	lncRNA	long intergenic non-protein coding RNA 1712 [Source:HGNC Symbol;Acc:HGNC:52499]	FALSE	FALSE	FALSE	FALSE	-3.31302	2.05409	0.0467714	-3.8197
CB_T0_v_AB_T0	CB_T0	AB_T0	ENSG00000268379	2.19538	0.234032	ENSG00000268379		19	processed_pseudogene	pentatricopeptide repeat domain 3 pseudogene	FALSE	TRUE	FALSE	FALSE	-3.08632	2.0187	0.0504908	-3.8401
CB_T0_v_AB_T0	CB_T0	AB_T0	CSPG4P10	2.18937	0.418251	ENSG00000276710	CSPG4P10	15	transcribed_unprocessed_pseudogene	chondroitin sulfate proteoglycan 4 pseudogene 10 [Source:HGNC Symbol;Acc:HGNC:48361]	FALSE	FALSE	TRUE	FALSE	-3.96467	1.49973	0.141804	-4.46962
CB_T0_v_AB_T0	CB_T0	AB_T0	ENSG00000245261	2.18913	0.291507	ENSG00000245261		6	lncRNA	novel transcript	FALSE	TRUE	FALSE	FALSE	-1.50563	1.83886	0.0736234	-4.22071
CB_T0_v_AB_T0	CB_T0	AB_T0	TRBV7-3	2.18891	0.406195	ENSG00000211714	TRBV7-3	7	TR_V_gene	T cell receptor beta variable 7-3 [Source:HGNC Symbol;Acc:HGNC:12237]	FALSE	FALSE	TRUE	FALSE	-3.61169	1.53151	0.133783	-4.49494
CB_T0_v_AB_T0	CB_T0	AB_T0	PROX1	2.18669	0.29739	ENSG00000117707	PROX1	1	protein_coding	prospero homeobox 1 [Source:HGNC Symbol;Acc:HGNC:9459]	FALSE	FALSE	FALSE	FALSE	-1.24445	1.82017	0.0764792	-4.45044
CB_T0_v_AB_T0	CB_T0	AB_T0	TET1	2.18615	3.95048e-07	ENSG00000138336	TET1	10	protein_coding	tet methylcytosine dioxygenase 1 [Source:HGNC Symbol;Acc:HGNC:29484]	FALSE	FALSE	FALSE	FALSE	1.21303	7.97541	1.08387e-09	12.0732
CB_T0_v_AB_T0	CB_T0	AB_T0	FAT1	2.18612	0.158017	ENSG00000083857	FAT1	4	protein_coding	FAT atypical cadherin 1 [Source:HGNC Symbol;Acc:HGNC:3595]	FALSE	FALSE	FALSE	FALSE	-0.189754	2.31469	0.0260309	-3.60672
CB_T0_v_AB_T0	CB_T0	AB_T0	HAS2-AS1	2.18553	0.0873857	ENSG00000248690	HAS2-AS1	8	lncRNA	HAS2 antisense RNA 1 [Source:HGNC Symbol;Acc:HGNC:34340]	FALSE	FALSE	FALSE	FALSE	-1.94593	2.7021	0.0101778	-2.69788
CB_T0_v_AB_T0	CB_T0	AB_T0	IGDCC3	2.18447	0.214524	ENSG00000174498	IGDCC3	15	protein_coding	immunoglobulin superfamily DCC subclass member 3 [Source:HGNC Symbol;Acc:HGNC:9700]	FALSE	FALSE	FALSE	FALSE	-2.35105	2.08751	0.0434802	-3.73207
CB_T0_v_AB_T0	CB_T0	AB_T0	ENSG00000255410	2.18221	0.177109	ENSG00000255410		11	lncRNA	novel transcript	FALSE	TRUE	FALSE	FALSE	-2.53591	2.23275	0.0314277	-3.54298
CB_T0_v_AB_T0	CB_T0	AB_T0	ENSG00000289609	2.18151	0.243592	ENSG00000289609		6	lncRNA	novel transcript	FALSE	TRUE	FALSE	FALSE	-2.1985	1.98896	0.0538145	-3.93455
CB_T0_v_AB_T0	CB_T0	AB_T0	ENSG00000167774	2.17813	0.45348	ENSG00000167774		19	protein_coding	novel transcript	FALSE	TRUE	FALSE	FALSE	0.0969949	1.41324	0.165583	-4.87649
CB_T0_v_AB_T0	CB_T0	AB_T0	ENSG00000252585	2.17784	0.169956	ENSG00000252585		12	misc_RNA	Y RNA [Source:RFAM;Acc:RF00019]	FALSE	TRUE	FALSE	FALSE	-3.07364	2.26209	0.0293904	-3.45579
CB_T0_v_AB_T0	CB_T0	AB_T0	LMCD1	2.17782	0.289985	ENSG00000071282	LMCD1	3	protein_coding	LIM and cysteine rich domains 1 [Source:HGNC Symbol;Acc:HGNC:6633]	FALSE	FALSE	FALSE	FALSE	0.400571	1.84387	0.0728746	-4.25977
CB_T0_v_AB_T0	CB_T0	AB_T0	SCUBE2	2.1759	0.0843215	ENSG00000175356	SCUBE2	11	protein_coding	signal peptide, CUB domain and EGF like domain containing 2 [Source:HGNC Symbol;Acc:HGNC:30425]	FALSE	FALSE	FALSE	FALSE	-0.673983	2.72534	0.00959751	-2.68134
CB_T0_v_AB_T0	CB_T0	AB_T0	FAM224A	2.17284	0.229485	ENSG00000233522	FAM224A	Y	lncRNA	family with sequence similarity 224 member A [Source:HGNC Symbol;Acc:HGNC:37736]	FALSE	FALSE	FALSE	FALSE	-2.65976	2.03391	0.0488624	-3.83364
CB_T0_v_AB_T0	CB_T0	AB_T0	RNY4P25	2.16965	0.204454	ENSG00000238711	RNY4P25	1	misc_RNA	RNY4 pseudogene 25 [Source:HGNC Symbol;Acc:HGNC:42475]	FALSE	FALSE	FALSE	FALSE	-2.71458	2.12232	0.0402702	-3.67808
CB_T0_v_AB_T0	CB_T0	AB_T0	GRAPLDR	2.16868	0.0345077	ENSG00000262292	GRAPLDR	17	lncRNA	GRAPL long non-coding downstream RNA [Source:HGNC Symbol;Acc:HGNC:55226]	FALSE	FALSE	FALSE	FALSE	-0.157999	3.21823	0.00261095	-1.8961
CB_T0_v_AB_T0	CB_T0	AB_T0	PITX1	2.16798	0.185636	ENSG00000069011	PITX1	5	protein_coding	paired like homeodomain 1 [Source:HGNC Symbol;Acc:HGNC:9004]	FALSE	FALSE	FALSE	FALSE	-1.56892	2.19448	0.0342751	-3.60827
CB_T0_v_AB_T0	CB_T0	AB_T0	H2AC15	2.16551	0.265297	ENSG00000275221	H2AC15	6	protein_coding	H2A clustered histone 15 [Source:HGNC Symbol;Acc:HGNC:4726]	FALSE	FALSE	FALSE	FALSE	-1.78256	1.91738	0.0625977	-4.03363
CB_T0_v_AB_T0	CB_T0	AB_T0	NLRP14	2.1651	0.293722	ENSG00000158077	NLRP14	11	protein_coding	NLR family pyrin domain containing 14 [Source:HGNC Symbol;Acc:HGNC:22939]	FALSE	FALSE	FALSE	FALSE	-2.45372	1.83106	0.074805	-4.21005
CB_T0_v_AB_T0	CB_T0	AB_T0	SPECC1L-ADORA2A	2.16441	0.545814	ENSG00000258555	SPECC1L-ADORA2A	22	protein_coding	SPECC1L-ADORA2A readthrough (NMD candidate) [Source:HGNC Symbol;Acc:HGNC:49185]	FALSE	FALSE	FALSE	FALSE	-0.103808	1.18836	0.241938	-5.31993
CB_T0_v_AB_T0	CB_T0	AB_T0	ANO3	2.15911	0.191642	ENSG00000134343	ANO3	11	protein_coding	anoctamin 3 [Source:HGNC Symbol;Acc:HGNC:14004]	FALSE	FALSE	FALSE	FALSE	-2.42123	2.17192	0.0360578	-3.64239
CB_T0_v_AB_T0	CB_T0	AB_T0	CHAC1	2.15865	0.200306	ENSG00000128965	CHAC1	15	protein_coding	ChaC glutathione specific gamma-glutamylcyclotransferase 1 [Source:HGNC Symbol;Acc:HGNC:28680]	FALSE	FALSE	FALSE	FALSE	1.16729	2.13861	0.0388413	-3.73233
CB_T0_v_AB_T0	CB_T0	AB_T0	ENSG00000223643	2.15759	0.116392	ENSG00000223643		1	lncRNA	novel transcript	FALSE	TRUE	FALSE	FALSE	-2.86653	2.51648	0.0161153	-3.02353
CB_T0_v_AB_T0	CB_T0	AB_T0	PCDH10	2.15647	0.268591	ENSG00000138650	PCDH10	4	protein_coding	protocadherin 10 [Source:HGNC Symbol;Acc:HGNC:13404]	FALSE	FALSE	FALSE	FALSE	-3.58109	1.9064	0.0640497	-3.9708
CB_T0_v_AB_T0	CB_T0	AB_T0	LINC02006	2.14926	0.158196	ENSG00000238755	LINC02006	3	lncRNA	long intergenic non-protein coding RNA 2006 [Source:HGNC Symbol;Acc:HGNC:52842]	FALSE	FALSE	FALSE	FALSE	-3.29354	2.31331	0.0261143	-3.39459
CB_T0_v_AB_T0	CB_T0	AB_T0	IFITM10	2.14913	0.168866	ENSG00000244242	IFITM10	11	protein_coding	interferon induced transmembrane protein 10 [Source:HGNC Symbol;Acc:HGNC:40022]	FALSE	FALSE	TRUE	FALSE	-2.29492	2.26813	0.0289859	-3.63965
CB_T0_v_AB_T0	CB_T0	AB_T0	MTSS2	2.14822	6.74464e-06	ENSG00000132613	MTSS2	16	protein_coding	MTSS I-BAR domain containing 2 [Source:HGNC Symbol;Acc:HGNC:25094]	FALSE	FALSE	FALSE	FALSE	3.70481	6.83632	3.75356e-08	8.57659
CB_T0_v_AB_T0	CB_T0	AB_T0	KLF4P1	2.14773	0.111214	ENSG00000233186	KLF4P1	9	processed_pseudogene	Kruppel like factor 4 pseudogene 1 [Source:HGNC Symbol;Acc:HGNC:49738]	FALSE	FALSE	FALSE	FALSE	-1.66336	2.54548	0.0150159	-2.99726
CB_T0_v_AB_T0	CB_T0	AB_T0	KIAA1671-AS1	2.14673	0.000888524	ENSG00000203280	KIAA1671-AS1	22	lncRNA	KIAA1671 antisense RNA 1 [Source:HGNC Symbol;Acc:HGNC:41238]	FALSE	FALSE	FALSE	FALSE	-0.736135	4.86267	1.96397e-05	2.75106
CB_T0_v_AB_T0	CB_T0	AB_T0	SNTN	2.14666	0.312756	ENSG00000188817	SNTN	3	protein_coding	sentan, cilia apical structure protein [Source:HGNC Symbol;Acc:HGNC:33706]	FALSE	FALSE	FALSE	FALSE	-2.03184	1.77509	0.0837544	-4.39517
CB_T0_v_AB_T0	CB_T0	AB_T0	FRY	2.146	0.00027457	ENSG00000073910	FRY	13	protein_coding	FRY microtubule binding protein [Source:HGNC Symbol;Acc:HGNC:20367]	FALSE	FALSE	FALSE	FALSE	3.86236	5.33162	4.47749e-06	3.92273
CB_T0_v_AB_T0	CB_T0	AB_T0	ENSG00000261471	2.14594	0.00360695	ENSG00000261471		16	lncRNA	novel transcript, antisense to COTL1	FALSE	TRUE	FALSE	FALSE	0.839379	4.27037	0.00012248	1.09369
CB_T0_v_AB_T0	CB_T0	AB_T0	GUCY1A1	2.14551	0.513607	ENSG00000164116	GUCY1A1	4	protein_coding	guanylate cyclase 1 soluble subunit alpha 1 [Source:HGNC Symbol;Acc:HGNC:4685]	FALSE	FALSE	FALSE	FALSE	-0.946133	1.26488	0.213485	-4.72433
CB_T0_v_AB_T0	CB_T0	AB_T0	BTG1P1	2.14468	0.0525367	ENSG00000256720	BTG1P1	12	processed_pseudogene	BTG anti-proliferation factor 1 pseudogene 1 [Source:HGNC Symbol;Acc:HGNC:37692]	FALSE	FALSE	FALSE	FALSE	-1.76213	2.99579	0.00475872	-2.07426
CB_T0_v_AB_T0	CB_T0	AB_T0	ENSG00000286874	2.14354	0.223358	ENSG00000286874		7	lncRNA	novel transcript	FALSE	TRUE	FALSE	FALSE	-2.931	2.05783	0.046392	-3.77052
CB_T0_v_AB_T0	CB_T0	AB_T0	ENSG00000250990	2.14186	0.0762505	ENSG00000250990		7	lncRNA	novel transcript	FALSE	TRUE	FALSE	FALSE	-2.33777	2.78196	0.00830924	-2.5138
CB_T0_v_AB_T0	CB_T0	AB_T0	RN7SL127P	2.13832	0.131417	ENSG00000242175	RN7SL127P	4	misc_RNA	RNA, 7SL, cytoplasmic 127, pseudogene [Source:HGNC Symbol;Acc:HGNC:46143]	FALSE	FALSE	FALSE	FALSE	-2.81755	2.43899	0.0194231	-3.15984
CB_T0_v_AB_T0	CB_T0	AB_T0	ZBTB46-AS1	2.13588	0.210471	ENSG00000231208	ZBTB46-AS1	20	lncRNA	ZBTB46 antisense RNA 1 [Source:HGNC Symbol;Acc:HGNC:40753]	FALSE	FALSE	FALSE	FALSE	-3.03793	2.10056	0.042252	-3.72843
CB_T0_v_AB_T0	CB_T0	AB_T0	THSD1	2.13223	0.00809696	ENSG00000136114	THSD1	13	protein_coding	thrombospondin type 1 domain containing 1 [Source:HGNC Symbol;Acc:HGNC:17754]	FALSE	FALSE	FALSE	FALSE	-0.753972	3.92373	0.000346995	0.148268
CB_T0_v_AB_T0	CB_T0	AB_T0	KIF25	2.13052	0.363687	ENSG00000125337	KIF25	6	protein_coding	kinesin family member 25 [Source:HGNC Symbol;Acc:HGNC:6390]	FALSE	FALSE	FALSE	FALSE	-2.35623	1.63533	0.110095	-4.42854
CB_T0_v_AB_T0	CB_T0	AB_T0	ENSG00000223450	2.13009	0.170877	ENSG00000223450		1	processed_pseudogene	ribosomal protein S24 (RPS24) pseudogene	FALSE	TRUE	FALSE	FALSE	-2.42809	2.25769	0.0296878	-3.4799
CB_T0_v_AB_T0	CB_T0	AB_T0	ENSG00000232334	2.128	0.0987535	ENSG00000232334		10	processed_pseudogene	novel pseudogene	FALSE	TRUE	FALSE	FALSE	-3.76367	2.62211	0.0124329	-2.81977
CB_T0_v_AB_T0	CB_T0	AB_T0	FSTL4	2.12385	0.453131	ENSG00000053108	FSTL4	5	protein_coding	follistatin like 4 [Source:HGNC Symbol;Acc:HGNC:21389]	FALSE	FALSE	FALSE	FALSE	-2.68145	1.41464	0.165175	-4.69431
CB_T0_v_AB_T0	CB_T0	AB_T0	DDC	2.12368	0.239087	ENSG00000132437	DDC	7	protein_coding	dopa decarboxylase [Source:HGNC Symbol;Acc:HGNC:2719]	FALSE	FALSE	FALSE	FALSE	-2.48104	2.00378	0.0521357	-3.84449
CB_T0_v_AB_T0	CB_T0	AB_T0	ENSG00000278923	2.12248	0.23385	ENSG00000278923		18	lncRNA	novel transcript	FALSE	TRUE	FALSE	FALSE	-2.56333	2.01934	0.0504222	-3.91857
CB_T0_v_AB_T0	CB_T0	AB_T0	CD8B	2.11969	0.0219246	ENSG00000172116	CD8B	2	protein_coding	CD8b molecule [Source:HGNC Symbol;Acc:HGNC:1707]	FALSE	FALSE	FALSE	FALSE	1.86812	3.45204	0.0013615	-1.16088
CB_T0_v_AB_T0	CB_T0	AB_T0	LINC00334	2.1178	0.16612	ENSG00000182586	LINC00334	21	lncRNA	long intergenic non-protein coding RNA 334 [Source:HGNC Symbol;Acc:HGNC:16425]	FALSE	FALSE	FALSE	FALSE	-1.26881	2.27869	0.0282902	-3.59726
CB_T0_v_AB_T0	CB_T0	AB_T0	SWAP70	2.11705	1.20941e-05	ENSG00000133789	SWAP70	11	protein_coding	switching B cell complex subunit SWAP70 [Source:HGNC Symbol;Acc:HGNC:17070]	FALSE	FALSE	FALSE	FALSE	3.77304	6.58122	8.41234e-08	7.87859
CB_T0_v_AB_T0	CB_T0	AB_T0	CPLX1	2.1143	0.0628119	ENSG00000168993	CPLX1	4	protein_coding	complexin 1 [Source:HGNC Symbol;Acc:HGNC:2309]	FALSE	FALSE	FALSE	FALSE	-0.146929	2.89262	0.00624284	-2.35074
CB_T0_v_AB_T0	CB_T0	AB_T0	TANC1	2.11241	0.0378814	ENSG00000115183	TANC1	2	protein_coding	tetratricopeptide repeat, ankyrin repeat and coiled-coil containing 1 [Source:HGNC Symbol;Acc:HGNC:29364]	FALSE	FALSE	FALSE	FALSE	1.01881	3.16736	0.00300033	-1.75879
CB_T0_v_AB_T0	CB_T0	AB_T0	LINC02910	2.11061	0.324018	ENSG00000176659	LINC02910	20	lncRNA	long intergenic non-protein coding RNA 2910 [Source:HGNC Symbol;Acc:HGNC:26601]	FALSE	FALSE	FALSE	FALSE	-1.24529	1.74445	0.0890242	-4.23773
CB_T0_v_AB_T0	CB_T0	AB_T0	FTLP6	2.10693	0.228293	ENSG00000254984	FTLP6	11	processed_pseudogene	ferritin light chain pseudogene 6 [Source:HGNC Symbol;Acc:HGNC:37954]	FALSE	FALSE	FALSE	FALSE	-2.81548	2.03698	0.0485392	-3.86518
CB_T0_v_AB_T0	CB_T0	AB_T0	ENSG00000289827	2.10593	0.198449	ENSG00000289827		13	lncRNA	novel transcript, antisense to MTIF3	FALSE	TRUE	FALSE	FALSE	-2.72611	2.14667	0.0381515	-3.67536
CB_T0_v_AB_T0	CB_T0	AB_T0	GOLGA8H	2.10368	0.172453	ENSG00000261794	GOLGA8H	15	protein_coding	golgin A8 family member H [Source:HGNC Symbol;Acc:HGNC:37443]	FALSE	FALSE	FALSE	FALSE	-1.11431	2.25136	0.0301216	-3.60047
CB_T0_v_AB_T0	CB_T0	AB_T0	KCNK1	2.10178	0.355372	ENSG00000135750	KCNK1	1	protein_coding	potassium two pore domain channel subfamily K member 1 [Source:HGNC Symbol;Acc:HGNC:6272]	FALSE	FALSE	FALSE	FALSE	-3.41742	1.65716	0.105579	-4.33925
CB_T0_v_AB_T0	CB_T0	AB_T0	ZNF704	2.09592	0.00717514	ENSG00000164684	ZNF704	8	protein_coding	zinc finger protein 704 [Source:HGNC Symbol;Acc:HGNC:32291]	FALSE	FALSE	FALSE	FALSE	5.88695	3.97899	0.000294459	-0.27647
CB_T0_v_AB_T0	CB_T0	AB_T0	MROCKI	2.09267	0.162421	ENSG00000227502	MROCKI	6	lncRNA	MARCKS cis regulating lncRNA promoter of cytokines and inflammation [Source:HGNC Symbol;Acc:HGNC:50323]	FALSE	FALSE	FALSE	FALSE	-1.36975	2.29568	0.0272032	-3.47888
CB_T0_v_AB_T0	CB_T0	AB_T0	ANKRD36BP1	2.09177	0.570577	ENSG00000214262	ANKRD36BP1	1	transcribed_processed_pseudogene	ankyrin repeat domain 36B pseudogene 1 [Source:HGNC Symbol;Acc:HGNC:28169]	FALSE	FALSE	FALSE	FALSE	-1.79396	1.1295	0.265643	-5.04812
CB_T0_v_AB_T0	CB_T0	AB_T0	ZBTB22	2.09142	0.256807	ENSG00000236104	ZBTB22	6	protein_coding	zinc finger and BTB domain containing 22 [Source:HGNC Symbol;Acc:HGNC:13085]	FALSE	FALSE	TRUE	FALSE	0.497849	1.94386	0.059215	-4.45575
CB_T0_v_AB_T0	CB_T0	AB_T0	ENSG00000223842	2.0909	0.145485	ENSG00000223842		1	lncRNA	novel transcript	FALSE	TRUE	FALSE	FALSE	-2.21248	2.37501	0.022606	-3.27444
CB_T0_v_AB_T0	CB_T0	AB_T0	ENSG00000261168	2.09036	0.0727491	ENSG00000261168		1	lncRNA	novel transcript, sense overlapping SEMA6C	FALSE	TRUE	FALSE	FALSE	-2.6521	2.80934	0.00774575	-2.4539
CB_T0_v_AB_T0	CB_T0	AB_T0	ENSG00000267393	2.08815	0.0264057	ENSG00000267393		18	lncRNA	novel transcript, antisense C18orf1	FALSE	TRUE	FALSE	FALSE	-2.20993	3.36189	0.00175405	-1.23537
CB_T0_v_AB_T0	CB_T0	AB_T0	LINC00840	2.08729	0.117627	ENSG00000226808	LINC00840	10	lncRNA	long intergenic non-protein coding RNA 840 [Source:HGNC Symbol;Acc:HGNC:44987]	FALSE	FALSE	FALSE	FALSE	-2.04488	2.50755	0.0164682	-3.04465
CB_T0_v_AB_T0	CB_T0	AB_T0	POU4F1	2.08608	0.207389	ENSG00000152192	POU4F1	13	protein_coding	POU class 4 homeobox 1 [Source:HGNC Symbol;Acc:HGNC:9218]	FALSE	FALSE	FALSE	FALSE	-2.12726	2.11181	0.0412166	-3.68493
CB_T0_v_AB_T0	CB_T0	AB_T0	ENSG00000288025	2.08185	0.0906318	ENSG00000288025		4	lncRNA	novel transcript, antisense to SCRG1	FALSE	TRUE	FALSE	FALSE	-1.8453	2.67925	0.01078	-2.72261
CB_T0_v_AB_T0	CB_T0	AB_T0	FKBP14-AS1	2.08079	0.206603	ENSG00000227014	FKBP14-AS1	7	lncRNA	FKBP14 antisense RNA 1 [Source:HGNC Symbol;Acc:HGNC:40990]	FALSE	FALSE	FALSE	FALSE	-1.46613	2.11424	0.0409965	-3.762
CB_T0_v_AB_T0	CB_T0	AB_T0	MGAT5B	2.08068	0.0016573	ENSG00000167889	MGAT5B	17	protein_coding	alpha-1,6-mannosylglycoprotein 6-beta-N-acetylglucosaminyltransferase B [Source:HGNC Symbol;Acc:HGNC:24140]	FALSE	FALSE	FALSE	FALSE	1.55981	4.60236	4.41895e-05	1.92618
CB_T0_v_AB_T0	CB_T0	AB_T0	ENSG00000266876	2.08052	0.186389	ENSG00000266876		17	transcribed_processed_pseudogene	syntaxin 18 (STX18) pseudogene	FALSE	TRUE	FALSE	FALSE	-3.27252	2.19203	0.0344645	-3.57893
CB_T0_v_AB_T0	CB_T0	AB_T0	MYO7B	2.07698	0.0705797	ENSG00000169994	MYO7B	2	protein_coding	myosin VIIB [Source:HGNC Symbol;Acc:HGNC:7607]	FALSE	FALSE	FALSE	FALSE	-0.289172	2.82611	0.00741832	-2.48833
CB_T0_v_AB_T0	CB_T0	AB_T0	ADAMTS7	2.07611	0.0162895	ENSG00000136378	ADAMTS7	15	protein_coding	ADAM metallopeptidase with thrombospondin type 1 motif 7 [Source:HGNC Symbol;Acc:HGNC:223]	FALSE	FALSE	FALSE	FALSE	-0.896832	3.60092	0.000890706	-0.753599
CB_T0_v_AB_T0	CB_T0	AB_T0	ENSG00000272912	2.07481	0.310955	ENSG00000272912		10	lncRNA	novel transcript	FALSE	TRUE	FALSE	FALSE	-2.29686	1.78159	0.0826714	-4.31973
CB_T0_v_AB_T0	CB_T0	AB_T0	EGR4	2.07208	0.458307	ENSG00000135625	EGR4	2	protein_coding	early growth response 4 [Source:HGNC Symbol;Acc:HGNC:3241]	FALSE	FALSE	FALSE	FALSE	-0.210079	1.40018	0.169433	-4.5913
CB_T0_v_AB_T0	CB_T0	AB_T0	ENSG00000286580	2.06981	0.169169	ENSG00000286580		4	lncRNA	novel transcript	FALSE	TRUE	FALSE	FALSE	-2.45561	2.26608	0.0291228	-3.4941
CB_T0_v_AB_T0	CB_T0	AB_T0	PRDM16-DT	2.06978	0.43802	ENSG00000177133	PRDM16-DT	1	lncRNA	PRDM16 divergent transcript [Source:HGNC Symbol;Acc:HGNC:48664]	FALSE	FALSE	FALSE	FALSE	-3.86991	1.44893	0.155418	-4.66391
CB_T0_v_AB_T0	CB_T0	AB_T0	ITGAM	2.06903	0.496793	ENSG00000169896	ITGAM	16	protein_coding	integrin subunit alpha M [Source:HGNC Symbol;Acc:HGNC:6149]	FALSE	FALSE	FALSE	FALSE	-1.73405	1.30834	0.198483	-4.8804
CB_T0_v_AB_T0	CB_T0	AB_T0	ENSG00000250820	2.06716	0.450828	ENSG00000250820		5	lncRNA	novel transcript, sense overlapping to THOC3	FALSE	TRUE	FALSE	FALSE	-2.61161	1.41977	0.163687	-4.65389
CB_T0_v_AB_T0	CB_T0	AB_T0	ENSG00000223576	2.06656	0.319483	ENSG00000223576		13	lncRNA	novel transcript	FALSE	TRUE	FALSE	FALSE	-2.11734	1.75668	0.0868892	-4.2307
CB_T0_v_AB_T0	CB_T0	AB_T0	MGAT3	2.06563	0.328354	ENSG00000128268	MGAT3	22	protein_coding	beta-1,4-mannosyl-glycoprotein 4-beta-N-acetylglucosaminyltransferase [Source:HGNC Symbol;Acc:HGNC:7046]	FALSE	FALSE	FALSE	FALSE	-0.4534	1.73271	0.0911164	-4.42817
CB_T0_v_AB_T0	CB_T0	AB_T0	ENSG00000235347	2.06325	0.0297931	ENSG00000235347		22	processed_pseudogene	tRNA nucleotidyl transferase, CCA-adding, 1 (TRNT1) pseudogene	FALSE	TRUE	FALSE	FALSE	-1.05068	3.2968	0.00210243	-1.38857
CB_T0_v_AB_T0	CB_T0	AB_T0	ENSG00000289912	2.06273	0.0703346	ENSG00000289912		5	lncRNA	novel transcript	FALSE	TRUE	FALSE	FALSE	-0.753546	2.82816	0.00737918	-2.4138
CB_T0_v_AB_T0	CB_T0	AB_T0	ENSG00000263765	2.06157	0.0958553	ENSG00000263765		18	lncRNA	novel transcript, antisense to C18orf34	FALSE	TRUE	FALSE	FALSE	-3.24034	2.64131	0.0118532	-2.78311
CB_T0_v_AB_T0	CB_T0	AB_T0	DGKB	2.06127	0.466656	ENSG00000136267	DGKB	7	protein_coding	diacylglycerol kinase beta [Source:HGNC Symbol;Acc:HGNC:2850]	FALSE	FALSE	FALSE	FALSE	-2.3431	1.37876	0.175893	-4.75871
CB_T0_v_AB_T0	CB_T0	AB_T0	SLC7A8	2.05954	0.117125	ENSG00000092068	SLC7A8	14	protein_coding	solute carrier family 7 member 8 [Source:HGNC Symbol;Acc:HGNC:11066]	FALSE	FALSE	FALSE	FALSE	0.354117	2.51015	0.0163648	-3.42728
CB_T0_v_AB_T0	CB_T0	AB_T0	ENSG00000287747	2.05858	0.581439	ENSG00000287747		8	lncRNA	novel transcript	FALSE	TRUE	FALSE	FALSE	-2.52162	1.10433	0.276272	-5.07246
CB_T0_v_AB_T0	CB_T0	AB_T0	PTGIR	2.05784	0.014681	ENSG00000160013	PTGIR	19	protein_coding	prostaglandin I2 receptor [Source:HGNC Symbol;Acc:HGNC:9602]	FALSE	FALSE	FALSE	FALSE	4.74849	3.65026	0.000772683	-1.06694
CB_T0_v_AB_T0	CB_T0	AB_T0	LRRN1	2.05766	0.00216257	ENSG00000175928	LRRN1	3	protein_coding	leucine rich repeat neuronal 1 [Source:HGNC Symbol;Acc:HGNC:20980]	FALSE	FALSE	FALSE	FALSE	1.71279	4.49139	6.22581e-05	1.62027
CB_T0_v_AB_T0	CB_T0	AB_T0	LINC01483	2.05701	0.134819	ENSG00000227517	LINC01483	17	lncRNA	long intergenic non-protein coding RNA 1483 [Source:HGNC Symbol;Acc:HGNC:51130]	FALSE	FALSE	FALSE	FALSE	-0.53701	2.42393	0.0201334	-3.43309
CB_T0_v_AB_T0	CB_T0	AB_T0	LRRC1	2.05592	1.10633e-05	ENSG00000137269	LRRC1	6	protein_coding	leucine rich repeat containing 1 [Source:HGNC Symbol;Acc:HGNC:14307]	FALSE	FALSE	FALSE	FALSE	2.28943	6.61785	7.49026e-08	8.02376
CB_T0_v_AB_T0	CB_T0	AB_T0	ERICH6	2.05547	0.223358	ENSG00000163645	ERICH6	3	protein_coding	glutamate rich 6 [Source:HGNC Symbol;Acc:HGNC:28602]	FALSE	FALSE	FALSE	FALSE	-3.39794	2.05783	0.0463926	-3.80094
CB_T0_v_AB_T0	CB_T0	AB_T0	ENSG00000251687	2.05385	0.275358	ENSG00000251687		4	lncRNA	novel transcript	FALSE	TRUE	FALSE	FALSE	-1.93048	1.88436	0.0670487	-4.057
CB_T0_v_AB_T0	CB_T0	AB_T0	CST3	2.05125	0.0179789	ENSG00000101439	CST3	20	protein_coding	cystatin C [Source:HGNC Symbol;Acc:HGNC:2475]	FALSE	FALSE	FALSE	FALSE	0.789909	3.5494	0.00103241	-0.886394
CB_T0_v_AB_T0	CB_T0	AB_T0	CCDC7	2.04856	0.00440067	ENSG00000216937	CCDC7	10	protein_coding	coiled-coil domain containing 7 [Source:HGNC Symbol;Acc:HGNC:26533]	FALSE	FALSE	FALSE	FALSE	1.69796	4.18895	0.00015679	0.711262
CB_T0_v_AB_T0	CB_T0	AB_T0	ENPP5	2.04717	0.0437316	ENSG00000112796	ENPP5	6	protein_coding	ectonucleotide pyrophosphatase/phosphodiesterase family member 5 [Source:HGNC Symbol;Acc:HGNC:13717]	FALSE	FALSE	FALSE	FALSE	-0.48234	3.0961	0.00363912	-1.89214
CB_T0_v_AB_T0	CB_T0	AB_T0	CDH8	2.04469	0.181465	ENSG00000150394	CDH8	16	protein_coding	cadherin 8 [Source:HGNC Symbol;Acc:HGNC:1767]	FALSE	FALSE	FALSE	FALSE	-1.15896	2.21126	0.0329997	-3.86729
CB_T0_v_AB_T0	CB_T0	AB_T0	ENSG00000259006	2.04025	0.406989	ENSG00000259006		16	lncRNA	novel transcript, antisense to MC1R	FALSE	TRUE	FALSE	FALSE	-3.77518	1.52893	0.134421	-4.43383
CB_T0_v_AB_T0	CB_T0	AB_T0	MIR663A	2.03786	0.164426	ENSG00000284419	MIR663A	20	miRNA	microRNA 663a [Source:HGNC Symbol;Acc:HGNC:32919]	FALSE	FALSE	FALSE	FALSE	2.81403	2.28809	0.0276839	-4.14936
CB_T0_v_AB_T0	CB_T0	AB_T0	ASIC1	2.03756	0.000147593	ENSG00000110881	ASIC1	12	protein_coding	acid sensing ion channel subunit 1 [Source:HGNC Symbol;Acc:HGNC:100]	FALSE	FALSE	FALSE	FALSE	4.34752	5.57711	2.05323e-06	4.71886
CB_T0_v_AB_T0	CB_T0	AB_T0	ENSG00000288533	2.03698	0.0289033	ENSG00000288533		18	lncRNA	novel transcript, antisense to TYMS and CLUL1	FALSE	TRUE	FALSE	FALSE	-1.40529	3.31433	0.00200261	-1.34056
CB_T0_v_AB_T0	CB_T0	AB_T0	ENSG00000225187	2.03694	0.021303	ENSG00000225187		2	lncRNA	novel transcript	FALSE	TRUE	FALSE	FALSE	-0.962223	3.46641	0.00130726	-0.977731
CB_T0_v_AB_T0	CB_T0	AB_T0	NUTM2F	2.03612	0.436064	ENSG00000130950	NUTM2F	9	protein_coding	NUT family member 2F [Source:HGNC Symbol;Acc:HGNC:23450]	FALSE	FALSE	FALSE	FALSE	-4.22757	1.453	0.15429	-4.51982
CB_T0_v_AB_T0	CB_T0	AB_T0	GSTM5	2.03563	0.364005	ENSG00000134201	GSTM5	1	protein_coding	glutathione S-transferase mu 5 [Source:HGNC Symbol;Acc:HGNC:4637]	FALSE	FALSE	FALSE	FALSE	-1.9065	1.63452	0.110265	-4.53832
CB_T0_v_AB_T0	CB_T0	AB_T0	ENSG00000288258	2.03441	0.536332	ENSG00000288258		X	protein_coding	novel protein	FALSE	TRUE	FALSE	FALSE	-2.18617	1.211	0.233245	-4.87432
CB_T0_v_AB_T0	CB_T0	AB_T0	CASQ1	2.03231	0.313345	ENSG00000143318	CASQ1	1	protein_coding	calsequestrin 1 [Source:HGNC Symbol;Acc:HGNC:1512]	FALSE	FALSE	FALSE	FALSE	-2.99021	1.77357	0.084009	-4.2532
CB_T0_v_AB_T0	CB_T0	AB_T0	MEF2C	2.03056	0.462864	ENSG00000081189	MEF2C	5	protein_coding	myocyte enhancer factor 2C [Source:HGNC Symbol;Acc:HGNC:6996]	FALSE	FALSE	FALSE	FALSE	-0.720608	1.38739	0.173266	-4.7387
CB_T0_v_AB_T0	CB_T0	AB_T0	LINC01353	2.02882	0.100526	ENSG00000231507	LINC01353	1	lncRNA	long intergenic non-protein coding RNA 1353 [Source:HGNC Symbol;Acc:HGNC:50580]	FALSE	FALSE	FALSE	FALSE	-1.15431	2.61099	0.0127803	-2.84071
CB_T0_v_AB_T0	CB_T0	AB_T0	MTCL1	2.02596	0.274631	ENSG00000168502	MTCL1	18	protein_coding	microtubule crosslinking factor 1 [Source:HGNC Symbol;Acc:HGNC:29121]	FALSE	FALSE	FALSE	FALSE	-0.890303	1.88736	0.0666341	-4.11354
CB_T0_v_AB_T0	CB_T0	AB_T0	PGF	2.02586	0.0228269	ENSG00000119630	PGF	14	protein_coding	placental growth factor [Source:HGNC Symbol;Acc:HGNC:8893]	FALSE	FALSE	FALSE	FALSE	-0.488285	3.43163	0.00144223	-1.12249
CB_T0_v_AB_T0	CB_T0	AB_T0	ENSG00000256987	2.02497	0.043624	ENSG00000256987		12	processed_pseudogene	family with sequence similarity 98, member B (FAM98B) pseudogene	FALSE	TRUE	FALSE	FALSE	-1.41963	3.0976	0.00362438	-1.83584
CB_T0_v_AB_T0	CB_T0	AB_T0	ENSG00000283809	2.02175	0.519074	ENSG00000283809		22	protein_coding	novel protein	FALSE	TRUE	FALSE	FALSE	-4.21166	1.25215	0.218036	-4.69703
CB_T0_v_AB_T0	CB_T0	AB_T0	RARRES1	2.01609	0.204454	ENSG00000118849	RARRES1	3	protein_coding	retinoic acid receptor responder 1 [Source:HGNC Symbol;Acc:HGNC:9867]	FALSE	FALSE	FALSE	FALSE	-0.00403533	2.12218	0.0402827	-3.88296
CB_T0_v_AB_T0	CB_T0	AB_T0	FAM72D	2.01495	0.15172	ENSG00000215784	FAM72D	1	protein_coding	family with sequence similarity 72 member D [Source:HGNC Symbol;Acc:HGNC:33593]	FALSE	FALSE	FALSE	FALSE	0.146544	2.34688	0.0241492	-3.37182
CB_T0_v_AB_T0	CB_T0	AB_T0	ENSG00000287009	2.01448	0.249081	ENSG00000287009		10	lncRNA	novel transcript, antisense to ZNF518A	FALSE	TRUE	FALSE	FALSE	-2.0247	1.96985	0.0560476	-3.93175
CB_T0_v_AB_T0	CB_T0	AB_T0	RN7SL174P	2.01309	0.116962	ENSG00000243333	RN7SL174P	5	misc_RNA	RNA, 7SL, cytoplasmic 174, pseudogene [Source:HGNC Symbol;Acc:HGNC:46190]	FALSE	FALSE	FALSE	FALSE	-2.12172	2.5116	0.0163073	-3.08394
CB_T0_v_AB_T0	CB_T0	AB_T0	ATP1A4	2.0125	0.149392	ENSG00000132681	ATP1A4	1	protein_coding	ATPase Na+/K+ transporting subunit alpha 4 [Source:HGNC Symbol;Acc:HGNC:14073]	FALSE	FALSE	FALSE	FALSE	-2.17835	2.35691	0.0235882	-3.3469
CB_T0_v_AB_T0	CB_T0	AB_T0	ENSG00000238902	2.01228	0.105416	ENSG00000238902		3	snoRNA		FALSE	TRUE	FALSE	FALSE	-1.44559	2.58119	0.0137564	-2.90788
CB_T0_v_AB_T0	CB_T0	AB_T0	ENSG00000262495	2.01177	0.013305	ENSG00000262495		17	processed_pseudogene	zinc finger protein fiamily pseudogene	FALSE	TRUE	FALSE	FALSE	-3.19427	3.70192	0.0006653	-0.411819
CB_T0_v_AB_T0	CB_T0	AB_T0	ZSCAN23	2.0116	0.134189	ENSG00000187987	ZSCAN23	6	protein_coding	zinc finger and SCAN domain containing 23 [Source:HGNC Symbol;Acc:HGNC:21193]	FALSE	FALSE	FALSE	FALSE	0.344089	2.4264	0.0200153	-3.3801
CB_T0_v_AB_T0	CB_T0	AB_T0	ENSG00000280878	2.01103	0.102635	ENSG00000280878		2	lncRNA	novel transcript	FALSE	TRUE	FALSE	FALSE	-1.29521	2.59881	0.0131714	-2.88325
CB_T0_v_AB_T0	CB_T0	AB_T0	ENSG00000273153	2.01065	0.122359	ENSG00000273153		10	lncRNA	novel transcript	FALSE	TRUE	FALSE	FALSE	-3.4207	2.48285	0.0174822	-3.08652
CB_T0_v_AB_T0	CB_T0	AB_T0	PANK1	2.01012	0.00124904	ENSG00000152782	PANK1	10	protein_coding	pantothenate kinase 1 [Source:HGNC Symbol;Acc:HGNC:8598]	FALSE	FALSE	FALSE	FALSE	2.17837	4.72525	3.01666e-05	2.34775
CB_T0_v_AB_T0	CB_T0	AB_T0	GYPE	2.00971	0.31894	ENSG00000197465	GYPE	4	protein_coding	glycophorin E (MNS blood group) [Source:HGNC Symbol;Acc:HGNC:4705]	FALSE	FALSE	FALSE	FALSE	-1.27386	1.75818	0.0866306	-4.29861
CB_T0_v_AB_T0	CB_T0	AB_T0	ENSG00000284642	2.00962	0.0316545	ENSG00000284642		1	lncRNA	novel transcript	FALSE	TRUE	FALSE	FALSE	0.370062	3.26418	0.00230088	-1.53822
CB_T0_v_AB_T0	CB_T0	AB_T0	C6orf58	2.00865	0.442037	ENSG00000184530	C6orf58	6	protein_coding	chromosome 6 open reading frame 58 [Source:HGNC Symbol;Acc:HGNC:20960]	FALSE	FALSE	FALSE	FALSE	-2.63859	1.43938	0.15809	-4.57133
CB_T0_v_AB_T0	CB_T0	AB_T0	ENSG00000236022	2.00615	0.0304691	ENSG00000236022		17	lncRNA	novel transcript	FALSE	TRUE	FALSE	FALSE	-2.70161	3.28538	0.00216997	-1.42825
CB_T0_v_AB_T0	CB_T0	AB_T0	GAPDHP72	2.00575	0.0522851	ENSG00000216624	GAPDHP72	6	transcribed_processed_pseudogene	glyceraldehyde-3-phosphate dehydrogenase pseudogene 72 [Source:HGNC Symbol;Acc:HGNC:22955]	FALSE	FALSE	FALSE	FALSE	-1.55596	2.99911	0.00471691	-2.05278
CB_T0_v_AB_T0	CB_T0	AB_T0	CDKL4	2.00499	0.352184	ENSG00000205111	CDKL4	2	protein_coding	cyclin dependent kinase like 4 [Source:HGNC Symbol;Acc:HGNC:19287]	FALSE	FALSE	FALSE	FALSE	-2.13118	1.66564	0.103867	-4.37271
CB_T0_v_AB_T0	CB_T0	AB_T0	EGFLAM	2.00412	0.147653	ENSG00000164318	EGFLAM	5	protein_coding	EGF like, fibronectin type III and laminin G domains [Source:HGNC Symbol;Acc:HGNC:26810]	FALSE	FALSE	FALSE	FALSE	-2.72221	2.3643	0.023183	-3.30245
CB_T0_v_AB_T0	CB_T0	AB_T0	ERICH3	2.00335	0.524548	ENSG00000178965	ERICH3	1	protein_coding	glutamate rich 3 [Source:HGNC Symbol;Acc:HGNC:25346]	FALSE	FALSE	FALSE	FALSE	-4.26917	1.23863	0.22295	-4.7231
CB_T0_v_AB_T0	CB_T0	AB_T0	STK25P1	2.0032	0.157013	ENSG00000267570	STK25P1	18	processed_pseudogene	serine/threonine kinase 25 pseudogene 1 [Source:HGNC Symbol;Acc:HGNC:50361]	FALSE	FALSE	FALSE	FALSE	-1.51389	2.32057	0.0256774	-3.38188
CB_T0_v_AB_T0	CB_T0	AB_T0	ENSG00000272768	2.00248	0.43947	ENSG00000272768		7	lncRNA	novel transcript, antisense to PURB	FALSE	TRUE	FALSE	FALSE	-1.89904	1.44506	0.156495	-4.68221
CB_T0_v_AB_T0	CB_T0	AB_T0	DPYD-AS2	2.00171	0.206799	ENSG00000235777	DPYD-AS2	1	lncRNA	DPYD antisense RNA 2 [Source:HGNC Symbol;Acc:HGNC:40196]	FALSE	FALSE	FALSE	FALSE	-3.51339	2.11363	0.0410514	-3.69967
CB_T0_v_AB_T0	CB_T0	AB_T0	ENSG00000266302	1.99622	0.268591	ENSG00000266302		17	protein_coding	novel transcript	FALSE	TRUE	FALSE	FALSE	1.90788	1.90663	0.064019	-4.80204
CB_T0_v_AB_T0	CB_T0	AB_T0	C1QL3	1.99586	0.110149	ENSG00000165985	C1QL3	10	protein_coding	complement C1q like 3 [Source:HGNC Symbol;Acc:HGNC:19359]	FALSE	FALSE	FALSE	FALSE	0.252904	2.55248	0.0147608	-3.20288
CB_T0_v_AB_T0	CB_T0	AB_T0	MIR601	1.9941	0.185277	ENSG00000207991	MIR601	9	miRNA	microRNA 601 [Source:HGNC Symbol;Acc:HGNC:32857]	FALSE	FALSE	FALSE	FALSE	-3.39187	2.19686	0.0340914	-3.5653
CB_T0_v_AB_T0	CB_T0	AB_T0	ENSG00000290045	1.99384	0.35387	ENSG00000290045		1	lncRNA	novel transcript, sense intronic to EIF3I	FALSE	TRUE	FALSE	FALSE	-2.23866	1.66161	0.104679	-4.31177
CB_T0_v_AB_T0	CB_T0	AB_T0	KIF6	1.99261	0.120582	ENSG00000164627	KIF6	6	protein_coding	kinesin family member 6 [Source:HGNC Symbol;Acc:HGNC:21202]	FALSE	FALSE	FALSE	FALSE	0.647203	2.49254	0.0170776	-3.40082
CB_T0_v_AB_T0	CB_T0	AB_T0	SEPTIN5	1.99197	0.116285	ENSG00000184702	SEPTIN5	22	protein_coding	septin 5 [Source:HGNC Symbol;Acc:HGNC:9164]	FALSE	FALSE	FALSE	FALSE	1.41764	2.51701	0.0160946	-3.082
CB_T0_v_AB_T0	CB_T0	AB_T0	ENSG00000286795	1.99058	0.152928	ENSG00000286795		10	lncRNA	novel transcript	FALSE	TRUE	FALSE	FALSE	-1.79918	2.34121	0.0244716	-3.4047
CB_T0_v_AB_T0	CB_T0	AB_T0	LINC01811	1.99046	0.174922	ENSG00000226320	LINC01811	3	lncRNA	long intergenic non-protein coding RNA 1811 [Source:HGNC Symbol;Acc:HGNC:52615]	FALSE	FALSE	FALSE	FALSE	-2.68337	2.24152	0.0308062	-3.51733
CB_T0_v_AB_T0	CB_T0	AB_T0	LINC02069	1.98945	0.303182	ENSG00000229433	LINC02069	3	lncRNA	long intergenic non-protein coding RNA 2069 [Source:HGNC Symbol;Acc:HGNC:52915]	FALSE	FALSE	FALSE	FALSE	-3.04045	1.80313	0.0791638	-4.12938
CB_T0_v_AB_T0	CB_T0	AB_T0	LINC00575	1.98827	0.0481918	ENSG00000231782	LINC00575	4	lncRNA	long intergenic non-protein coding RNA 575 [Source:HGNC Symbol;Acc:HGNC:21342]	FALSE	FALSE	FALSE	FALSE	-2.23468	3.04324	0.00419383	-1.95852
CB_T0_v_AB_T0	CB_T0	AB_T0	LINC02232	1.98682	0.179387	ENSG00000250125	LINC02232	4	lncRNA	long intergenic non-protein coding RNA 2232 [Source:HGNC Symbol;Acc:HGNC:53103]	FALSE	FALSE	FALSE	FALSE	-2.71195	2.2223	0.0321833	-3.57478
CB_T0_v_AB_T0	CB_T0	AB_T0	SPC25	1.98652	0.393708	ENSG00000152253	SPC25	2	protein_coding	SPC25 component of NDC80 kinetochore complex [Source:HGNC Symbol;Acc:HGNC:24031]	FALSE	FALSE	TRUE	FALSE	-2.27631	1.56025	0.126847	-4.46106
CB_T0_v_AB_T0	CB_T0	AB_T0	MTND4P14	1.98622	0.159146	ENSG00000236254	MTND4P14	9	unprocessed_pseudogene	MT-ND4 pseudogene 14 [Source:HGNC Symbol;Acc:HGNC:42201]	FALSE	FALSE	FALSE	FALSE	-2.34269	2.30961	0.0263398	-3.37655
CB_T0_v_AB_T0	CB_T0	AB_T0	PTK7	1.9857	1.22406e-08	ENSG00000112655	PTK7	6	protein_coding	protein tyrosine kinase 7 (inactive) [Source:HGNC Symbol;Acc:HGNC:9618]	FALSE	FALSE	FALSE	FALSE	3.56938	9.3415	1.84475e-11	16.0834
CB_T0_v_AB_T0	CB_T0	AB_T0	BHMT2	1.98424	0.0175435	ENSG00000132840	BHMT2	5	protein_coding	betaine--homocysteine S-methyltransferase 2 [Source:HGNC Symbol;Acc:HGNC:1048]	FALSE	FALSE	FALSE	FALSE	-0.786922	3.56283	0.00099351	-0.74171
CB_T0_v_AB_T0	CB_T0	AB_T0	WDFY4	1.98338	0.0945508	ENSG00000128815	WDFY4	10	protein_coding	WDFY family member 4 [Source:HGNC Symbol;Acc:HGNC:29323]	FALSE	FALSE	FALSE	FALSE	0.00161449	2.64982	0.0116042	-3.26135
CB_T0_v_AB_T0	CB_T0	AB_T0	FGF1	1.98289	0.27065	ENSG00000113578	FGF1	5	protein_coding	fibroblast growth factor 1 [Source:HGNC Symbol;Acc:HGNC:3665]	FALSE	FALSE	FALSE	FALSE	-1.50793	1.89931	0.0650009	-4.1709
CB_T0_v_AB_T0	CB_T0	AB_T0	ENSG00000270021	1.98287	0.111703	ENSG00000270021		5	lncRNA	novel transcript, antisense to H2AFY	FALSE	TRUE	FALSE	FALSE	-2.05436	2.54305	0.0151051	-2.98451
CB_T0_v_AB_T0	CB_T0	AB_T0	ENSG00000228157	1.98113	0.0376648	ENSG00000228157		17	lncRNA	novel transcript	FALSE	TRUE	FALSE	FALSE	1.45539	3.17061	0.00297384	-2.25475
CB_T0_v_AB_T0	CB_T0	AB_T0	MTCO3P21	1.98058	0.293251	ENSG00000232752	MTCO3P21	1	unprocessed_pseudogene	MT-CO3 pseudogene 21 [Source:HGNC Symbol;Acc:HGNC:52083]	FALSE	FALSE	FALSE	FALSE	-2.55261	1.83271	0.0745536	-4.12639
CB_T0_v_AB_T0	CB_T0	AB_T0	ENSG00000266311	1.97724	0.0313977	ENSG00000266311		17	lncRNA	novel transcript	FALSE	TRUE	FALSE	FALSE	-2.84148	3.26965	0.00226644	-1.45669
CB_T0_v_AB_T0	CB_T0	AB_T0	FOXD4	1.97615	0.249913	ENSG00000170122	FOXD4	9	protein_coding	forkhead box D4 [Source:HGNC Symbol;Acc:HGNC:3805]	FALSE	FALSE	FALSE	FALSE	-2.19579	1.96737	0.0563434	-3.94629
CB_T0_v_AB_T0	CB_T0	AB_T0	AQP7	1.97582	0.390694	ENSG00000165269	AQP7	9	protein_coding	aquaporin 7 [Source:HGNC Symbol;Acc:HGNC:640]	FALSE	FALSE	FALSE	FALSE	-1.46971	1.56735	0.125179	-4.64927
CB_T0_v_AB_T0	CB_T0	AB_T0	PRDM7	1.97314	0.171695	ENSG00000126856	PRDM7	16	protein_coding	PR/SET domain 7 [Source:HGNC Symbol;Acc:HGNC:9351]	FALSE	FALSE	FALSE	FALSE	-1.37947	2.25454	0.0299033	-3.56821
CB_T0_v_AB_T0	CB_T0	AB_T0	LRP12	1.97156	0.000560107	ENSG00000147650	LRP12	8	protein_coding	LDL receptor related protein 12 [Source:HGNC Symbol;Acc:HGNC:31708]	FALSE	FALSE	FALSE	FALSE	2.54277	5.04863	1.09519e-05	3.27664
CB_T0_v_AB_T0	CB_T0	AB_T0	DACT1	1.9715	0.000511548	ENSG00000165617	DACT1	14	protein_coding	dishevelled binding antagonist of beta catenin 1 [Source:HGNC Symbol;Acc:HGNC:17748]	FALSE	FALSE	FALSE	FALSE	3.89543	5.07992	9.92337e-06	3.13182
CB_T0_v_AB_T0	CB_T0	AB_T0	PSMA6P1	1.97113	0.112249	ENSG00000215414	PSMA6P1	Y	processed_pseudogene	proteasome subunit alpha 6 pseudogene 1 [Source:HGNC Symbol;Acc:HGNC:17460]	FALSE	FALSE	FALSE	FALSE	-3.44864	2.53926	0.0152458	-2.98861
CB_T0_v_AB_T0	CB_T0	AB_T0	ENSG00000273763	1.97093	0.0151192	ENSG00000273763		2	transcribed_processed_pseudogene	marker of proliferation Ki-67 (MKI67) pseudogene	FALSE	TRUE	FALSE	FALSE	0.163158	3.63678	0.000803341	-0.562324
CB_T0_v_AB_T0	CB_T0	AB_T0	NGEF	1.96948	0.175652	ENSG00000066248	NGEF	2	protein_coding	neuronal guanine nucleotide exchange factor [Source:HGNC Symbol;Acc:HGNC:7807]	FALSE	FALSE	FALSE	FALSE	-2	2.23916	0.0309723	-3.5879
CB_T0_v_AB_T0	CB_T0	AB_T0	ENSG00000286423	1.96892	0.0288918	ENSG00000286423		14	lncRNA	novel transcript	FALSE	TRUE	FALSE	FALSE	-2.23087	3.31495	0.00199919	-1.34662
CB_T0_v_AB_T0	CB_T0	AB_T0	EIF4A2P1	1.96855	0.0458707	ENSG00000267336	EIF4A2P1	18	processed_pseudogene	eukaryotic translation initiation factor 4A2 pseudogene 1 [Source:HGNC Symbol;Acc:HGNC:37929]	FALSE	FALSE	FALSE	FALSE	-1.32878	3.07046	0.00389891	-1.89646
CB_T0_v_AB_T0	CB_T0	AB_T0	MNS1	1.96802	0.414505	ENSG00000138587	MNS1	15	protein_coding	meiosis specific nuclear structural 1 [Source:HGNC Symbol;Acc:HGNC:29636]	FALSE	FALSE	FALSE	FALSE	-2.4582	1.51061	0.139018	-4.49964
CB_T0_v_AB_T0	CB_T0	AB_T0	GNA14	1.96711	0.364005	ENSG00000156049	GNA14	9	protein_coding	G protein subunit alpha 14 [Source:HGNC Symbol;Acc:HGNC:4382]	FALSE	FALSE	FALSE	FALSE	-2.77902	1.63454	0.110261	-4.32215
CB_T0_v_AB_T0	CB_T0	AB_T0	APOF	1.96281	0.170703	ENSG00000175336	APOF	12	protein_coding	apolipoprotein F [Source:HGNC Symbol;Acc:HGNC:615]	FALSE	FALSE	FALSE	FALSE	-1.8501	2.25846	0.0296358	-3.48223
CB_T0_v_AB_T0	CB_T0	AB_T0	MIR3150BHG	1.95978	0.25832	ENSG00000245080	MIR3150BHG	8	lncRNA	MIR3150B host gene [Source:HGNC Symbol;Acc:HGNC:52000]	FALSE	FALSE	FALSE	FALSE	-2.63467	1.939	0.0598234	-4.02523
CB_T0_v_AB_T0	CB_T0	AB_T0	TRHDE	1.95897	0.0593835	ENSG00000072657	TRHDE	12	protein_coding	thyrotropin releasing hormone degrading enzyme [Source:HGNC Symbol;Acc:HGNC:30748]	FALSE	FALSE	FALSE	FALSE	-0.965123	2.926	0.00572081	-2.36042
CB_T0_v_AB_T0	CB_T0	AB_T0	JAZF1	1.95803	8.07036e-05	ENSG00000153814	JAZF1	7	protein_coding	JAZF zinc finger 1 [Source:HGNC Symbol;Acc:HGNC:28917]	FALSE	FALSE	FALSE	FALSE	4.44409	5.82626	9.28876e-07	5.39181
CB_T0_v_AB_T0	CB_T0	AB_T0	ENSG00000259094	1.95672	0.235054	ENSG00000259094		2	lncRNA	novel transcript, antisense to MARCO	FALSE	TRUE	FALSE	FALSE	-2.58065	2.0161	0.0507748	-3.86295
CB_T0_v_AB_T0	CB_T0	AB_T0	CDH4	1.95588	0.400525	ENSG00000179242	CDH4	20	protein_coding	cadherin 4 [Source:HGNC Symbol;Acc:HGNC:1763]	FALSE	FALSE	TRUE	FALSE	-3.05694	1.54475	0.130552	-4.52854
CB_T0_v_AB_T0	CB_T0	AB_T0	ENSG00000224972	1.95496	0.0324678	ENSG00000224972		9	lncRNA	novel transcript	FALSE	TRUE	FALSE	FALSE	-2.48466	3.2519	0.00238016	-1.48593
CB_T0_v_AB_T0	CB_T0	AB_T0	ENSG00000271199	1.95418	0.0849934	ENSG00000271199		X	lncRNA	novel transcript, sense overlapping FTX	FALSE	TRUE	FALSE	FALSE	-2.0349	2.72025	0.00972179	-2.65398
CB_T0_v_AB_T0	CB_T0	AB_T0	GZMK	1.95313	0.0428282	ENSG00000113088	GZMK	5	protein_coding	granzyme K [Source:HGNC Symbol;Acc:HGNC:4711]	FALSE	FALSE	FALSE	FALSE	-2.27226	3.10703	0.00353344	-1.85188
CB_T0_v_AB_T0	CB_T0	AB_T0	EPHA4	1.95243	2.31624e-05	ENSG00000116106	EPHA4	2	protein_coding	EPH receptor A4 [Source:HGNC Symbol;Acc:HGNC:3388]	FALSE	FALSE	FALSE	FALSE	2.3772	6.33036	1.86568e-07	7.0477
CB_T0_v_AB_T0	CB_T0	AB_T0	ENSG00000116574|RHOU	1.95222	0.000964133	ENSG00000116574	RHOU	1	protein_coding	ras homolog family member U [Source:HGNC Symbol;Acc:HGNC:17794]	FALSE	FALSE	TRUE	FALSE	0.630514	4.83104	2.16835e-05	2.68342
CB_T0_v_AB_T0	CB_T0	AB_T0	ROR1	1.95014	0.0445252	ENSG00000185483	ROR1	1	protein_coding	receptor tyrosine kinase like orphan receptor 1 [Source:HGNC Symbol;Acc:HGNC:10256]	FALSE	FALSE	FALSE	FALSE	-0.113785	3.08593	0.00374011	-1.87945
CB_T0_v_AB_T0	CB_T0	AB_T0	ENSG00000286750	1.94987	0.034219	ENSG00000286750		17	lncRNA	novel transcript	FALSE	TRUE	FALSE	FALSE	-3.05927	3.22268	0.00257923	-1.55387
CB_T0_v_AB_T0	CB_T0	AB_T0	HMGB1P51	1.9497	0.0631755	ENSG00000270986	HMGB1P51	15	processed_pseudogene	high mobility group box 1 pseudogene 51 [Source:HGNC Symbol;Acc:HGNC:52369]	FALSE	FALSE	FALSE	FALSE	-2.24475	2.88996	0.0062863	-2.29649
CB_T0_v_AB_T0	CB_T0	AB_T0	LINC02402	1.94918	0.225602	ENSG00000257510	LINC02402	12	lncRNA	long intergenic non-protein coding RNA 2402 [Source:HGNC Symbol;Acc:HGNC:53329]	FALSE	FALSE	FALSE	FALSE	-2.69524	2.04748	0.0474472	-3.78221
CB_T0_v_AB_T0	CB_T0	AB_T0	FBLN2	1.9484	0.358139	ENSG00000163520	FBLN2	3	protein_coding	fibulin 2 [Source:HGNC Symbol;Acc:HGNC:3601]	FALSE	FALSE	FALSE	FALSE	-2.97514	1.64941	0.107165	-4.44492
CB_T0_v_AB_T0	CB_T0	AB_T0	CYCSP38	1.94837	0.0560517	ENSG00000259513	CYCSP38	15	transcribed_processed_pseudogene	CYCS pseudogene 38 [Source:HGNC Symbol;Acc:HGNC:24411]	FALSE	FALSE	FALSE	FALSE	-2.6564	2.96121	0.00521462	-2.13403
CB_T0_v_AB_T0	CB_T0	AB_T0	ENSG00000272799	1.94836	0.0308714	ENSG00000272799		18	lncRNA	novel transcript	FALSE	TRUE	FALSE	FALSE	-1.79004	3.2773	0.00221903	-1.4274
CB_T0_v_AB_T0	CB_T0	AB_T0	ENSG00000285583	1.94645	0.427134	ENSG00000285583		19	lncRNA	novel transcript, antisense to WDR83	FALSE	TRUE	FALSE	FALSE	-2.98174	1.47699	0.147776	-4.6084
CB_T0_v_AB_T0	CB_T0	AB_T0	ANKRD50	1.94591	6.02895e-07	ENSG00000151458	ANKRD50	4	protein_coding	ankyrin repeat domain containing 50 [Source:HGNC Symbol;Acc:HGNC:29223]	FALSE	FALSE	FALSE	FALSE	2.68005	7.81258	1.78617e-09	11.6291
CB_T0_v_AB_T0	CB_T0	AB_T0	ELOCP33	1.94496	0.0986453	ENSG00000271278	ELOCP33	4	processed_pseudogene	elongin C pseudogene 33 [Source:HGNC Symbol;Acc:HGNC:49174]	FALSE	FALSE	FALSE	FALSE	-1.97686	2.62304	0.012404	-2.84538
CB_T0_v_AB_T0	CB_T0	AB_T0	ENSG00000271151	1.9433	0.11589	ENSG00000271151		2	lncRNA	novel transcript	FALSE	TRUE	FALSE	FALSE	-1.88547	2.51975	0.0159876	-3.02633
CB_T0_v_AB_T0	CB_T0	AB_T0	F2R	1.94044	4.85966e-06	ENSG00000181104	F2R	5	protein_coding	coagulation factor II thrombin receptor [Source:HGNC Symbol;Acc:HGNC:3537]	FALSE	FALSE	FALSE	FALSE	1.65431	6.95154	2.6103e-08	9.01054
CB_T0_v_AB_T0	CB_T0	AB_T0	GFRA2	1.93895	0.0917244	ENSG00000168546	GFRA2	8	protein_coding	GDNF family receptor alpha 2 [Source:HGNC Symbol;Acc:HGNC:4244]	FALSE	FALSE	FALSE	FALSE	-0.936063	2.67205	0.0109766	-2.89687
CB_T0_v_AB_T0	CB_T0	AB_T0	ENSG00000272406	1.93677	0.184536	ENSG00000272406		5	lncRNA	novel transcript	FALSE	TRUE	FALSE	FALSE	-2.90686	2.19943	0.0338937	-3.58178
CB_T0_v_AB_T0	CB_T0	AB_T0	P4HA3	1.93645	0.113093	ENSG00000149380	P4HA3	11	protein_coding	prolyl 4-hydroxylase subunit alpha 3 [Source:HGNC Symbol;Acc:HGNC:30135]	FALSE	FALSE	FALSE	FALSE	-0.394872	2.5343	0.0154313	-3.12173
CB_T0_v_AB_T0	CB_T0	AB_T0	MYOCOS	1.93638	0.234821	ENSG00000283683	MYOCOS	1	protein_coding	myocilin opposite strand [Source:HGNC Symbol;Acc:HGNC:53429]	FALSE	FALSE	FALSE	FALSE	-2.11891	2.01664	0.0507154	-3.92486
CB_T0_v_AB_T0	CB_T0	AB_T0	GSTA4	1.93242	0.156656	ENSG00000170899	GSTA4	6	protein_coding	glutathione S-transferase alpha 4 [Source:HGNC Symbol;Acc:HGNC:4629]	FALSE	FALSE	FALSE	FALSE	1.07204	2.32237	0.0255707	-3.47404
CB_T0_v_AB_T0	CB_T0	AB_T0	FAM91A2P	1.93192	0.483272	ENSG00000284842	FAM91A2P	1	transcribed_processed_pseudogene	family with sequence similarity 91 member A2, pseudogene [Source:HGNC Symbol;Acc:HGNC:51523]	FALSE	FALSE	FALSE	FALSE	-1.76426	1.33893	0.188412	-5.0098
CB_T0_v_AB_T0	CB_T0	AB_T0	LAIR2	1.93106	0.720484	ENSG00000167618	LAIR2	19	protein_coding	leukocyte associated immunoglobulin like receptor 2 [Source:HGNC Symbol;Acc:HGNC:6478]	FALSE	FALSE	TRUE	FALSE	-3.14099	0.792749	0.432761	-5.06209
CB_T0_v_AB_T0	CB_T0	AB_T0	ENSG00000258691	1.93031	0.367649	ENSG00000258691		14	protein_coding	novel protein	FALSE	TRUE	FALSE	FALSE	-2.29152	1.62517	0.11225	-4.36362
CB_T0_v_AB_T0	CB_T0	AB_T0	ENSG00000285713	1.92854	0.0907199	ENSG00000285713		4	protein_coding	novel transcript	FALSE	TRUE	FALSE	FALSE	-0.779204	2.67848	0.010801	-2.73853
CB_T0_v_AB_T0	CB_T0	AB_T0	FAM242A	1.92718	0.00658865	ENSG00000231934	FAM242A	20	lncRNA	family with sequence similarity 242 member A [Source:HGNC Symbol;Acc:HGNC:51597]	FALSE	FALSE	FALSE	FALSE	0.0514068	4.01874	0.000261543	0.399798
CB_T0_v_AB_T0	CB_T0	AB_T0	SIAH3	1.92714	1.63898e-07	ENSG00000215475	SIAH3	13	protein_coding	siah E3 ubiquitin protein ligase family member 3 [Source:HGNC Symbol;Acc:HGNC:30553]	FALSE	FALSE	FALSE	FALSE	1.38182	8.32563	3.73675e-10	13.1247
CB_T0_v_AB_T0	CB_T0	AB_T0	LINC01566	1.92533	0.310795	ENSG00000259841	LINC01566	16	lncRNA	long intergenic non-protein coding RNA 1566 [Source:HGNC Symbol;Acc:HGNC:27555]	FALSE	FALSE	FALSE	FALSE	-2.53295	1.78298	0.0824401	-4.2724
CB_T0_v_AB_T0	CB_T0	AB_T0	ENSG00000283228	1.92446	0.362432	ENSG00000283228		2	protein_coding	novel transcript	FALSE	TRUE	FALSE	FALSE	2.23487	1.63832	0.109466	-4.69609
CB_T0_v_AB_T0	CB_T0	AB_T0	ATF7-NPFF	1.92334	0.560043	ENSG00000267281	ATF7-NPFF	12	protein_coding	ATF7-NPFF readthrough [Source:HGNC Symbol;Acc:HGNC:55073]	FALSE	FALSE	FALSE	FALSE	-3.31554	1.15441	0.255415	-5.00303
CB_T0_v_AB_T0	CB_T0	AB_T0	TLN2	1.91892	0.317451	ENSG00000171914	TLN2	15	protein_coding	talin 2 [Source:HGNC Symbol;Acc:HGNC:15447]	FALSE	FALSE	FALSE	FALSE	1.14743	1.76203	0.0859686	-4.78323
CB_T0_v_AB_T0	CB_T0	AB_T0	ENSG00000253687	1.91881	0.386552	ENSG00000253687		5	lncRNA	novel transcript	FALSE	TRUE	FALSE	FALSE	-3.19558	1.57631	0.1231	-4.38048
CB_T0_v_AB_T0	CB_T0	AB_T0	GPC2	1.91741	8.56747e-06	ENSG00000213420	GPC2	7	protein_coding	glypican 2 [Source:HGNC Symbol;Acc:HGNC:4450]	FALSE	FALSE	FALSE	FALSE	4.16261	6.73328	5.19782e-08	8.06605
CB_T0_v_AB_T0	CB_T0	AB_T0	RC3H1-IT1	1.91679	0.100345	ENSG00000236535	RC3H1-IT1	1	lncRNA	RC3H1 intronic transcript 1 [Source:HGNC Symbol;Acc:HGNC:41496]	FALSE	FALSE	FALSE	FALSE	-2.04587	2.6127	0.0127263	-2.86447
CB_T0_v_AB_T0	CB_T0	AB_T0	H4C8	1.91485	0.01815	ENSG00000158406	H4C8	6	protein_coding	H4 clustered histone 8 [Source:HGNC Symbol;Acc:HGNC:4788]	FALSE	FALSE	FALSE	FALSE	1.20381	3.54491	0.00104574	-0.94252
CB_T0_v_AB_T0	CB_T0	AB_T0	CYCSP10	1.91385	0.0646993	ENSG00000232901	CYCSP10	3	processed_pseudogene	CYCS pseudogene 10 [Source:HGNC Symbol;Acc:HGNC:24384]	FALSE	FALSE	FALSE	FALSE	-1.5399	2.87618	0.00651592	-2.31311
CB_T0_v_AB_T0	CB_T0	AB_T0	ANOS1	1.91113	0.0378814	ENSG00000011201	ANOS1	X	protein_coding	anosmin 1 [Source:HGNC Symbol;Acc:HGNC:6211]	FALSE	FALSE	FALSE	FALSE	-2.09371	3.16729	0.00300088	-1.71645
CB_T0_v_AB_T0	CB_T0	AB_T0	CFAP46	1.90854	0.500739	ENSG00000171811	CFAP46	10	protein_coding	cilia and flagella associated protein 46 [Source:HGNC Symbol;Acc:HGNC:25247]	FALSE	FALSE	FALSE	FALSE	0.425384	1.29812	0.201937	-5.0017
CB_T0_v_AB_T0	CB_T0	AB_T0	ENSG00000250138	1.90852	0.00432614	ENSG00000250138		5	unprocessed_pseudogene	POM121 membrane glycoprotein-like 1 (POM121L1) pseudogene	FALSE	TRUE	FALSE	FALSE	2.27428	4.19567	0.000153633	0.604184
CB_T0_v_AB_T0	CB_T0	AB_T0	ENSG00000267022	1.90758	0.432593	ENSG00000267022		19	protein_coding	novel protein	FALSE	TRUE	FALSE	FALSE	-0.493673	1.46127	0.15202	-5.00803
CB_T0_v_AB_T0	CB_T0	AB_T0	F7	1.9069	0.503505	ENSG00000057593	F7	13	protein_coding	coagulation factor VII [Source:HGNC Symbol;Acc:HGNC:3544]	FALSE	FALSE	FALSE	FALSE	-3.48612	1.29092	0.204397	-4.67363
CB_T0_v_AB_T0	CB_T0	AB_T0	ENSG00000260874	1.9056	0.15285	ENSG00000260874		16	lncRNA	novel transcript	FALSE	TRUE	FALSE	FALSE	-2.03408	2.34157	0.0244512	-3.36616
CB_T0_v_AB_T0	CB_T0	AB_T0	ENSG00000258803	1.90525	0.0438142	ENSG00000258803		14	lncRNA	novel transcript	FALSE	TRUE	FALSE	FALSE	-0.686299	3.09478	0.00365203	-1.89943
CB_T0_v_AB_T0	CB_T0	AB_T0	AKR1C6P	1.90516	0.245633	ENSG00000151631	AKR1C6P	10	unprocessed_pseudogene	aldo-keto reductase family 1 member C6, pseudogene [Source:HGNC Symbol;Acc:HGNC:44680]	FALSE	FALSE	FALSE	FALSE	-3.29324	1.98167	0.0546575	-3.94273
CB_T0_v_AB_T0	CB_T0	AB_T0	MRM1	1.90426	0.650476	ENSG00000278619	MRM1	17	protein_coding	mitochondrial rRNA methyltransferase 1 [Source:HGNC Symbol;Acc:HGNC:26202]	FALSE	FALSE	TRUE	FALSE	2.11964	0.950052	0.347986	-5.61449
CB_T0_v_AB_T0	CB_T0	AB_T0	ENSG00000257870	1.90351	0.146549	ENSG00000257870		12	lncRNA	novel transcript	FALSE	TRUE	FALSE	FALSE	-2.23038	2.36971	0.0228901	-3.31547
CB_T0_v_AB_T0	CB_T0	AB_T0	PAX8	1.90327	0.142859	ENSG00000125618	PAX8	2	protein_coding	paired box 8 [Source:HGNC Symbol;Acc:HGNC:8622]	FALSE	FALSE	FALSE	FALSE	0.682339	2.38847	0.0218997	-3.53383
CB_T0_v_AB_T0	CB_T0	AB_T0	ODAD2	1.90285	0.324525	ENSG00000169126	ODAD2	10	protein_coding	outer dynein arm docking complex subunit 2 [Source:HGNC Symbol;Acc:HGNC:25583]	FALSE	FALSE	FALSE	FALSE	-2.40174	1.74306	0.0892712	-4.36751
CB_T0_v_AB_T0	CB_T0	AB_T0	H2BC8	1.9016	0.225725	ENSG00000273802	H2BC8	6	protein_coding	H2B clustered histone 8 [Source:HGNC Symbol;Acc:HGNC:4746]	FALSE	FALSE	FALSE	FALSE	-1.80291	2.04642	0.047556	-3.86146
CB_T0_v_AB_T0	CB_T0	AB_T0	C11orf94	1.90153	0.373984	ENSG00000234776	C11orf94	11	protein_coding	chromosome 11 open reading frame 94 [Source:HGNC Symbol;Acc:HGNC:37213]	FALSE	FALSE	FALSE	FALSE	-2.01133	1.60863	0.115831	-4.41323
CB_T0_v_AB_T0	CB_T0	AB_T0	ENSG00000290968	1.89935	0.143769	ENSG00000290968		5	lncRNA	novel transcript	FALSE	TRUE	FALSE	FALSE	-1.20601	2.38419	0.0221223	-3.46501
CB_T0_v_AB_T0	CB_T0	AB_T0	ENSG00000267430	1.89932	0.257992	ENSG00000267430		18	processed_pseudogene	proteasome (prosome, macropain) 26S subunit, ATPase, 5 (PSMC5) pseudogene	FALSE	TRUE	FALSE	FALSE	-2.12356	1.93976	0.0597276	-4.05604
CB_T0_v_AB_T0	CB_T0	AB_T0	IMPG2	1.89839	4.28129e-05	ENSG00000081148	IMPG2	3	protein_coding	interphotoreceptor matrix proteoglycan 2 [Source:HGNC Symbol;Acc:HGNC:18362]	FALSE	FALSE	FALSE	FALSE	0.389316	6.09021	4.00652e-07	6.43116
CB_T0_v_AB_T0	CB_T0	AB_T0	GOLGA6L4	1.89771	0.107946	ENSG00000184206	GOLGA6L4	15	protein_coding	golgin A6 family like 4 [Source:HGNC Symbol;Acc:HGNC:27256]	FALSE	FALSE	FALSE	FALSE	1.12542	2.56544	0.0142994	-3.30861
CB_T0_v_AB_T0	CB_T0	AB_T0	LINC02762	1.89764	0.000612472	ENSG00000250303	LINC02762	11	lncRNA	long intergenic non-protein coding RNA 2762 [Source:HGNC Symbol;Acc:HGNC:27443]	FALSE	FALSE	FALSE	FALSE	1.3949	5.00852	1.24255e-05	3.12047
CB_T0_v_AB_T0	CB_T0	AB_T0	MIR548A1	1.89688	0.112784	ENSG00000207775	MIR548A1	6	miRNA	microRNA 548a-1 [Source:HGNC Symbol;Acc:HGNC:32796]	FALSE	FALSE	FALSE	FALSE	-1.38159	2.536	0.0153673	-3.03637
CB_T0_v_AB_T0	CB_T0	AB_T0	ENSG00000264545	1.89643	0.196975	ENSG00000264545		9	lncRNA	novel transcript	FALSE	TRUE	FALSE	FALSE	0.959044	2.15137	0.0377539	-3.8102
CB_T0_v_AB_T0	CB_T0	AB_T0	CALCRL	1.89603	0.0200656	ENSG00000064989	CALCRL	2	protein_coding	calcitonin receptor like receptor [Source:HGNC Symbol;Acc:HGNC:16709]	FALSE	FALSE	FALSE	FALSE	0.922607	3.49538	0.00120418	-1.0782
CB_T0_v_AB_T0	CB_T0	AB_T0	CLEC3B	1.89593	0.094092	ENSG00000163815	CLEC3B	3	protein_coding	C-type lectin domain family 3 member B [Source:HGNC Symbol;Acc:HGNC:11891]	FALSE	FALSE	FALSE	FALSE	-1.50962	2.65363	0.0114943	-2.85602
CB_T0_v_AB_T0	CB_T0	AB_T0	ENSG00000288684	1.89485	0.390439	ENSG00000288684		9	protein_coding	novel protein	FALSE	TRUE	FALSE	FALSE	0.992541	1.56783	0.125068	-4.94876
CB_T0_v_AB_T0	CB_T0	AB_T0	ERICH2	1.89468	0.106141	ENSG00000204334	ERICH2	2	protein_coding	glutamate rich 2 [Source:HGNC Symbol;Acc:HGNC:44395]	FALSE	FALSE	FALSE	FALSE	-2.03509	2.57617	0.0139272	-2.91493
CB_T0_v_AB_T0	CB_T0	AB_T0	ENSG00000205794	1.89245	0.193392	ENSG00000205794		4	transcribed_processed_pseudogene	acyl-CoA thioesterase 7 (ACOT7) pseudogene	FALSE	TRUE	FALSE	FALSE	-1.61877	2.16556	0.0365753	-3.66467
CB_T0_v_AB_T0	CB_T0	AB_T0	ENSG00000252904	1.89224	0.132183	ENSG00000252904		5	snoRNA		FALSE	TRUE	FALSE	FALSE	-2.55137	2.43473	0.0196217	-3.23481
CB_T0_v_AB_T0	CB_T0	AB_T0	ENSG00000230699	1.89169	0.552959	ENSG00000230699		1	lncRNA	novel transcript	FALSE	TRUE	FALSE	FALSE	-2.68302	1.17058	0.248933	-4.81942
CB_T0_v_AB_T0	CB_T0	AB_T0	ENSG00000267234	1.8907	0.158083	ENSG00000267234		19	lncRNA	novel transcript, antisense to GATAD2A	FALSE	TRUE	FALSE	FALSE	-2.07356	2.31401	0.0260722	-3.39282
CB_T0_v_AB_T0	CB_T0	AB_T0	OVCH1-AS1	1.89068	0.275002	ENSG00000257599	OVCH1-AS1	12	lncRNA	OVCH1 antisense RNA 1 [Source:HGNC Symbol;Acc:HGNC:44484]	FALSE	FALSE	FALSE	FALSE	0.83551	1.88615	0.0668018	-4.75136
CB_T0_v_AB_T0	CB_T0	AB_T0	TNS1	1.88834	0.293241	ENSG00000079308	TNS1	2	protein_coding	tensin 1 [Source:HGNC Symbol;Acc:HGNC:11973]	FALSE	FALSE	FALSE	FALSE	-0.220939	1.83317	0.074483	-4.46895
CB_T0_v_AB_T0	CB_T0	AB_T0	TLR6	1.8878	0.0608707	ENSG00000174130	TLR6	4	protein_coding	toll like receptor 6 [Source:HGNC Symbol;Acc:HGNC:16711]	FALSE	FALSE	FALSE	FALSE	1.12779	2.91214	0.00593229	-2.27924
CB_T0_v_AB_T0	CB_T0	AB_T0	ENSG00000258525	1.88761	0.180662	ENSG00000258525		14	lncRNA	novel transcript, antisense to COCH	FALSE	TRUE	FALSE	FALSE	-1.31064	2.21624	0.0326289	-3.60621
CB_T0_v_AB_T0	CB_T0	AB_T0	PRKG2	1.88571	0.0171733	ENSG00000138669	PRKG2	4	protein_coding	protein kinase cGMP-dependent 2 [Source:HGNC Symbol;Acc:HGNC:9416]	FALSE	FALSE	FALSE	FALSE	-1.71304	3.57279	0.000965574	-0.768327
CB_T0_v_AB_T0	CB_T0	AB_T0	ENSG00000255478	1.88563	0.153515	ENSG00000255478		11	lncRNA	novel transcript	FALSE	TRUE	FALSE	FALSE	-2.75183	2.33854	0.0246247	-3.33503
CB_T0_v_AB_T0	CB_T0	AB_T0	RPL5P23	1.88274	0.22318	ENSG00000240395	RPL5P23	8	processed_pseudogene	ribosomal protein L5 pseudogene 23 [Source:HGNC Symbol;Acc:HGNC:36553]	FALSE	FALSE	FALSE	FALSE	-2.06901	2.05845	0.0463298	-3.80706
CB_T0_v_AB_T0	CB_T0	AB_T0	ENSG00000274184	1.8797	0.0994146	ENSG00000274184		18	lncRNA	novel transcript, antisense to ZSCAN30	FALSE	TRUE	FALSE	FALSE	-1.50582	2.61855	0.012543	-2.85926
CB_T0_v_AB_T0	CB_T0	AB_T0	ENSG00000285257	1.87658	0.143809	ENSG00000285257		10	unprocessed_pseudogene	synaptotagmin 15 (SYT15) pseudogene	FALSE	TRUE	FALSE	FALSE	-1.17609	2.38396	0.0221343	-3.35008
CB_T0_v_AB_T0	CB_T0	AB_T0	IL18	1.8764	0.0623659	ENSG00000150782	IL18	11	protein_coding	interleukin 18 [Source:HGNC Symbol;Acc:HGNC:5986]	FALSE	FALSE	FALSE	FALSE	-0.728312	2.89699	0.00617201	-2.30184
CB_T0_v_AB_T0	CB_T0	AB_T0	CALHM6	1.87596	0.116964	ENSG00000188820	CALHM6	6	protein_coding	calcium homeostasis modulator family member 6 [Source:HGNC Symbol;Acc:HGNC:33391]	FALSE	FALSE	FALSE	FALSE	1.61539	2.51148	0.016312	-3.45875
CB_T0_v_AB_T0	CB_T0	AB_T0	ENSG00000233848	1.87522	0.153536	ENSG00000233848		6	lncRNA	novel transcript	FALSE	TRUE	FALSE	FALSE	-2.85701	2.33838	0.0246341	-3.34669
CB_T0_v_AB_T0	CB_T0	AB_T0	ENSG00000285920	1.87519	0.714575	ENSG00000285920		15	protein_coding	novel protein	FALSE	TRUE	FALSE	FALSE	-3.56059	0.806455	0.424913	-5.06216
CB_T0_v_AB_T0	CB_T0	AB_T0	ENSG00000286039	1.87352	0.156942	ENSG00000286039		4	lncRNA	novel transcript	FALSE	TRUE	FALSE	FALSE	-0.863454	2.32097	0.0256536	-3.4011
CB_T0_v_AB_T0	CB_T0	AB_T0	LINC00942	1.8732	0.383774	ENSG00000249628	LINC00942	12	lncRNA	long intergenic non-protein coding RNA 942 [Source:HGNC Symbol;Acc:HGNC:48636]	FALSE	FALSE	FALSE	FALSE	-2.75181	1.58412	0.12131	-4.44332
CB_T0_v_AB_T0	CB_T0	AB_T0	DCN	1.8728	0.392802	ENSG00000011465	DCN	12	protein_coding	decorin [Source:HGNC Symbol;Acc:HGNC:2705]	FALSE	FALSE	FALSE	FALSE	-1.74632	1.56211	0.12641	-4.67602
CB_T0_v_AB_T0	CB_T0	AB_T0	ENSG00000228251	1.87121	0.24228	ENSG00000228251		2	lncRNA	novel transcript	FALSE	TRUE	FALSE	FALSE	-1.69422	1.993	0.0533513	-3.94738
CB_T0_v_AB_T0	CB_T0	AB_T0	UMODL1	1.87042	0.11395	ENSG00000177398	UMODL1	21	protein_coding	uromodulin like 1 [Source:HGNC Symbol;Acc:HGNC:12560]	FALSE	FALSE	FALSE	FALSE	-2.264	2.53016	0.0155878	-3.08397
CB_T0_v_AB_T0	CB_T0	AB_T0	ENSG00000276131	1.86908	0.154652	ENSG00000276131		16	lncRNA	novel transcript, antisense to GINS3	FALSE	TRUE	FALSE	FALSE	-1.35391	2.33349	0.0249166	-3.35168
CB_T0_v_AB_T0	CB_T0	AB_T0	ENSG00000264513	1.86856	0.0845264	ENSG00000264513		17	lncRNA	novel transcript, antisense to TANC2	FALSE	TRUE	FALSE	FALSE	-3.24733	2.72363	0.00963898	-2.62266
CB_T0_v_AB_T0	CB_T0	AB_T0	ENSG00000276278	1.86838	0.528717	ENSG00000276278		15	lncRNA	novel transcript, antisense to ZSCAN2	FALSE	TRUE	FALSE	FALSE	-3.44935	1.22817	0.226807	-4.83474
CB_T0_v_AB_T0	CB_T0	AB_T0	ENSG00000287845	1.86639	0.192484	ENSG00000287845		4	lncRNA	novel transcript	FALSE	TRUE	FALSE	FALSE	-2.96593	2.1685	0.0363354	-3.62952
CB_T0_v_AB_T0	CB_T0	AB_T0	SLIT1	1.86594	0.129065	ENSG00000187122	SLIT1	10	protein_coding	slit guidance ligand 1 [Source:HGNC Symbol;Acc:HGNC:11085]	FALSE	FALSE	FALSE	FALSE	0.532807	2.44991	0.0189223	-3.4376
CB_T0_v_AB_T0	CB_T0	AB_T0	HRH1	1.86591	0.191109	ENSG00000196639	HRH1	3	protein_coding	histamine receptor H1 [Source:HGNC Symbol;Acc:HGNC:5182]	FALSE	FALSE	FALSE	FALSE	-1.12398	2.17431	0.0358656	-3.67147
CB_T0_v_AB_T0	CB_T0	AB_T0	FAM83B	1.86448	0.0818903	ENSG00000168143	FAM83B	6	protein_coding	family with sequence similarity 83 member B [Source:HGNC Symbol;Acc:HGNC:21357]	FALSE	FALSE	FALSE	FALSE	-1.96738	2.74327	0.00917064	-2.58978
CB_T0_v_AB_T0	CB_T0	AB_T0	ENSG00000258232	1.86418	0.224345	ENSG00000258232		12	lncRNA	novel transcript, antisense to TUBA1C	FALSE	TRUE	FALSE	FALSE	3.21353	2.0532	0.0468621	-4.04395
CB_T0_v_AB_T0	CB_T0	AB_T0	IL36A	1.86395	0.0237327	ENSG00000136694	IL36A	2	protein_coding	interleukin 36 alpha [Source:HGNC Symbol;Acc:HGNC:15562]	FALSE	FALSE	FALSE	FALSE	-1.56501	3.41392	0.00151596	-1.12369
CB_T0_v_AB_T0	CB_T0	AB_T0	KIF14	1.86367	0.0434815	ENSG00000118193	KIF14	1	protein_coding	kinesin family member 14 [Source:HGNC Symbol;Acc:HGNC:19181]	FALSE	FALSE	FALSE	FALSE	1.36057	3.09934	0.0036075	-1.84605
CB_T0_v_AB_T0	CB_T0	AB_T0	ENSG00000272010	1.8614	0.33118	ENSG00000272010		8	lncRNA	novel transcript	FALSE	TRUE	FALSE	FALSE	-2.07674	1.724	0.092694	-4.27825
CB_T0_v_AB_T0	CB_T0	AB_T0	LINC00511	1.86115	0.000581289	ENSG00000227036	LINC00511	17	lncRNA	long intergenic non-protein coding RNA 511 [Source:HGNC Symbol;Acc:HGNC:43564]	FALSE	FALSE	FALSE	FALSE	1.93319	5.03247	1.15234e-05	3.16337
CB_T0_v_AB_T0	CB_T0	AB_T0	ENSG00000285838	1.86107	0.13685	ENSG00000285838		6	lncRNA	novel transcript	FALSE	TRUE	FALSE	FALSE	-2.15752	2.41476	0.0205772	-3.23098
CB_T0_v_AB_T0	CB_T0	AB_T0	ENSG00000272483	1.85964	0.146248	ENSG00000272483		3	lncRNA	novel transcript, antisense to VGLL4	FALSE	TRUE	FALSE	FALSE	-2.39247	2.37162	0.0227872	-3.3191
CB_T0_v_AB_T0	CB_T0	AB_T0	NOSTRIN	1.85809	0.422188	ENSG00000163072	NOSTRIN	2	protein_coding	nitric oxide synthase trafficking [Source:HGNC Symbol;Acc:HGNC:20203]	FALSE	FALSE	TRUE	FALSE	-2.60844	1.48932	0.144514	-4.53106
CB_T0_v_AB_T0	CB_T0	AB_T0	ENSG00000291126	1.85756	0.00529733	ENSG00000291126		2	lncRNA	novel transcript	FALSE	TRUE	FALSE	FALSE	0.61243	4.11513	0.000195902	0.674273
CB_T0_v_AB_T0	CB_T0	AB_T0	ENSG00000228566	1.8569	0.169538	ENSG00000228566		10	lncRNA	novel transcript	FALSE	TRUE	FALSE	FALSE	-2.45498	2.26395	0.0292653	-3.48057
CB_T0_v_AB_T0	CB_T0	AB_T0	LINC01934	1.85683	0.0370677	ENSG00000234663	LINC01934	2	lncRNA	long intergenic non-protein coding RNA 1934 [Source:HGNC Symbol;Acc:HGNC:52757]	FALSE	FALSE	FALSE	FALSE	2.34879	3.18056	0.00289425	-2.2963
CB_T0_v_AB_T0	CB_T0	AB_T0	ENSG00000260400	1.85679	0.0100018	ENSG00000260400		10	lncRNA	novel transcript, overlapping to TET1	FALSE	TRUE	FALSE	FALSE	-0.995269	3.82684	0.000461865	-0.0775207
CB_T0_v_AB_T0	CB_T0	AB_T0	DMBT1L1	1.85435	0.111386	ENSG00000176584	DMBT1L1	10	transcribed_unitary_pseudogene	deleted in malignant brain tumors 1 like 1 (pseudogene) [Source:HGNC Symbol;Acc:HGNC:49497]	FALSE	FALSE	FALSE	FALSE	-2.77703	2.5446	0.015048	-2.97397
CB_T0_v_AB_T0	CB_T0	AB_T0	CD38	1.85362	6.60254e-05	ENSG00000004468	CD38	4	protein_coding	CD38 molecule [Source:HGNC Symbol;Acc:HGNC:1667]	FALSE	FALSE	FALSE	FALSE	4.74343	5.91777	6.93984e-07	5.6318
CB_T0_v_AB_T0	CB_T0	AB_T0	RNU6-198P	1.85296	0.207045	ENSG00000206985	RNU6-198P	2	snRNA	RNA, U6 small nuclear 198, pseudogene [Source:HGNC Symbol;Acc:HGNC:47161]	FALSE	FALSE	FALSE	FALSE	-2.95695	2.11283	0.0411242	-3.7208
CB_T0_v_AB_T0	CB_T0	AB_T0	ENSG00000278903	1.85291	0.139502	ENSG00000278903		21	lncRNA	novel transcript	FALSE	TRUE	FALSE	FALSE	0.0312571	2.40372	0.0211237	-3.31204
CB_T0_v_AB_T0	CB_T0	AB_T0	TNFSF12-TNFSF13	1.85187	0.473178	ENSG00000248871	TNFSF12-TNFSF13	17	protein_coding	TNFSF12-TNFSF13 readthrough [Source:HGNC Symbol;Acc:HGNC:33537]	FALSE	FALSE	FALSE	FALSE	-3.48103	1.36223	0.181006	-4.78666
CB_T0_v_AB_T0	CB_T0	AB_T0	ENSG00000265713	1.8515	0.0197453	ENSG00000265713		17	transcribed_processed_pseudogene	RNA terminal phosphate cyclase-like 1 (RCL1) pseudogene	FALSE	TRUE	FALSE	FALSE	-0.284107	3.50377	0.00117581	-0.973497
CB_T0_v_AB_T0	CB_T0	AB_T0	CCR9	1.85032	0.047345	ENSG00000173585	CCR9	3	protein_coding	C-C motif chemokine receptor 9 [Source:HGNC Symbol;Acc:HGNC:1610]	FALSE	FALSE	FALSE	FALSE	-0.889823	3.05353	0.00407988	-2.16988
CB_T0_v_AB_T0	CB_T0	AB_T0	ENSG00000260671	1.84755	0.170291	ENSG00000260671		16	lncRNA	novel transcript, sense intronic to KLHDC4	FALSE	TRUE	FALSE	FALSE	1.42145	2.26028	0.0295128	-3.95854
CB_T0_v_AB_T0	CB_T0	AB_T0	ENSG00000261394	1.84705	0.0902517	ENSG00000261394		16	lncRNA	novel transcript, antisense to a novel protein	FALSE	TRUE	FALSE	FALSE	-2.67599	2.68248	0.0106929	-2.75059
CB_T0_v_AB_T0	CB_T0	AB_T0	ENSG00000272405	1.84596	0.359162	ENSG00000272405		1	lncRNA	novel transcript, antisense to BCAN	FALSE	TRUE	FALSE	FALSE	-1.98152	1.64587	0.107896	-4.401
CB_T0_v_AB_T0	CB_T0	AB_T0	NOXO1	1.84545	0.115972	ENSG00000196408	NOXO1	16	protein_coding	NADPH oxidase organizer 1 [Source:HGNC Symbol;Acc:HGNC:19404]	FALSE	FALSE	FALSE	FALSE	-1.51133	2.51912	0.0160123	-3.13713
CB_T0_v_AB_T0	CB_T0	AB_T0	TMTC1	1.84388	0.172325	ENSG00000133687	TMTC1	12	protein_coding	transmembrane O-mannosyltransferase targeting cadherins 1 [Source:HGNC Symbol;Acc:HGNC:24099]	FALSE	FALSE	FALSE	FALSE	-2.15005	2.25197	0.0300792	-3.50462
CB_T0_v_AB_T0	CB_T0	AB_T0	ENSG00000226816	1.84121	0.266523	ENSG00000226816		7	lncRNA	novel transcript	FALSE	TRUE	FALSE	FALSE	-0.493521	1.91314	0.0631549	-4.31793
CB_T0_v_AB_T0	CB_T0	AB_T0	ENSG00000273824	1.841	0.323271	ENSG00000273824		12	lncRNA	novel transcript	FALSE	TRUE	FALSE	FALSE	-2.68202	1.7464	0.0886815	-4.23868
CB_T0_v_AB_T0	CB_T0	AB_T0	ENSG00000270249	1.84061	0.428375	ENSG00000270249		7	protein_coding	novel protein	FALSE	TRUE	FALSE	FALSE	-2.86136	1.47335	0.148751	-4.64321
CB_T0_v_AB_T0	CB_T0	AB_T0	SPRED3	1.84028	0.0887098	ENSG00000188766	SPRED3	19	protein_coding	sprouty related EVH1 domain containing 3 [Source:HGNC Symbol;Acc:HGNC:31041]	FALSE	FALSE	FALSE	FALSE	1.5375	2.69325	0.0104074	-3.01519
CB_T0_v_AB_T0	CB_T0	AB_T0	ENSG00000267554	1.83948	0.507837	ENSG00000267554		17	processed_pseudogene	RAB32, member RAS oncogene family (RAB32) pseudogene	FALSE	TRUE	FALSE	FALSE	-2.66243	1.28027	0.208076	-4.87729
CB_T0_v_AB_T0	CB_T0	AB_T0	CGNL1	1.83845	0.370374	ENSG00000128849	CGNL1	15	protein_coding	cingulin like 1 [Source:HGNC Symbol;Acc:HGNC:25931]	FALSE	FALSE	FALSE	FALSE	-3.01711	1.61685	0.114041	-4.43731
CB_T0_v_AB_T0	CB_T0	AB_T0	ENSG00000288873	1.83648	0.101702	ENSG00000288873		9	lncRNA	novel transcript, antisense to PHPT1and AJM1	FALSE	TRUE	FALSE	FALSE	-0.575359	2.60408	0.013001	-2.86826
CB_T0_v_AB_T0	CB_T0	AB_T0	SPATA4	1.83577	0.23975	ENSG00000150628	SPATA4	4	protein_coding	spermatogenesis associated 4 [Source:HGNC Symbol;Acc:HGNC:17333]	FALSE	FALSE	FALSE	FALSE	-1.73193	2.00133	0.05241	-4.00956
CB_T0_v_AB_T0	CB_T0	AB_T0	SAP30	1.83491	0.000200478	ENSG00000164105	SAP30	4	protein_coding	Sin3A associated protein 30 [Source:HGNC Symbol;Acc:HGNC:10532]	FALSE	FALSE	FALSE	FALSE	2.51456	5.4572	3.00586e-06	4.52849
CB_T0_v_AB_T0	CB_T0	AB_T0	RFTN2	1.83328	0.0418227	ENSG00000162944	RFTN2	2	protein_coding	raftlin family member 2 [Source:HGNC Symbol;Acc:HGNC:26402]	FALSE	FALSE	FALSE	FALSE	1.06723	3.11913	0.00341977	-2.08352
CB_T0_v_AB_T0	CB_T0	AB_T0	RIBC2	1.83307	0.29279	ENSG00000128408	RIBC2	22	protein_coding	RIB43A domain with coiled-coils 2 [Source:HGNC Symbol;Acc:HGNC:13241]	FALSE	FALSE	FALSE	FALSE	-1.08839	1.83497	0.07421	-4.09916
CB_T0_v_AB_T0	CB_T0	AB_T0	HRNR	1.83202	0.64576	ENSG00000197915	HRNR	1	protein_coding	hornerin [Source:HGNC Symbol;Acc:HGNC:20846]	FALSE	FALSE	FALSE	FALSE	-1.54358	0.960755	0.342645	-4.98568
CB_T0_v_AB_T0	CB_T0	AB_T0	RPL39L	1.832	0.0481918	ENSG00000163923	RPL39L	3	protein_coding	ribosomal protein L39 like [Source:HGNC Symbol;Acc:HGNC:17094]	FALSE	FALSE	FALSE	FALSE	0.520203	3.04352	0.0041906	-1.95581
CB_T0_v_AB_T0	CB_T0	AB_T0	ENSG00000260784	1.83061	0.464703	ENSG00000260784		15	unprocessed_pseudogene	golgin A6 family-like pseudogene	FALSE	TRUE	FALSE	FALSE	-2.28487	1.38273	0.17468	-4.77
CB_T0_v_AB_T0	CB_T0	AB_T0	ADAM12	1.82965	0.313489	ENSG00000148848	ADAM12	10	protein_coding	ADAM metallopeptidase domain 12 [Source:HGNC Symbol;Acc:HGNC:190]	FALSE	FALSE	FALSE	FALSE	-2.61975	1.77313	0.084084	-4.31962
CB_T0_v_AB_T0	CB_T0	AB_T0	ENSG00000287257	1.82935	0.00163108	ENSG00000287257		17	lncRNA	novel transcript, antisense to SEPT9	FALSE	TRUE	FALSE	FALSE	-0.450435	4.6108	4.30492e-05	2.05991
CB_T0_v_AB_T0	CB_T0	AB_T0	CD226	1.82711	0.000100801	ENSG00000150637	CD226	18	protein_coding	CD226 molecule [Source:HGNC Symbol;Acc:HGNC:16961]	FALSE	FALSE	FALSE	FALSE	6.0965	5.7295	1.26417e-06	5.01526
CB_T0_v_AB_T0	CB_T0	AB_T0	ENSG00000267127	1.8269	0.254537	ENSG00000267127		18	protein_coding	novel protein	FALSE	TRUE	FALSE	FALSE	-0.825866	1.95157	0.0582593	-4.04111
CB_T0_v_AB_T0	CB_T0	AB_T0	YBX1P3	1.82655	0.244566	ENSG00000240002	YBX1P3	3	processed_pseudogene	Y-box binding protein 1 pseudogene 3 [Source:HGNC Symbol;Acc:HGNC:42424]	FALSE	FALSE	FALSE	FALSE	-3.50972	1.98565	0.0541948	-3.91276
CB_T0_v_AB_T0	CB_T0	AB_T0	LINC02142	1.82535	0.359642	ENSG00000223597	LINC02142	5	lncRNA	long intergenic non-protein coding RNA 2142 [Source:HGNC Symbol;Acc:HGNC:53002]	FALSE	FALSE	FALSE	FALSE	-2.25616	1.64457	0.108165	-4.45417
CB_T0_v_AB_T0	CB_T0	AB_T0	ENSG00000272338	1.82509	0.1764	ENSG00000272338		8	lncRNA	novel transcript	FALSE	TRUE	FALSE	FALSE	-1.57948	2.23643	0.0311655	-3.59049
CB_T0_v_AB_T0	CB_T0	AB_T0	LINC00273	1.82491	0.108219	ENSG00000256642	LINC00273	16	lncRNA	long intergenic non-protein coding RNA 273 [Source:HGNC Symbol;Acc:HGNC:38595]	FALSE	FALSE	FALSE	FALSE	5.05953	2.5637	0.0143606	-4.01417
CB_T0_v_AB_T0	CB_T0	AB_T0	GNAO1	1.82448	0.312769	ENSG00000087258	GNAO1	16	protein_coding	G protein subunit alpha o1 [Source:HGNC Symbol;Acc:HGNC:4389]	FALSE	FALSE	FALSE	FALSE	-0.336031	1.77475	0.0838118	-4.42487
CB_T0_v_AB_T0	CB_T0	AB_T0	FLNC	1.82392	0.223489	ENSG00000128591	FLNC	7	protein_coding	filamin C [Source:HGNC Symbol;Acc:HGNC:3756]	FALSE	FALSE	FALSE	FALSE	-1.71637	2.0573	0.0464458	-3.80509
CB_T0_v_AB_T0	CB_T0	AB_T0	SMCO4	1.82367	0.00924688	ENSG00000166002	SMCO4	11	protein_coding	single-pass membrane protein with coiled-coil domains 4 [Source:HGNC Symbol;Acc:HGNC:24810]	FALSE	FALSE	FALSE	FALSE	1.6875	3.86507	0.000412712	-0.0562754
CB_T0_v_AB_T0	CB_T0	AB_T0	KCNG3	1.82319	0.160127	ENSG00000171126	KCNG3	2	protein_coding	potassium voltage-gated channel modifier subfamily G member 3 [Source:HGNC Symbol;Acc:HGNC:18306]	FALSE	FALSE	FALSE	FALSE	1.43556	2.30575	0.0265765	-3.50389
CB_T0_v_AB_T0	CB_T0	AB_T0	ENSG00000235088	1.82264	0.147709	ENSG00000235088		20	processed_pseudogene	lymphocyte antigen 6 complex, locus H (LY6H) pseudogene	FALSE	TRUE	FALSE	FALSE	-3.02888	2.36394	0.0232027	-3.30394
CB_T0_v_AB_T0	CB_T0	AB_T0	ENSG00000262681	1.82259	0.0735004	ENSG00000262681		17	lncRNA	novel transcript	FALSE	TRUE	FALSE	FALSE	-1.26042	2.80327	0.00786753	-2.49763
CB_T0_v_AB_T0	CB_T0	AB_T0	SNORA70G	1.82237	0.190467	ENSG00000206650	SNORA70G	12	snoRNA	small nucleolar RNA, H/ACA box 70G [Source:HGNC Symbol;Acc:HGNC:34359]	FALSE	FALSE	FALSE	FALSE	-1.72951	2.17668	0.0356748	-3.6663
CB_T0_v_AB_T0	CB_T0	AB_T0	TBC1D27P	1.82193	0.303609	ENSG00000128438	TBC1D27P	17	transcribed_unprocessed_pseudogene	TBC1 domain family member 27, pseudogene [Source:HGNC Symbol;Acc:HGNC:28104]	FALSE	FALSE	FALSE	FALSE	-3.67368	1.80221	0.0793104	-4.18928
CB_T0_v_AB_T0	CB_T0	AB_T0	RPS20P15	1.8218	0.157096	ENSG00000227523	RPS20P15	3	processed_pseudogene	ribosomal protein S20 pseudogene 15 [Source:HGNC Symbol;Acc:HGNC:36340]	FALSE	FALSE	FALSE	FALSE	-2.70728	2.32014	0.0257031	-3.3977
CB_T0_v_AB_T0	CB_T0	AB_T0	PLCB2-AS1	1.82141	0.162635	ENSG00000259307	PLCB2-AS1	15	lncRNA	PLCB2 antisense RNA 1 [Source:HGNC Symbol;Acc:HGNC:43662]	FALSE	FALSE	FALSE	FALSE	-2.12141	2.29473	0.0272629	-3.43185
CB_T0_v_AB_T0	CB_T0	AB_T0	ENSG00000288104	1.82101	0.0208111	ENSG00000288104		3	lncRNA	novel transcript, antisense to NAALADL2	FALSE	TRUE	FALSE	FALSE	-2.09793	3.47711	0.00126823	-0.971036
CB_T0_v_AB_T0	CB_T0	AB_T0	ENSG00000291254	1.81796	0.292977	ENSG00000291254		12	lncRNA	novel transcript	FALSE	TRUE	FALSE	FALSE	-3.39793	1.83384	0.074382	-4.16588
CB_T0_v_AB_T0	CB_T0	AB_T0	KHDRBS3	1.81764	0.17416	ENSG00000131773	KHDRBS3	8	protein_coding	KH RNA binding domain containing, signal transduction associated 3 [Source:HGNC Symbol;Acc:HGNC:18117]	FALSE	FALSE	FALSE	FALSE	-0.578572	2.24502	0.0305611	-3.52064
CB_T0_v_AB_T0	CB_T0	AB_T0	ENSG00000220739	1.81616	0.0924683	ENSG00000220739		6	processed_pseudogene	5'-nucleotidase domain containing 1 (NT5DC1) pseudogene	FALSE	TRUE	FALSE	FALSE	-3.91782	2.66565	0.0111538	-2.73719
CB_T0_v_AB_T0	CB_T0	AB_T0	ITGA9	1.81469	0.313248	ENSG00000144668	ITGA9	3	protein_coding	integrin subunit alpha 9 [Source:HGNC Symbol;Acc:HGNC:6145]	FALSE	FALSE	FALSE	FALSE	-2.34123	1.7738	0.083971	-4.23756
CB_T0_v_AB_T0	CB_T0	AB_T0	CD82-AS1	1.81467	0.327048	ENSG00000254693	CD82-AS1	11	lncRNA	CD82 antisense RNA 1 [Source:HGNC Symbol;Acc:HGNC:56287]	FALSE	FALSE	FALSE	FALSE	-2.12302	1.73635	0.0904634	-4.19755
CB_T0_v_AB_T0	CB_T0	AB_T0	S100B	1.81196	0.0199977	ENSG00000160307	S100B	21	protein_coding	S100 calcium binding protein B [Source:HGNC Symbol;Acc:HGNC:10500]	FALSE	FALSE	FALSE	FALSE	-0.758195	3.4969	0.001199	-1.06218
CB_T0_v_AB_T0	CB_T0	AB_T0	ENSG00000286703	1.81193	0.119254	ENSG00000286703		7	lncRNA	novel transcript	FALSE	TRUE	FALSE	FALSE	-1.10175	2.49867	0.0168263	-3.1332
CB_T0_v_AB_T0	CB_T0	AB_T0	ENSG00000289023	1.81146	0.032277	ENSG00000289023		16	lncRNA	novel transcript, sense intronic to ATF7IP2	FALSE	TRUE	FALSE	FALSE	-0.965686	3.25501	0.00235985	-1.51953
CB_T0_v_AB_T0	CB_T0	AB_T0	ENSG00000254864	1.80975	0.219143	ENSG00000254864		11	lncRNA	novel transcript	FALSE	TRUE	FALSE	FALSE	-4.05785	2.07163	0.0450175	-3.77296
CB_T0_v_AB_T0	CB_T0	AB_T0	LRRC63	1.80922	0.0489533	ENSG00000173988	LRRC63	13	protein_coding	leucine rich repeat containing 63 [Source:HGNC Symbol;Acc:HGNC:34296]	FALSE	FALSE	FALSE	FALSE	-1.15228	3.03406	0.00429794	-2.03157
CB_T0_v_AB_T0	CB_T0	AB_T0	BANK1	1.80854	0.415492	ENSG00000153064	BANK1	4	protein_coding	B cell scaffold protein with ankyrin repeats 1 [Source:HGNC Symbol;Acc:HGNC:18233]	FALSE	FALSE	FALSE	FALSE	-2.09469	1.50772	0.139754	-4.53786
CB_T0_v_AB_T0	CB_T0	AB_T0	ENSG00000290853	1.80794	0.351076	ENSG00000290853		Y	lncRNA	novel transcript	FALSE	TRUE	FALSE	FALSE	-0.970293	1.66904	0.103187	-4.51335
CB_T0_v_AB_T0	CB_T0	AB_T0	ENSG00000286926	1.80721	0.128094	ENSG00000286926		18	lncRNA	novel transcript, antisense to LDLRAD4	FALSE	TRUE	FALSE	FALSE	-2.6622	2.45427	0.0187255	-3.16017
CB_T0_v_AB_T0	CB_T0	AB_T0	CARNMT1-AS1	1.80631	0.03908	ENSG00000203321	CARNMT1-AS1	9	lncRNA	CARNMT1 antisense RNA 1 [Source:HGNC Symbol;Acc:HGNC:51188]	FALSE	FALSE	FALSE	FALSE	-0.679333	3.15138	0.00313359	-1.7402
CB_T0_v_AB_T0	CB_T0	AB_T0	ENSG00000233674	1.80475	0.24465	ENSG00000233674		1	processed_pseudogene	SMT3 suppressor of mif two 3 (yeast) family pseudogene	FALSE	TRUE	FALSE	FALSE	-2.45718	1.98499	0.0542712	-3.89748
CB_T0_v_AB_T0	CB_T0	AB_T0	LRFN2	1.80253	0.328597	ENSG00000156564	LRFN2	6	protein_coding	leucine rich repeat and fibronectin type III domain containing 2 [Source:HGNC Symbol;Acc:HGNC:21226]	FALSE	FALSE	FALSE	FALSE	0.37133	1.73159	0.0913184	-4.84201
CB_T0_v_AB_T0	CB_T0	AB_T0	CD82	1.80223	0.000588528	ENSG00000085117	CD82	11	protein_coding	CD82 molecule [Source:HGNC Symbol;Acc:HGNC:6210]	FALSE	FALSE	FALSE	FALSE	6.43983	5.02396	1.18365e-05	2.95613
CB_T0_v_AB_T0	CB_T0	AB_T0	ENSG00000255872	1.80205	0.549061	ENSG00000255872		9	protein_coding	novel transcript	FALSE	TRUE	FALSE	FALSE	-1.52407	1.18046	0.245026	-4.94557
CB_T0_v_AB_T0	CB_T0	AB_T0	ENSG00000229694	1.80173	0.281286	ENSG00000229694		9	lncRNA	long intergenic non-protein coding RNA 484 [Source:NCBI gene (formerly Entrezgene);Acc:100129347]	FALSE	TRUE	FALSE	FALSE	-2.84946	1.86742	0.0694357	-4.12437
CB_T0_v_AB_T0	CB_T0	AB_T0	NCALD	1.80056	0.0228048	ENSG00000104490	NCALD	8	protein_coding	neurocalcin delta [Source:HGNC Symbol;Acc:HGNC:7655]	FALSE	FALSE	FALSE	FALSE	1.55672	3.43243	0.00143896	-1.26461
CB_T0_v_AB_T0	CB_T0	AB_T0	PASK	1.79833	2.31922e-06	ENSG00000115687	PASK	2	protein_coding	PAS domain containing serine/threonine kinase [Source:HGNC Symbol;Acc:HGNC:17270]	FALSE	FALSE	FALSE	FALSE	6.9167	7.23404	1.07545e-08	9.37968
CB_T0_v_AB_T0	CB_T0	AB_T0	ENSG00000291094	1.79662	0.169037	ENSG00000291094		9	lncRNA	novel transcript	FALSE	TRUE	FALSE	FALSE	-0.607947	2.26701	0.0290605	-3.73924
CB_T0_v_AB_T0	CB_T0	AB_T0	RN7SL370P	1.79554	0.26342	ENSG00000243437	RN7SL370P	1	misc_RNA	RNA, 7SL, cytoplasmic 370, pseudogene [Source:HGNC Symbol;Acc:HGNC:46386]	FALSE	FALSE	FALSE	FALSE	-2.75953	1.92392	0.0617477	-4.00825
CB_T0_v_AB_T0	CB_T0	AB_T0	ENSG00000287666	1.79529	0.285073	ENSG00000287666		11	lncRNA	novel transcript	FALSE	TRUE	FALSE	FALSE	-2.0557	1.85667	0.0709874	-4.13307
CB_T0_v_AB_T0	CB_T0	AB_T0	ENSG00000276668	1.79452	0.20612	ENSG00000276668		11	lncRNA	novel transcript, sense intronic to OVCH2	FALSE	TRUE	FALSE	FALSE	-3.37335	2.11709	0.0407389	-3.71769
CB_T0_v_AB_T0	CB_T0	AB_T0	TCF24	1.79392	0.171732	ENSG00000261787	TCF24	8	protein_coding	transcription factor 24 [Source:HGNC Symbol;Acc:HGNC:32275]	FALSE	FALSE	FALSE	FALSE	-2.58366	2.25418	0.0299277	-3.54324
CB_T0_v_AB_T0	CB_T0	AB_T0	LINC01010	1.79282	0.0891275	ENSG00000236700	LINC01010	6	lncRNA	long intergenic non-protein coding RNA 1010 [Source:HGNC Symbol;Acc:HGNC:48978]	FALSE	FALSE	FALSE	FALSE	-1.75139	2.6906	0.0104769	-2.72866
CB_T0_v_AB_T0	CB_T0	AB_T0	GTSF1L	1.79187	0.260317	ENSG00000124196	GTSF1L	20	protein_coding	gametocyte specific factor 1 like [Source:HGNC Symbol;Acc:HGNC:16198]	FALSE	FALSE	FALSE	FALSE	-2.31242	1.93359	0.0605081	-4.09856
CB_T0_v_AB_T0	CB_T0	AB_T0	ENSG00000286365	1.79154	0.179	ENSG00000286365		22	lncRNA	novel transcript, antisense to YPEL1	FALSE	TRUE	FALSE	FALSE	-3.23122	2.22494	0.0319915	-3.56044
CB_T0_v_AB_T0	CB_T0	AB_T0	C1orf53	1.79047	0.431625	ENSG00000203724	C1orf53	1	protein_coding	chromosome 1 open reading frame 53 [Source:HGNC Symbol;Acc:HGNC:30003]	FALSE	FALSE	FALSE	FALSE	-2.45814	1.46393	0.151294	-4.51554
CB_T0_v_AB_T0	CB_T0	AB_T0	TSPAN1	1.78998	0.125151	ENSG00000117472	TSPAN1	1	protein_coding	tetraspanin 1 [Source:HGNC Symbol;Acc:HGNC:20657]	FALSE	FALSE	FALSE	FALSE	-1.18988	2.46986	0.0180375	-3.20433
CB_T0_v_AB_T0	CB_T0	AB_T0	CGB7	1.78981	0.498684	ENSG00000196337	CGB7	19	protein_coding	chorionic gonadotropin subunit beta 7 [Source:HGNC Symbol;Acc:HGNC:16451]	FALSE	FALSE	FALSE	FALSE	-2.88984	1.30346	0.200125	-4.66257
CB_T0_v_AB_T0	CB_T0	AB_T0	ENSG00000257545	1.78934	0.150235	ENSG00000257545		12	lncRNA	novel transcript, antisense to POLR3B, RFX4 and RIC8B.	FALSE	TRUE	FALSE	FALSE	-1.09671	2.35368	0.0237677	-3.38502
CB_T0_v_AB_T0	CB_T0	AB_T0	VN1R108P	1.78611	0.275177	ENSG00000230772	VN1R108P	20	unprocessed_pseudogene	vomeronasal 1 receptor 108 pseudogene [Source:HGNC Symbol;Acc:HGNC:37432]	FALSE	FALSE	FALSE	FALSE	-2.59478	1.88515	0.0669397	-4.04699
CB_T0_v_AB_T0	CB_T0	AB_T0	KANK4	1.78285	0.337881	ENSG00000132854	KANK4	1	protein_coding	KN motif and ankyrin repeat domains 4 [Source:HGNC Symbol;Acc:HGNC:27263]	FALSE	FALSE	FALSE	FALSE	-2.11908	1.70522	0.0961759	-4.36457
CB_T0_v_AB_T0	CB_T0	AB_T0	KLRK1	1.78205	0.130565	ENSG00000213809	KLRK1	12	protein_coding	killer cell lectin like receptor K1 [Source:HGNC Symbol;Acc:HGNC:18788]	FALSE	FALSE	FALSE	FALSE	0.48196	2.44365	0.0192078	-3.50391
CB_T0_v_AB_T0	CB_T0	AB_T0	ZNF135	1.78168	0.00285474	ENSG00000176293	ZNF135	19	protein_coding	zinc finger protein 135 [Source:HGNC Symbol;Acc:HGNC:12919]	FALSE	FALSE	FALSE	FALSE	1.51037	4.37326	8.9482e-05	1.23784
CB_T0_v_AB_T0	CB_T0	AB_T0	FAF1-AS1	1.78155	0.159942	ENSG00000225767	FAF1-AS1	1	lncRNA	FAF1 antisense RNA 1 [Source:HGNC Symbol;Acc:HGNC:40228]	FALSE	FALSE	FALSE	FALSE	-1.9495	2.30639	0.0265369	-3.42257
CB_T0_v_AB_T0	CB_T0	AB_T0	KIAA1671	1.77982	7.04211e-05	ENSG00000197077	KIAA1671	22	protein_coding	KIAA1671 [Source:HGNC Symbol;Acc:HGNC:29345]	FALSE	FALSE	FALSE	FALSE	4.64241	5.89409	7.4835e-07	5.5083
CB_T0_v_AB_T0	CB_T0	AB_T0	DSCR9	1.77963	0.33512	ENSG00000230366	DSCR9	21	lncRNA	Down syndrome critical region 9 [Source:HGNC Symbol;Acc:HGNC:16301]	FALSE	FALSE	FALSE	FALSE	-1.25845	1.71351	0.0946255	-4.39587
CB_T0_v_AB_T0	CB_T0	AB_T0	ENSG00000253872	1.77571	0.374879	ENSG00000253872		8	lncRNA	novel transcript	FALSE	TRUE	FALSE	FALSE	-3.10392	1.60698	0.116195	-4.4362
CB_T0_v_AB_T0	CB_T0	AB_T0	NOTCH2NLR	1.77456	0.742936	ENSG00000286106	NOTCH2NLR	1	protein_coding	notch 2 N-terminal like R (pseudogene) [Source:HGNC Symbol;Acc:HGNC:53925]	FALSE	FALSE	FALSE	FALSE	0.12658	0.737208	0.465445	-5.73167
CB_T0_v_AB_T0	CB_T0	AB_T0	NEBL	1.77431	0.279007	ENSG00000078114	NEBL	10	protein_coding	nebulette [Source:HGNC Symbol;Acc:HGNC:16932]	FALSE	FALSE	FALSE	FALSE	0.0874142	1.87335	0.0685928	-4.56056
CB_T0_v_AB_T0	CB_T0	AB_T0	ENSG00000286846	1.7742	0.0748455	ENSG00000286846		X	lncRNA	novel transcript	FALSE	TRUE	FALSE	FALSE	-1.28218	2.79298	0.00807803	-2.49181
CB_T0_v_AB_T0	CB_T0	AB_T0	LRRTM2	1.77341	0.366969	ENSG00000146006	LRRTM2	5	protein_coding	leucine rich repeat transmembrane neuronal 2 [Source:HGNC Symbol;Acc:HGNC:19409]	FALSE	FALSE	FALSE	FALSE	-1.51745	1.62727	0.111801	-4.5223
CB_T0_v_AB_T0	CB_T0	AB_T0	ENSG00000289421	1.77327	0.104071	ENSG00000289421		21	lncRNA	novel transcript	FALSE	TRUE	FALSE	FALSE	-0.556688	2.59014	0.0134563	-2.97342
CB_T0_v_AB_T0	CB_T0	AB_T0	ENSG00000269043	1.77218	0.117672	ENSG00000269043		19	lncRNA	novel transcript	FALSE	TRUE	FALSE	FALSE	-1.85626	2.50717	0.0164835	-3.06252
CB_T0_v_AB_T0	CB_T0	AB_T0	ENSG00000242199	1.77144	0.38763	ENSG00000242199		3	processed_pseudogene	ribosomal protein S26 (RPS26) pseudogene	FALSE	TRUE	FALSE	FALSE	-2.33489	1.57386	0.123668	-4.44061
CB_T0_v_AB_T0	CB_T0	AB_T0	MIR663AHG	1.77119	0.101474	ENSG00000227195	MIR663AHG	20	lncRNA	MIR663A host gene [Source:HGNC Symbol;Acc:HGNC:27662]	FALSE	FALSE	FALSE	FALSE	7.69529	2.60544	0.0129573	-4.28521
CB_T0_v_AB_T0	CB_T0	AB_T0	ENSG00000286280	1.77075	0.022911	ENSG00000286280		4	lncRNA	novel transcript	FALSE	TRUE	FALSE	FALSE	-0.808863	3.4291	0.00145254	-1.09965
CB_T0_v_AB_T0	CB_T0	AB_T0	ENSG00000251660	1.77017	0.446069	ENSG00000251660		7	lncRNA	novel transcript	FALSE	TRUE	FALSE	FALSE	-3.97332	1.43044	0.160623	-4.60117
CB_T0_v_AB_T0	CB_T0	AB_T0	ENSG00000260834	1.76987	0.116608	ENSG00000260834		16	lncRNA	novel transcript	FALSE	TRUE	FALSE	FALSE	-2.83642	2.51407	0.0162098	-3.04425
CB_T0_v_AB_T0	CB_T0	AB_T0	ENSG00000289253	1.76982	0.00126133	ENSG00000289253		2	lncRNA	novel transcript	FALSE	TRUE	FALSE	FALSE	0.106954	4.71869	3.07899e-05	2.32437
CB_T0_v_AB_T0	CB_T0	AB_T0	ENSG00000262172	1.76972	0.501655	ENSG00000262172		17	lncRNA	novel transcript	FALSE	TRUE	FALSE	FALSE	-2.76381	1.29515	0.202946	-4.68061
CB_T0_v_AB_T0	CB_T0	AB_T0	FAM124A	1.76934	0.190928	ENSG00000150510	FAM124A	13	protein_coding	family with sequence similarity 124 member A [Source:HGNC Symbol;Acc:HGNC:26413]	FALSE	FALSE	FALSE	FALSE	-0.810633	2.17524	0.0357908	-3.70496
CB_T0_v_AB_T0	CB_T0	AB_T0	ENSG00000232184	1.76805	0.216042	ENSG00000232184		1	lncRNA	novel transcript	FALSE	TRUE	FALSE	FALSE	-2.78386	2.08239	0.0439707	-3.80896
CB_T0_v_AB_T0	CB_T0	AB_T0	NPIPB14P	1.76742	0.468653	ENSG00000226232	NPIPB14P	16	transcribed_unprocessed_pseudogene	nuclear pore complex interacting protein family member B14, pseudogene [Source:HGNC Symbol;Acc:HGNC:41990]	FALSE	FALSE	FALSE	FALSE	-2.65269	1.37418	0.177298	-4.7849
CB_T0_v_AB_T0	CB_T0	AB_T0	PRDX3P2	1.76702	0.228382	ENSG00000231468	PRDX3P2	1	processed_pseudogene	peroxiredoxin 3 pseudogene 2 [Source:HGNC Symbol;Acc:HGNC:39265]	FALSE	FALSE	FALSE	FALSE	-1.91685	2.03655	0.0485834	-3.80702
CB_T0_v_AB_T0	CB_T0	AB_T0	ENSG00000266998	1.76513	9.63204e-05	ENSG00000266998		17	lncRNA	novel transcript, antisense to SEPT9	FALSE	TRUE	FALSE	FALSE	1.19086	5.74892	1.18834e-06	5.3771
CB_T0_v_AB_T0	CB_T0	AB_T0	ENSG00000270409	1.76408	0.318286	ENSG00000270409		3	transcribed_unprocessed_pseudogene	chromosome 9 open reading frame 64 (C9orf64) pseudogene	FALSE	TRUE	FALSE	FALSE	-3.28646	1.75971	0.0863668	-4.23317
CB_T0_v_AB_T0	CB_T0	AB_T0	ETV2	1.75614	0.338722	ENSG00000105672	ETV2	19	protein_coding	ETS variant transcription factor 2 [Source:HGNC Symbol;Acc:HGNC:3491]	FALSE	FALSE	FALSE	FALSE	-1.43085	1.70305	0.0965852	-4.3472
CB_T0_v_AB_T0	CB_T0	AB_T0	RPL21P8	1.75592	0.202188	ENSG00000180662	RPL21P8	14	processed_pseudogene	ribosomal protein L21 pseudogene 8 [Source:HGNC Symbol;Acc:HGNC:19779]	FALSE	FALSE	FALSE	FALSE	-2.60651	2.13181	0.0394329	-3.69825
CB_T0_v_AB_T0	CB_T0	AB_T0	TRGV5P	1.75579	0.254537	ENSG00000228668	TRGV5P	7	TR_V_pseudogene	T cell receptor gamma variable 5P (pseudogene) [Source:HGNC Symbol;Acc:HGNC:12291]	FALSE	FALSE	FALSE	FALSE	-1.23466	1.95157	0.0582599	-4.23723
CB_T0_v_AB_T0	CB_T0	AB_T0	ACTG1P9	1.75567	0.198449	ENSG00000229349	ACTG1P9	6	processed_pseudogene	actin gamma 1 pseudogene 9 [Source:HGNC Symbol;Acc:HGNC:154]	FALSE	FALSE	FALSE	FALSE	-1.80128	2.14675	0.038144	-3.74502
CB_T0_v_AB_T0	CB_T0	AB_T0	ENSG00000170409	1.75549	0.169726	ENSG00000170409		7	unprocessed_pseudogene	pseudogene similar to part of stromal antigen 3 STAG3	FALSE	TRUE	FALSE	FALSE	-2.37187	2.26327	0.0293107	-3.52852
CB_T0_v_AB_T0	CB_T0	AB_T0	FZD1	1.75343	0.00124609	ENSG00000157240	FZD1	7	protein_coding	frizzled class receptor 1 [Source:HGNC Symbol;Acc:HGNC:4038]	FALSE	FALSE	FALSE	FALSE	1.6832	4.72684	3.00173e-05	2.33629
CB_T0_v_AB_T0	CB_T0	AB_T0	MIR7-3HG	1.75331	0.229724	ENSG00000176840	MIR7-3HG	19	lncRNA	MIR7-3 host gene [Source:HGNC Symbol;Acc:HGNC:30049]	FALSE	FALSE	FALSE	FALSE	-2.93152	2.03292	0.0489665	-3.85207
CB_T0_v_AB_T0	CB_T0	AB_T0	PLXNB3-AS1	1.7523	0.248574	ENSG00000232725	PLXNB3-AS1	X	lncRNA	PLXNB3 antisense RNA 1 [Source:HGNC Symbol;Acc:HGNC:40454]	FALSE	FALSE	FALSE	FALSE	-1.80275	1.97106	0.0559045	-4.0408
CB_T0_v_AB_T0	CB_T0	AB_T0	ZDHHC14	1.75215	0.00219669	ENSG00000175048	ZDHHC14	6	protein_coding	zinc finger DHHC-type palmitoyltransferase 14 [Source:HGNC Symbol;Acc:HGNC:20341]	FALSE	FALSE	FALSE	FALSE	3.26567	4.48588	6.33252e-05	1.6194
CB_T0_v_AB_T0	CB_T0	AB_T0	MIR924HG	1.75204	0.402327	ENSG00000267374	MIR924HG	18	lncRNA	MIR924 host gene [Source:HGNC Symbol;Acc:HGNC:44332]	FALSE	FALSE	FALSE	FALSE	-1.55634	1.5409	0.131484	-4.55855
CB_T0_v_AB_T0	CB_T0	AB_T0	GAL3ST4	1.75101	2.70643e-06	ENSG00000197093	GAL3ST4	7	protein_coding	galactose-3-O-sulfotransferase 4 [Source:HGNC Symbol;Acc:HGNC:24145]	FALSE	FALSE	FALSE	FALSE	4.37917	7.17168	1.3073e-08	9.34881
CB_T0_v_AB_T0	CB_T0	AB_T0	ZMIZ1	1.74794	0.0001081	ENSG00000108175	ZMIZ1	10	protein_coding	zinc finger MIZ-type containing 1 [Source:HGNC Symbol;Acc:HGNC:16493]	FALSE	FALSE	FALSE	FALSE	6.19339	5.69385	1.4161e-06	4.98658
CB_T0_v_AB_T0	CB_T0	AB_T0	ENSG00000266261	1.74793	0.300126	ENSG00000266261		17	lncRNA	novel transcript	FALSE	TRUE	FALSE	FALSE	-2.4946	1.81196	0.0777627	-4.16609
CB_T0_v_AB_T0	CB_T0	AB_T0	VWCE	1.74586	0.0778568	ENSG00000167992	VWCE	11	protein_coding	von Willebrand factor C and EGF domains [Source:HGNC Symbol;Acc:HGNC:26487]	FALSE	FALSE	FALSE	FALSE	3.04435	2.77035	0.0085595	-2.75292
CB_T0_v_AB_T0	CB_T0	AB_T0	MEOX1	1.74572	0.343497	ENSG00000005102	MEOX1	17	protein_coding	mesenchyme homeobox 1 [Source:HGNC Symbol;Acc:HGNC:7013]	FALSE	FALSE	FALSE	FALSE	-0.837711	1.68945	0.0991812	-4.46702
CB_T0_v_AB_T0	CB_T0	AB_T0	ENSG00000260899	1.74444	0.193019	ENSG00000260899		16	lncRNA	novel transcript	FALSE	TRUE	FALSE	FALSE	0.313837	2.1669	0.0364661	-3.87739
CB_T0_v_AB_T0	CB_T0	AB_T0	ENSG00000275830	1.74442	0.145447	ENSG00000275830		13	lncRNA	novel transcript	FALSE	TRUE	FALSE	FALSE	-2.18839	2.37544	0.0225831	-3.32206
CB_T0_v_AB_T0	CB_T0	AB_T0	CEP20	1.74379	0.173143	ENSG00000133393	CEP20	16	protein_coding	centrosomal protein 20 [Source:HGNC Symbol;Acc:HGNC:26435]	FALSE	FALSE	TRUE	FALSE	3.09487	2.24871	0.0303042	-4.31505
CB_T0_v_AB_T0	CB_T0	AB_T0	FOXN3-AS2	1.74374	0.00162409	ENSG00000259073	FOXN3-AS2	14	lncRNA	FOXN3 antisense RNA 2 [Source:HGNC Symbol;Acc:HGNC:30119]	FALSE	FALSE	FALSE	FALSE	0.0848872	4.61265	4.28019e-05	2.05701
CB_T0_v_AB_T0	CB_T0	AB_T0	CBX8	1.74245	0.00136453	ENSG00000141570	CBX8	17	protein_coding	chromobox 8 [Source:HGNC Symbol;Acc:HGNC:15962]	FALSE	FALSE	FALSE	FALSE	2.4792	4.68972	3.3694e-05	2.16945
CB_T0_v_AB_T0	CB_T0	AB_T0	ASPN	1.74071	0.0459109	ENSG00000106819	ASPN	9	protein_coding	asporin [Source:HGNC Symbol;Acc:HGNC:14872]	FALSE	FALSE	FALSE	FALSE	-0.0302947	3.06921	0.00391195	-1.97107
CB_T0_v_AB_T0	CB_T0	AB_T0	ENSG00000276809	1.73971	0.111703	ENSG00000276809		13	lncRNA	novel transcript, sense intronic to DNAJC3	FALSE	TRUE	FALSE	FALSE	-1.72336	2.54298	0.0151079	-2.98872
CB_T0_v_AB_T0	CB_T0	AB_T0	SYCP1	1.73869	0.198814	ENSG00000198765	SYCP1	1	protein_coding	synaptonemal complex protein 1 [Source:HGNC Symbol;Acc:HGNC:11487]	FALSE	FALSE	FALSE	FALSE	-3.10853	2.14512	0.038283	-3.67468
CB_T0_v_AB_T0	CB_T0	AB_T0	NLRP2	1.73829	0.168614	ENSG00000022556	NLRP2	19	protein_coding	NLR family pyrin domain containing 2 [Source:HGNC Symbol;Acc:HGNC:22948]	FALSE	FALSE	TRUE	FALSE	1.20633	2.26915	0.0289183	-4.0253
CB_T0_v_AB_T0	CB_T0	AB_T0	CEP55	1.73778	0.429442	ENSG00000138180	CEP55	10	protein_coding	centrosomal protein 55 [Source:HGNC Symbol;Acc:HGNC:1161]	FALSE	FALSE	FALSE	FALSE	0.187368	1.47022	0.149593	-4.52495
CB_T0_v_AB_T0	CB_T0	AB_T0	SCARNA2	1.73767	0.370508	ENSG00000278249	SCARNA2	1	scaRNA	small Cajal body-specific RNA 2 [Source:HGNC Symbol;Acc:HGNC:32558]	FALSE	FALSE	FALSE	FALSE	-3.49753	1.61646	0.114125	-4.64636
CB_T0_v_AB_T0	CB_T0	AB_T0	SNRPGP18	1.73709	0.0661224	ENSG00000257979	SNRPGP18	12	processed_pseudogene	small nuclear ribonucleoprotein polypeptide G pseudogene 18 [Source:HGNC Symbol;Acc:HGNC:49374]	FALSE	FALSE	FALSE	FALSE	-2.33248	2.86314	0.00674051	-2.35721
CB_T0_v_AB_T0	CB_T0	AB_T0	ENSG00000225806	1.73663	0.11855	ENSG00000225806		20	lncRNA	novel transcript, antisense to GNAS	FALSE	TRUE	FALSE	FALSE	-0.917891	2.50274	0.0166615	-3.17224
CB_T0_v_AB_T0	CB_T0	AB_T0	PCDHGB3	1.73527	0.301022	ENSG00000262209	PCDHGB3	5	protein_coding	protocadherin gamma subfamily B, 3 [Source:HGNC Symbol;Acc:HGNC:8710]	FALSE	FALSE	FALSE	FALSE	-2.64726	1.80899	0.078232	-4.18007
CB_T0_v_AB_T0	CB_T0	AB_T0	SLC4A9	1.73308	0.569779	ENSG00000113073	SLC4A9	5	protein_coding	solute carrier family 4 member 9 [Source:HGNC Symbol;Acc:HGNC:11035]	FALSE	FALSE	FALSE	FALSE	-2.17589	1.13151	0.264809	-4.99175
CB_T0_v_AB_T0	CB_T0	AB_T0	ENSG00000290315	1.7326	0.152833	ENSG00000290315		3	protein_coding	novel protein	FALSE	TRUE	FALSE	FALSE	1.69011	2.34199	0.0244268	-3.70194
CB_T0_v_AB_T0	CB_T0	AB_T0	PPIAL4H	1.73247	0.352103	ENSG00000270339	PPIAL4H	1	protein_coding	peptidylprolyl isomerase A like 4H [Source:HGNC Symbol;Acc:HGNC:53889]	FALSE	FALSE	FALSE	FALSE	-2.58118	1.66595	0.103806	-4.46603
CB_T0_v_AB_T0	CB_T0	AB_T0	ENSG00000240015	1.73117	0.179741	ENSG00000240015		8	lncRNA	novel transcript	FALSE	TRUE	FALSE	FALSE	-1.83694	2.22036	0.0323253	-3.62245
CB_T0_v_AB_T0	CB_T0	AB_T0	CAPG	1.73005	0.000255069	ENSG00000042493	CAPG	2	protein_coding	capping actin protein, gelsolin like [Source:HGNC Symbol;Acc:HGNC:1474]	FALSE	FALSE	FALSE	FALSE	2.23711	5.36089	4.08063e-06	4.1967
CB_T0_v_AB_T0	CB_T0	AB_T0	PBX1	1.72863	0.139541	ENSG00000185630	PBX1	1	protein_coding	PBX homeobox 1 [Source:HGNC Symbol;Acc:HGNC:8632]	FALSE	FALSE	FALSE	FALSE	0.923401	2.40344	0.0211377	-3.75773
CB_T0_v_AB_T0	CB_T0	AB_T0	MAGED4	1.72853	0.159724	ENSG00000154545	MAGED4	X	protein_coding	MAGE family member D4 [Source:HGNC Symbol;Acc:HGNC:23793]	FALSE	FALSE	FALSE	FALSE	-0.412068	2.30724	0.0264848	-3.63254
CB_T0_v_AB_T0	CB_T0	AB_T0	ANAPC1P1	1.72779	0.561766	ENSG00000233673	ANAPC1P1	2	transcribed_unprocessed_pseudogene	ANAPC1 pseudogene 1 [Source:HGNC Symbol;Acc:HGNC:44150]	FALSE	FALSE	FALSE	FALSE	-3.16996	1.15023	0.257112	-4.8468
CB_T0_v_AB_T0	CB_T0	AB_T0	MYO3B	1.7274	0.15793	ENSG00000071909	MYO3B	2	protein_coding	myosin IIIB [Source:HGNC Symbol;Acc:HGNC:15576]	FALSE	FALSE	FALSE	FALSE	-0.960048	2.31549	0.0259829	-3.46825
CB_T0_v_AB_T0	CB_T0	AB_T0	HMGN3-AS1	1.72726	0.0265815	ENSG00000270362	HMGN3-AS1	6	lncRNA	HMGN3 antisense RNA 1 [Source:HGNC Symbol;Acc:HGNC:48984]	FALSE	FALSE	FALSE	FALSE	-0.721203	3.35661	0.00178011	-1.24386
CB_T0_v_AB_T0	CB_T0	AB_T0	LINC02766	1.72683	0.00263832	ENSG00000229484	LINC02766	1	lncRNA	long intergenic non-protein coding RNA 2766 [Source:HGNC Symbol;Acc:HGNC:54286]	FALSE	FALSE	FALSE	FALSE	-0.493091	4.40556	8.1052e-05	1.48189
CB_T0_v_AB_T0	CB_T0	AB_T0	TSPYL6	1.72673	0.17483	ENSG00000178021	TSPYL6	2	protein_coding	TSPY like 6 [Source:HGNC Symbol;Acc:HGNC:14521]	FALSE	FALSE	FALSE	FALSE	-2.49801	2.24242	0.0307432	-3.62195
CB_T0_v_AB_T0	CB_T0	AB_T0	ENSG00000259935	1.72652	0.0623417	ENSG00000259935		15	lncRNA	novel transcript, intronic to KIAA1370	FALSE	TRUE	FALSE	FALSE	-3.30258	2.89744	0.00616479	-2.28577
CB_T0_v_AB_T0	CB_T0	AB_T0	LRRC37A17P	1.72626	0.338555	ENSG00000263142	LRRC37A17P	17	transcribed_unprocessed_pseudogene	leucine rich repeat containing 37 member A17, pseudogene [Source:HGNC Symbol;Acc:HGNC:48365]	FALSE	FALSE	FALSE	FALSE	-1.6011	1.70337	0.0965244	-4.51032
CB_T0_v_AB_T0	CB_T0	AB_T0	CHI3L2	1.72537	0.000463837	ENSG00000064886	CHI3L2	1	protein_coding	chitinase 3 like 2 [Source:HGNC Symbol;Acc:HGNC:1933]	FALSE	FALSE	FALSE	FALSE	3.89216	5.1232	8.65728e-06	3.12941
CB_T0_v_AB_T0	CB_T0	AB_T0	VASH1	1.72381	0.0708581	ENSG00000071246	VASH1	14	protein_coding	vasohibin 1 [Source:HGNC Symbol;Acc:HGNC:19964]	FALSE	FALSE	FALSE	FALSE	3.33867	2.82357	0.00746696	-3.19328
CB_T0_v_AB_T0	CB_T0	AB_T0	OR2C3	1.72347	0.16935	ENSG00000196242	OR2C3	1	protein_coding	olfactory receptor family 2 subfamily C member 3 [Source:HGNC Symbol;Acc:HGNC:15005]	FALSE	FALSE	FALSE	FALSE	-0.300263	2.26482	0.0292067	-3.62236
CB_T0_v_AB_T0	CB_T0	AB_T0	ENSG00000291027|UBE2Q2P1	1.72342	0.0498291	ENSG00000291027	UBE2Q2P1	15	lncRNA	UBE2Q2 pseudogene 1 [Source:HGNC Symbol;Acc:HGNC:37439]	FALSE	FALSE	TRUE	FALSE	0.97673	3.02494	0.00440371	-2.25105
CB_T0_v_AB_T0	CB_T0	AB_T0	ACSM5	1.72322	0.156247	ENSG00000183549	ACSM5	16	protein_coding	acyl-CoA synthetase medium chain family member 5 [Source:HGNC Symbol;Acc:HGNC:26060]	FALSE	FALSE	FALSE	FALSE	-2.48694	2.3239	0.0254797	-3.42553
CB_T0_v_AB_T0	CB_T0	AB_T0	LINC02520	1.72188	0.408128	ENSG00000204110	LINC02520	6	lncRNA	long intergenic non-protein coding RNA 2520 [Source:HGNC Symbol;Acc:HGNC:53511]	FALSE	FALSE	FALSE	FALSE	0.765821	1.52627	0.135081	-5.13724
CB_T0_v_AB_T0	CB_T0	AB_T0	LINC02561	1.72177	0.0897275	ENSG00000224034	LINC02561	10	lncRNA	long intergenic non-protein coding RNA 2561 [Source:HGNC Symbol;Acc:HGNC:53601]	FALSE	FALSE	FALSE	FALSE	-1.12709	2.68616	0.0105946	-2.79642
CB_T0_v_AB_T0	CB_T0	AB_T0	ENSG00000154874|CCDC144BP	1.72131	0.151218	ENSG00000154874	CCDC144BP	17	transcribed_unprocessed_pseudogene	coiled-coil domain containing 144B, pseudogene [Source:HGNC Symbol;Acc:HGNC:26704]	FALSE	FALSE	TRUE	FALSE	1.10192	2.34925	0.0240158	-3.85117
CB_T0_v_AB_T0	CB_T0	AB_T0	LINC01208	1.72114	0.284475	ENSG00000223715	LINC01208	3	lncRNA	long intergenic non-protein coding RNA 1208 [Source:HGNC Symbol;Acc:HGNC:49639]	FALSE	FALSE	FALSE	FALSE	-2.4143	1.858	0.0707944	-4.13822
CB_T0_v_AB_T0	CB_T0	AB_T0	ENSG00000225325	1.72107	0.130754	ENSG00000225325		1	lncRNA	novel transcript	FALSE	TRUE	FALSE	FALSE	-1.7947	2.44283	0.0192457	-3.18859
CB_T0_v_AB_T0	CB_T0	AB_T0	TRPS1	1.72101	0.100353	ENSG00000104447	TRPS1	8	protein_coding	transcriptional repressor GATA binding 1 [Source:HGNC Symbol;Acc:HGNC:12340]	FALSE	FALSE	FALSE	FALSE	4.33031	2.61218	0.0127428	-3.84128
CB_T0_v_AB_T0	CB_T0	AB_T0	ARHGAP32	1.7202	1.07171e-06	ENSG00000134909	ARHGAP32	11	protein_coding	Rho GTPase activating protein 32 [Source:HGNC Symbol;Acc:HGNC:17399]	FALSE	FALSE	FALSE	FALSE	5.07126	7.56724	3.81008e-09	10.7553
CB_T0_v_AB_T0	CB_T0	AB_T0	HCG20	1.72005	0.446069	ENSG00000228022	HCG20	6	lncRNA	HLA complex group 20 [Source:HGNC Symbol;Acc:HGNC:31334]	FALSE	FALSE	TRUE	FALSE	-2.70759	1.43067	0.160555	-4.62992
CB_T0_v_AB_T0	CB_T0	AB_T0	UBXN7-AS1	1.71885	0.438059	ENSG00000225822	UBXN7-AS1	3	lncRNA	UBXN7 antisense RNA 1 [Source:HGNC Symbol;Acc:HGNC:41227]	FALSE	FALSE	FALSE	FALSE	-2.59715	1.44859	0.155513	-4.59169
CB_T0_v_AB_T0	CB_T0	AB_T0	ZNF285	1.7175	0.00159755	ENSG00000267508	ZNF285	19	protein_coding	zinc finger protein 285 [Source:HGNC Symbol;Acc:HGNC:13079]	FALSE	FALSE	FALSE	FALSE	1.93014	4.62178	4.16086e-05	1.9446
CB_T0_v_AB_T0	CB_T0	AB_T0	PCBP2P1	1.71749	0.418565	ENSG00000235701	PCBP2P1	21	processed_pseudogene	poly(rC) binding protein 2 pseudogene 1 [Source:HGNC Symbol;Acc:HGNC:8649]	FALSE	FALSE	FALSE	FALSE	-2.56482	1.4988	0.142045	-4.50782
CB_T0_v_AB_T0	CB_T0	AB_T0	ENSG00000249741	1.71605	0.6697	ENSG00000249741		4	processed_pseudogene	salvador homolog 1 (Drosophila) (SAV1) pseudogene	FALSE	TRUE	FALSE	FALSE	-1.81579	0.908584	0.369198	-5.10033
CB_T0_v_AB_T0	CB_T0	AB_T0	ENSG00000215795	1.71586	0.186991	ENSG00000215795		1	processed_pseudogene	peroxisomal biogenesis factor 5 (PEX5) pseudogene	FALSE	TRUE	FALSE	FALSE	-2.25358	2.1894	0.0346697	-3.62992
CB_T0_v_AB_T0	CB_T0	AB_T0	ENSG00000269425	1.71575	0.473178	ENSG00000269425		19	lncRNA	novel transcript, antisense to STAP2	FALSE	TRUE	FALSE	FALSE	-2.81679	1.36213	0.181039	-4.63367
CB_T0_v_AB_T0	CB_T0	AB_T0	ENSG00000234686	1.71552	0.273335	ENSG00000234686		7	lncRNA	novel transcript	FALSE	TRUE	FALSE	FALSE	-2.3076	1.89086	0.0661526	-4.08902
CB_T0_v_AB_T0	CB_T0	AB_T0	ENSG00000206062	1.71547	0.22418	ENSG00000206062		X	lncRNA	novel transcript	FALSE	TRUE	FALSE	FALSE	-1.88161	2.05448	0.0467312	-3.88203
CB_T0_v_AB_T0	CB_T0	AB_T0	ENSG00000213216	1.71464	0.291947	ENSG00000213216		9	processed_pseudogene	ribosomal protein S25 (RPS25) pseudogene	FALSE	TRUE	FALSE	FALSE	-2.82742	1.83751	0.0738273	-4.14378
CB_T0_v_AB_T0	CB_T0	AB_T0	ENSG00000224950	1.71456	0.124668	ENSG00000224950		1	lncRNA	novel transcript	FALSE	TRUE	FALSE	FALSE	-0.218916	2.47233	0.0179309	-3.28143
CB_T0_v_AB_T0	CB_T0	AB_T0	ENSG00000288886	1.71374	0.030632	ENSG00000288886		2	lncRNA	novel transcript, antisense to HAAO	FALSE	TRUE	FALSE	FALSE	-1.15551	3.28189	0.00219104	-1.44861
CB_T0_v_AB_T0	CB_T0	AB_T0	RPS27AP10	1.71354	0.148093	ENSG00000240974	RPS27AP10	5	processed_pseudogene	RPS27A pseudogene 10 [Source:HGNC Symbol;Acc:HGNC:36570]	FALSE	FALSE	FALSE	FALSE	-2.19844	2.36199	0.0233088	-3.33716
CB_T0_v_AB_T0	CB_T0	AB_T0	ENSG00000286952	1.71325	0.182727	ENSG00000286952		3	lncRNA	novel transcript, antisense to DNAH12	FALSE	TRUE	FALSE	FALSE	-2.41745	2.20603	0.033392	-3.5785
CB_T0_v_AB_T0	CB_T0	AB_T0	AOAH	1.71308	0.000587521	ENSG00000136250	AOAH	7	protein_coding	acyloxyacyl hydrolase [Source:HGNC Symbol;Acc:HGNC:548]	FALSE	FALSE	FALSE	FALSE	2.91436	5.02662	1.17377e-05	2.93966
CB_T0_v_AB_T0	CB_T0	AB_T0	TMEM156	1.71278	0.000841863	ENSG00000121895	TMEM156	4	protein_coding	transmembrane protein 156 [Source:HGNC Symbol;Acc:HGNC:26260]	FALSE	FALSE	FALSE	FALSE	3.14416	4.8878	1.81528e-05	2.61688
CB_T0_v_AB_T0	CB_T0	AB_T0	ENSG00000254208	1.71221	0.165505	ENSG00000254208		8	lncRNA	novel transcript, antisense to E2F5	FALSE	TRUE	FALSE	FALSE	-2.06573	2.28213	0.028067	-3.42849
CB_T0_v_AB_T0	CB_T0	AB_T0	ENSG00000287456	1.71092	0.209829	ENSG00000287456		13	lncRNA	novel transcript, antisense to SUCLA2	FALSE	TRUE	FALSE	FALSE	-1.69906	2.10291	0.042034	-3.76965
CB_T0_v_AB_T0	CB_T0	AB_T0	SYN1	1.70971	0.186163	ENSG00000008056	SYN1	X	protein_coding	synapsin I [Source:HGNC Symbol;Acc:HGNC:11494]	FALSE	FALSE	FALSE	FALSE	-0.0670938	2.19294	0.0343938	-3.89037
CB_T0_v_AB_T0	CB_T0	AB_T0	ENSG00000290585	1.70944	0.553383	ENSG00000290585		9	lncRNA	novel transcript	FALSE	TRUE	FALSE	FALSE	-1.65122	1.16987	0.249213	-5.21935
CB_T0_v_AB_T0	CB_T0	AB_T0	ENSG00000239254	1.70811	0.201023	ENSG00000239254		7	processed_pseudogene	Male-specific lethal-3 homolog 1 (Msl3l1) pseudogene	FALSE	TRUE	FALSE	FALSE	-2.10962	2.13629	0.0390425	-3.69747
CB_T0_v_AB_T0	CB_T0	AB_T0	LCT-AS1	1.70768	0.377754	ENSG00000226806	LCT-AS1	2	lncRNA	LCT antisense RNA 1 [Source:HGNC Symbol;Acc:HGNC:40337]	FALSE	FALSE	FALSE	FALSE	-1.02433	1.59997	0.117743	-4.38749
CB_T0_v_AB_T0	CB_T0	AB_T0	MFAP5	1.70614	0.329853	ENSG00000197614	MFAP5	12	protein_coding	microfibril associated protein 5 [Source:HGNC Symbol;Acc:HGNC:29673]	FALSE	FALSE	FALSE	FALSE	-1.61888	1.72724	0.0921051	-4.62807
CB_T0_v_AB_T0	CB_T0	AB_T0	TRIQK	1.70597	0.00492842	ENSG00000205133	TRIQK	8	protein_coding	triple QxxK/R motif containing [Source:HGNC Symbol;Acc:HGNC:27828]	FALSE	FALSE	FALSE	FALSE	0.889223	4.14293	0.000180164	0.688807
CB_T0_v_AB_T0	CB_T0	AB_T0	ENSG00000249318	1.70476	0.00206482	ENSG00000249318		5	lncRNA	novel transcript	FALSE	TRUE	FALSE	FALSE	-0.489421	4.51211	5.84067e-05	1.75182
CB_T0_v_AB_T0	CB_T0	AB_T0	CDH12	1.70456	0.393434	ENSG00000154162	CDH12	5	protein_coding	cadherin 12 [Source:HGNC Symbol;Acc:HGNC:1751]	FALSE	FALSE	FALSE	FALSE	-2.93018	1.56092	0.12669	-4.50572
CB_T0_v_AB_T0	CB_T0	AB_T0	AKR1C8	1.70316	0.262999	ENSG00000264006	AKR1C8	10	protein_coding	aldo-keto reductase family 1 member C8 [Source:HGNC Symbol;Acc:HGNC:23469]	FALSE	FALSE	FALSE	FALSE	-2.45236	1.92527	0.0615725	-4.11978
CB_T0_v_AB_T0	CB_T0	AB_T0	CRMA	1.70165	0.269173	ENSG00000174403	CRMA	20	lncRNA	cardiomyocyte maturation associated lncRNA [Source:HGNC Symbol;Acc:HGNC:26393]	FALSE	FALSE	FALSE	FALSE	-1.82731	1.90419	0.0643445	-4.1141
CB_T0_v_AB_T0	CB_T0	AB_T0	ENSG00000232124	1.70163	0.0659334	ENSG00000232124		21	lncRNA	novel transcript	FALSE	TRUE	FALSE	FALSE	-0.976755	2.86512	0.00670596	-2.36385
CB_T0_v_AB_T0	CB_T0	AB_T0	RDH10-AS1	1.69961	0.505292	ENSG00000250295	RDH10-AS1	8	lncRNA	RDH10 antisense RNA 1 [Source:HGNC Symbol;Acc:HGNC:51658]	FALSE	FALSE	FALSE	FALSE	-0.447294	1.28734	0.205628	-4.92737
CB_T0_v_AB_T0	CB_T0	AB_T0	BANF1P1	1.69861	0.220083	ENSG00000258531	BANF1P1	14	processed_pseudogene	BANF1 pseudogene 1 [Source:HGNC Symbol;Acc:HGNC:20252]	FALSE	FALSE	FALSE	FALSE	-3.05093	2.06855	0.0453212	-3.83033
CB_T0_v_AB_T0	CB_T0	AB_T0	ZSCAN10	1.69786	0.543827	ENSG00000130182	ZSCAN10	16	protein_coding	zinc finger and SCAN domain containing 10 [Source:HGNC Symbol;Acc:HGNC:12997]	FALSE	FALSE	FALSE	FALSE	-3.66158	1.19289	0.240181	-4.83903
CB_T0_v_AB_T0	CB_T0	AB_T0	ENSG00000239835	1.6972	0.215958	ENSG00000239835		3	processed_pseudogene	presenilin associated, rhomboid-like (PARL) pseudogene	FALSE	TRUE	FALSE	FALSE	-2.79922	2.08317	0.0438959	-3.78621
CB_T0_v_AB_T0	CB_T0	AB_T0	CLIC4	1.69651	0.0200734	ENSG00000169504	CLIC4	1	protein_coding	chloride intracellular channel 4 [Source:HGNC Symbol;Acc:HGNC:13518]	FALSE	FALSE	FALSE	FALSE	3.10117	3.49501	0.00120543	-1.11767
CB_T0_v_AB_T0	CB_T0	AB_T0	PHB1P5	1.69641	0.121205	ENSG00000233523	PHB1P5	7	processed_pseudogene	PHB1 pseudogene 5 [Source:HGNC Symbol;Acc:HGNC:39284]	FALSE	FALSE	FALSE	FALSE	-2.52625	2.4886	0.017241	-3.19805
CB_T0_v_AB_T0	CB_T0	AB_T0	PACSIN3	1.69498	0.163744	ENSG00000165912	PACSIN3	11	protein_coding	protein kinase C and casein kinase substrate in neurons 3 [Source:HGNC Symbol;Acc:HGNC:8572]	FALSE	FALSE	FALSE	FALSE	2.22185	2.29109	0.0274931	-3.56005
CB_T0_v_AB_T0	CB_T0	AB_T0	FAM106C	1.69342	0.546618	ENSG00000288235	FAM106C	17	lncRNA	family with sequence similarity 106 member C [Source:HGNC Symbol;Acc:HGNC:38396]	FALSE	FALSE	FALSE	FALSE	-0.885397	1.1857	0.242977	-5.33994
CB_T0_v_AB_T0	CB_T0	AB_T0	ENSG00000260008	1.68969	0.131333	ENSG00000260008		11	lncRNA	novel transcript	FALSE	TRUE	FALSE	FALSE	-1.20238	2.43966	0.0193919	-3.21208
CB_T0_v_AB_T0	CB_T0	AB_T0	LINC01549	1.68912	0.277776	ENSG00000232560	LINC01549	21	lncRNA	long intergenic non-protein coding RNA 1549 [Source:HGNC Symbol;Acc:HGNC:1277]	FALSE	FALSE	FALSE	FALSE	-0.663509	1.87726	0.0680408	-4.23738
CB_T0_v_AB_T0	CB_T0	AB_T0	BFSP1	1.68856	0.439131	ENSG00000125864	BFSP1	20	protein_coding	beaded filament structural protein 1 [Source:HGNC Symbol;Acc:HGNC:1040]	FALSE	FALSE	FALSE	FALSE	-2.46964	1.44593	0.156253	-4.54117
CB_T0_v_AB_T0	CB_T0	AB_T0	ENSG00000212663	1.68802	0.240045	ENSG00000212663		X	lncRNA	novel transcript	FALSE	TRUE	FALSE	FALSE	-2.55039	2.00017	0.0525395	-3.94974
CB_T0_v_AB_T0	CB_T0	AB_T0	ENSG00000214174|AMZ2P1	1.68702	0.443538	ENSG00000214174	AMZ2P1	17	transcribed_unprocessed_pseudogene	AMZ2 pseudogene 1 [Source:HGNC Symbol;Acc:HGNC:26491]	FALSE	FALSE	TRUE	FALSE	-2.3672	1.43656	0.158884	-4.69973
CB_T0_v_AB_T0	CB_T0	AB_T0	CSPG5	1.68552	0.112122	ENSG00000114646	CSPG5	3	protein_coding	chondroitin sulfate proteoglycan 5 [Source:HGNC Symbol;Acc:HGNC:2467]	FALSE	FALSE	FALSE	FALSE	-0.0682366	2.54066	0.0151935	-3.10091
CB_T0_v_AB_T0	CB_T0	AB_T0	ENSG00000259677	1.68544	0.152658	ENSG00000259677		15	processed_pseudogene	Arginine/serine-rich coiled-coil protein (RSRC2) pseudogene	FALSE	TRUE	FALSE	FALSE	-1.79358	2.34279	0.0243812	-3.3888
CB_T0_v_AB_T0	CB_T0	AB_T0	ENSG00000275215|RNA5-8SN3	1.68529	0.185565	ENSG00000275215	RNA5-8SN3	21	rRNA	RNA, 5.8S ribosomal N3 [Source:HGNC Symbol;Acc:HGNC:53525]	FALSE	FALSE	TRUE	FALSE	3.74213	2.19483	0.0342476	-4.44116
CB_T0_v_AB_T0	CB_T0	AB_T0	ENSG00000277739	1.68529	0.185565	ENSG00000277739		21	rRNA	5.8S ribosomal RNA [Source:RFAM;Acc:RF00002]	FALSE	TRUE	FALSE	FALSE	3.74213	2.19483	0.0342476	-4.44116
CB_T0_v_AB_T0	CB_T0	AB_T0	ENSG00000278189|RNA5-8SN1	1.68529	0.185565	ENSG00000278189	RNA5-8SN1	21	rRNA	RNA, 5.8S ribosomal N1 [Source:HGNC Symbol;Acc:HGNC:53517]	FALSE	FALSE	TRUE	FALSE	3.74213	2.19483	0.0342476	-4.44116
CB_T0_v_AB_T0	CB_T0	AB_T0	RNA5-8SN2	1.68529	0.185565	ENSG00000278233	RNA5-8SN2	21	rRNA	RNA, 5.8S ribosomal N2 [Source:HGNC Symbol;Acc:HGNC:53521]	FALSE	FALSE	FALSE	FALSE	3.74213	2.19483	0.0342476	-4.44116
CB_T0_v_AB_T0	CB_T0	AB_T0	KCNQ5-AS1	1.6834	0.0260523	ENSG00000229154	KCNQ5-AS1	6	lncRNA	KCNQ5 antisense RNA 1 [Source:HGNC Symbol;Acc:HGNC:40323]	FALSE	FALSE	FALSE	FALSE	-0.668567	3.36963	0.00171648	-1.25852
CB_T0_v_AB_T0	CB_T0	AB_T0	DDX11-AS1	1.68315	0.0865673	ENSG00000245614	DDX11-AS1	12	lncRNA	DDX11 antisense RNA 1 [Source:HGNC Symbol;Acc:HGNC:44176]	FALSE	FALSE	FALSE	FALSE	-0.149428	2.70755	0.010039	-2.75586
CB_T0_v_AB_T0	CB_T0	AB_T0	ENSG00000267592	1.68309	0.279085	ENSG00000267592		17	processed_pseudogene	transmembrane protein 160 (TMEM160) pseudogene	FALSE	TRUE	FALSE	FALSE	-2.46415	1.87314	0.0686227	-4.14049
CB_T0_v_AB_T0	CB_T0	AB_T0	ENSG00000266664	1.68204	0.106117	ENSG00000266664		17	lncRNA	novel transcript	FALSE	TRUE	FALSE	FALSE	-2.21807	2.57646	0.0139176	-3.03336
CB_T0_v_AB_T0	CB_T0	AB_T0	ENSG00000286804	1.68079	0.193192	ENSG00000286804		8	lncRNA	novel transcript, sense intronic to FBXO16	FALSE	TRUE	FALSE	FALSE	-2.03917	2.16631	0.0365138	-3.65558
CB_T0_v_AB_T0	CB_T0	AB_T0	RAB32	1.68056	0.359162	ENSG00000118508	RAB32	6	protein_coding	RAB32, member RAS oncogene family [Source:HGNC Symbol;Acc:HGNC:9772]	FALSE	FALSE	FALSE	FALSE	-2.07291	1.64589	0.107892	-4.32299
CB_T0_v_AB_T0	CB_T0	AB_T0	ENSG00000289608	1.67876	0.517309	ENSG00000289608		2	lncRNA	novel transcript	FALSE	TRUE	FALSE	FALSE	-3.70001	1.25687	0.216341	-4.71799
CB_T0_v_AB_T0	CB_T0	AB_T0	ENSG00000258111	1.67832	0.0502999	ENSG00000258111		12	processed_pseudogene	ATP synthase, H+ transporting, mitochondrial Fo complex, subunit C1 (subunit 9) (ATP5G1) pseudogene	FALSE	TRUE	FALSE	FALSE	-2.4692	3.01941	0.00446909	-2.01659
CB_T0_v_AB_T0	CB_T0	AB_T0	MYBL2	1.67795	0.631895	ENSG00000101057	MYBL2	20	protein_coding	MYB proto-oncogene like 2 [Source:HGNC Symbol;Acc:HGNC:7548]	FALSE	FALSE	FALSE	FALSE	1.32039	0.995177	0.325837	-4.99566
CB_T0_v_AB_T0	CB_T0	AB_T0	RARRES2	1.67678	0.406244	ENSG00000106538	RARRES2	7	protein_coding	retinoic acid receptor responder 2 [Source:HGNC Symbol;Acc:HGNC:9868]	FALSE	FALSE	FALSE	FALSE	-2.46916	1.53126	0.133845	-4.56527
CB_T0_v_AB_T0	CB_T0	AB_T0	TRIO	1.67552	0.000165813	ENSG00000038382	TRIO	5	protein_coding	trio Rho guanine nucleotide exchange factor [Source:HGNC Symbol;Acc:HGNC:12303]	FALSE	FALSE	FALSE	FALSE	4.86877	5.53027	2.38303e-06	4.44749
CB_T0_v_AB_T0	CB_T0	AB_T0	ENSG00000254527|ENPP7P12	1.67368	0.133368	ENSG00000254527	ENPP7P12	8	processed_pseudogene	ectonucleotide pyrophosphatase/phosphodiesterase 7 pseudogene 12 [Source:HGNC Symbol;Acc:HGNC:48697]	FALSE	FALSE	TRUE	FALSE	-2.4365	2.43038	0.0198264	-3.22249
CB_T0_v_AB_T0	CB_T0	AB_T0	LINC01242	1.67344	0.161632	ENSG00000280683	LINC01242	9	lncRNA	long intergenic non-protein coding RNA 1242 [Source:HGNC Symbol;Acc:HGNC:49810]	FALSE	FALSE	FALSE	FALSE	-2.18429	2.2992	0.0269823	-3.4987
CB_T0_v_AB_T0	CB_T0	AB_T0	IQCM	1.67339	0.181422	ENSG00000234828	IQCM	4	protein_coding	IQ motif containing M [Source:HGNC Symbol;Acc:HGNC:53443]	FALSE	FALSE	FALSE	FALSE	-1.2237	2.21155	0.0329781	-3.7556
CB_T0_v_AB_T0	CB_T0	AB_T0	SHANK1	1.67145	0.351842	ENSG00000161681	SHANK1	19	protein_coding	SH3 and multiple ankyrin repeat domains 1 [Source:HGNC Symbol;Acc:HGNC:15474]	FALSE	FALSE	FALSE	FALSE	-1.01569	1.66722	0.10355	-4.62042
CB_T0_v_AB_T0	CB_T0	AB_T0	RNU6-759P	1.67086	0.246895	ENSG00000252549	RNU6-759P	20	snRNA	RNA, U6 small nuclear 759, pseudogene [Source:HGNC Symbol;Acc:HGNC:47722]	FALSE	FALSE	FALSE	FALSE	-2.24647	1.9765	0.0552615	-3.9555
CB_T0_v_AB_T0	CB_T0	AB_T0	STPG4	1.67079	0.0133744	ENSG00000239605	STPG4	2	protein_coding	sperm-tail PG-rich repeat containing 4 [Source:HGNC Symbol;Acc:HGNC:26850]	FALSE	FALSE	FALSE	FALSE	-0.432227	3.6996	0.000669803	-0.406395
CB_T0_v_AB_T0	CB_T0	AB_T0	DEPDC1B	1.67023	0.114544	ENSG00000035499	DEPDC1B	5	protein_coding	DEP domain containing 1B [Source:HGNC Symbol;Acc:HGNC:24902]	FALSE	FALSE	FALSE	FALSE	1.56154	2.52594	0.0157488	-3.21301
CB_T0_v_AB_T0	CB_T0	AB_T0	ENSG00000288821	1.66957	0.173277	ENSG00000288821		16	lncRNA	novel transcript, sense intronic to WWOX	FALSE	TRUE	FALSE	FALSE	-2.33845	2.24793	0.0303585	-3.54887
CB_T0_v_AB_T0	CB_T0	AB_T0	LIMS2	1.66942	2.79685e-06	ENSG00000072163	LIMS2	2	protein_coding	LIM zinc finger domain containing 2 [Source:HGNC Symbol;Acc:HGNC:16084]	FALSE	FALSE	FALSE	FALSE	3.62311	7.15865	1.36179e-08	9.56984
CB_T0_v_AB_T0	CB_T0	AB_T0	RPL7AP48	1.66827	0.0212916	ENSG00000237088	RPL7AP48	9	processed_pseudogene	ribosomal protein L7a pseudogene 48 [Source:HGNC Symbol;Acc:HGNC:35953]	FALSE	FALSE	FALSE	FALSE	-1.82138	3.46705	0.00130491	-0.985811
CB_T0_v_AB_T0	CB_T0	AB_T0	SESTD1	1.66598	0.0348396	ENSG00000187231	SESTD1	2	protein_coding	SEC14 and spectrin domain containing 1 [Source:HGNC Symbol;Acc:HGNC:18379]	FALSE	FALSE	FALSE	FALSE	2.90251	3.21232	0.00265354	-2.04249
CB_T0_v_AB_T0	CB_T0	AB_T0	ENSG00000256966	1.66486	0.611221	ENSG00000256966		9	protein_coding	novel transcript	FALSE	TRUE	FALSE	FALSE	-2.09383	1.04003	0.304784	-4.96629
CB_T0_v_AB_T0	CB_T0	AB_T0	PKNOX2	1.66424	0.202435	ENSG00000165495	PKNOX2	11	protein_coding	PBX/knotted 1 homeobox 2 [Source:HGNC Symbol;Acc:HGNC:16714]	FALSE	FALSE	FALSE	FALSE	-0.267888	2.13063	0.0395358	-3.97867
CB_T0_v_AB_T0	CB_T0	AB_T0	ASPM	1.66406	0.18111	ENSG00000066279	ASPM	1	protein_coding	assembly factor for spindle microtubules [Source:HGNC Symbol;Acc:HGNC:19048]	FALSE	FALSE	FALSE	FALSE	1.75413	2.21296	0.0328724	-3.70163
CB_T0_v_AB_T0	CB_T0	AB_T0	ENSG00000261147	1.66406	0.492653	ENSG00000261147		15	protein_coding	novel protein	FALSE	TRUE	FALSE	FALSE	-2.40975	1.31751	0.19542	-4.88218
CB_T0_v_AB_T0	CB_T0	AB_T0	ENSG00000258402	1.66371	0.414872	ENSG00000258402		14	lncRNA	novel transcript	FALSE	TRUE	FALSE	FALSE	-2.36047	1.50943	0.139317	-4.57888
CB_T0_v_AB_T0	CB_T0	AB_T0	MIR5189	1.66255	0.462258	ENSG00000263456	MIR5189	16	miRNA	microRNA 5189 [Source:HGNC Symbol;Acc:HGNC:43515]	FALSE	FALSE	FALSE	FALSE	-2.10351	1.38951	0.172628	-4.7053
CB_T0_v_AB_T0	CB_T0	AB_T0	MAFTRR	1.66254	0.38816	ENSG00000261390	MAFTRR	16	lncRNA	MAF transcriptional regulator RNA [Source:HGNC Symbol;Acc:HGNC:51525]	FALSE	FALSE	FALSE	FALSE	-2.27897	1.57293	0.123882	-4.54969
CB_T0_v_AB_T0	CB_T0	AB_T0	SETP10	1.66158	0.271657	ENSG00000231905	SETP10	1	processed_pseudogene	SET pseudogene 10 [Source:HGNC Symbol;Acc:HGNC:42929]	FALSE	FALSE	FALSE	FALSE	-2.72839	1.89621	0.0654212	-4.11501
CB_T0_v_AB_T0	CB_T0	AB_T0	ZNF75CP	1.65862	0.250194	ENSG00000288393	ZNF75CP	11	transcribed_processed_pseudogene	zinc finger protein 75C, pseudogene [Source:HGNC Symbol;Acc:HGNC:13148]	FALSE	FALSE	FALSE	FALSE	-3.04361	1.96646	0.0564528	-4.01125
CB_T0_v_AB_T0	CB_T0	AB_T0	ATE1OSP	1.65855	0.25612	ENSG00000226864	ATE1OSP	10	transcribed_unitary_pseudogene	ATE1 opposite strand, pseudogene [Source:HGNC Symbol;Acc:HGNC:49496]	FALSE	FALSE	FALSE	FALSE	-1.57355	1.94568	0.0589874	-4.09139
CB_T0_v_AB_T0	CB_T0	AB_T0	ATP9A	1.65688	0.434239	ENSG00000054793	ATP9A	20	protein_coding	ATPase phospholipid transporting 9A (putative) [Source:HGNC Symbol;Acc:HGNC:13540]	FALSE	FALSE	FALSE	FALSE	-1.24237	1.45704	0.153177	-4.58379
CB_T0_v_AB_T0	CB_T0	AB_T0	ENSG00000286329	1.65577	0.277118	ENSG00000286329		3	lncRNA	novel transcript	FALSE	TRUE	FALSE	FALSE	-2.55651	1.87928	0.0677574	-4.09357
CB_T0_v_AB_T0	CB_T0	AB_T0	CASKIN1	1.65467	0.420413	ENSG00000167971	CASKIN1	16	protein_coding	CASK interacting protein 1 [Source:HGNC Symbol;Acc:HGNC:20879]	FALSE	FALSE	FALSE	FALSE	1.32274	1.49394	0.143307	-5.22303
CB_T0_v_AB_T0	CB_T0	AB_T0	KLHL3	1.65461	0.00147985	ENSG00000146021	KLHL3	5	protein_coding	kelch like family member 3 [Source:HGNC Symbol;Acc:HGNC:6354]	FALSE	FALSE	FALSE	FALSE	3.43522	4.65615	3.73994e-05	1.8065
CB_T0_v_AB_T0	CB_T0	AB_T0	SPATA3-AS1	1.65246	0.501291	ENSG00000238062	SPATA3-AS1	2	lncRNA	SPATA3 antisense RNA 1 (head to head) [Source:HGNC Symbol;Acc:HGNC:28013]	FALSE	FALSE	FALSE	FALSE	-2.57465	1.29615	0.202605	-4.70603
CB_T0_v_AB_T0	CB_T0	AB_T0	ENSG00000276148	1.65119	0.201111	ENSG00000276148		12	lncRNA	novel transcript, antisense to DNM1L	FALSE	TRUE	FALSE	FALSE	-2.29391	2.13546	0.0391145	-3.73452
CB_T0_v_AB_T0	CB_T0	AB_T0	ENSG00000250644	1.65087	0.000239009	ENSG00000250644		11	protein_coding	novel protein	FALSE	TRUE	FALSE	FALSE	1.00509	5.38677	3.75904e-06	4.30351
CB_T0_v_AB_T0	CB_T0	AB_T0	WASF3	1.65037	0.517309	ENSG00000132970	WASF3	13	protein_coding	WASP family member 3 [Source:HGNC Symbol;Acc:HGNC:12734]	FALSE	FALSE	FALSE	FALSE	-2.79455	1.25697	0.216303	-4.88113
CB_T0_v_AB_T0	CB_T0	AB_T0	ENSG00000259654	1.64855	0.240804	ENSG00000259654		15	lncRNA	novel transcript, antisense to SEC11A	FALSE	TRUE	FALSE	FALSE	-2.64963	1.99779	0.0528079	-3.94772
CB_T0_v_AB_T0	CB_T0	AB_T0	ENSG00000228334	1.6484	0.186953	ENSG00000228334		7	lncRNA	novel transcript	FALSE	TRUE	FALSE	FALSE	-2.20877	2.18981	0.0346376	-3.6192
CB_T0_v_AB_T0	CB_T0	AB_T0	ZBTB12	1.64831	0.729966	ENSG00000204366	ZBTB12	6	protein_coding	zinc finger and BTB domain containing 12 [Source:HGNC Symbol;Acc:HGNC:19066]	FALSE	FALSE	TRUE	FALSE	0.0898082	0.767198	0.447623	-5.50413
CB_T0_v_AB_T0	CB_T0	AB_T0	RPL17P15	1.64685	0.126643	ENSG00000229326	RPL17P15	2	processed_pseudogene	ribosomal protein L17 pseudogene 15 [Source:HGNC Symbol;Acc:HGNC:36889]	FALSE	FALSE	FALSE	FALSE	-2.85012	2.46234	0.0183667	-3.13168
CB_T0_v_AB_T0	CB_T0	AB_T0	ENSG00000271980	1.64668	0.264691	ENSG00000271980		5	lncRNA	novel transcript, antisense to CCT5	FALSE	TRUE	FALSE	FALSE	-1.46922	1.91973	0.062291	-4.06871
CB_T0_v_AB_T0	CB_T0	AB_T0	ENSG00000270462	1.64638	0.220808	ENSG00000270462		2	lncRNA	novel transcript, antisense to C2orf3	FALSE	TRUE	FALSE	FALSE	-1.72909	2.06623	0.0455511	-3.83382
CB_T0_v_AB_T0	CB_T0	AB_T0	RNA5SP39	1.64613	0.208212	ENSG00000223177	RNA5SP39	13	rRNA_pseudogene	RNA, 5S ribosomal pseudogene 39 [Source:HGNC Symbol;Acc:HGNC:42615]	FALSE	FALSE	FALSE	FALSE	-2.84251	2.10837	0.0415307	-3.79759
CB_T0_v_AB_T0	CB_T0	AB_T0	LINC02341	1.646	0.38714	ENSG00000283554	LINC02341	13	lncRNA	long intergenic non-protein coding RNA 2341 [Source:HGNC Symbol;Acc:HGNC:53261]	FALSE	FALSE	FALSE	FALSE	-1.81985	1.57473	0.123466	-4.429
CB_T0_v_AB_T0	CB_T0	AB_T0	AKNAD1	1.64539	0.350251	ENSG00000162641	AKNAD1	1	protein_coding	AKNA domain containing 1 [Source:HGNC Symbol;Acc:HGNC:28398]	FALSE	FALSE	FALSE	FALSE	-2.33564	1.67092	0.102813	-4.41332
CB_T0_v_AB_T0	CB_T0	AB_T0	DDX11L2	1.64507	0.357755	ENSG00000236397	DDX11L2	2	unprocessed_pseudogene	DEAD/H-box helicase 11 like 2 (pseudogene) [Source:HGNC Symbol;Acc:HGNC:37103]	FALSE	FALSE	FALSE	FALSE	0.385695	1.6511	0.106818	-4.90668
CB_T0_v_AB_T0	CB_T0	AB_T0	ATP2A1-AS1	1.6449	0.266555	ENSG00000260442	ATP2A1-AS1	16	lncRNA	ATP2A1 antisense RNA 1 [Source:HGNC Symbol;Acc:HGNC:51370]	FALSE	FALSE	FALSE	FALSE	0.0735356	1.91301	0.0631726	-4.18629
CB_T0_v_AB_T0	CB_T0	AB_T0	ENSG00000230715	1.64467	0.335319	ENSG00000230715		7	processed_pseudogene	novel pseudogene	FALSE	TRUE	FALSE	FALSE	-0.481656	1.71283	0.0947511	-4.54623
CB_T0_v_AB_T0	CB_T0	AB_T0	LINC02450	1.64456	0.405493	ENSG00000257114	LINC02450	12	lncRNA	long intergenic non-protein coding RNA 2450 [Source:HGNC Symbol;Acc:HGNC:53382]	FALSE	FALSE	FALSE	FALSE	-2.95778	1.53392	0.13319	-4.60138
CB_T0_v_AB_T0	CB_T0	AB_T0	SERP2	1.64434	0.358139	ENSG00000151778	SERP2	13	protein_coding	stress associated endoplasmic reticulum protein family member 2 [Source:HGNC Symbol;Acc:HGNC:20607]	FALSE	FALSE	FALSE	FALSE	-1.84282	1.6494	0.107167	-4.29447
CB_T0_v_AB_T0	CB_T0	AB_T0	PAK1	1.6439	7.52082e-08	ENSG00000149269	PAK1	11	protein_coding	p21 (RAC1) activated kinase 1 [Source:HGNC Symbol;Acc:HGNC:8590]	FALSE	FALSE	FALSE	FALSE	5.0543	8.6331	1.48385e-10	13.9567
CB_T0_v_AB_T0	CB_T0	AB_T0	TDRP	1.64367	0.710782	ENSG00000180190	TDRP	8	protein_coding	testis development related protein [Source:HGNC Symbol;Acc:HGNC:26951]	FALSE	FALSE	FALSE	FALSE	-2.39649	0.815239	0.419928	-5.26535
CB_T0_v_AB_T0	CB_T0	AB_T0	ENSG00000250068	1.64327	0.425547	ENSG00000250068		9	unprocessed_pseudogene	vacuolar protein sorting 33B (VPS33B) pseudogene	FALSE	TRUE	FALSE	FALSE	-2.88108	1.48212	0.146411	-4.54859
CB_T0_v_AB_T0	CB_T0	AB_T0	VPS13C-DT	1.64129	0.194164	ENSG00000259251	VPS13C-DT	15	lncRNA	VPS13C divergent transcript [Source:HGNC Symbol;Acc:HGNC:55425]	FALSE	FALSE	FALSE	FALSE	-2.03751	2.16207	0.0368625	-3.65834
CB_T0_v_AB_T0	CB_T0	AB_T0	TRAJ54	1.64055	0.418251	ENSG00000211836	TRAJ54	14	TR_J_gene	T cell receptor alpha joining 54 [Source:HGNC Symbol;Acc:HGNC:12086]	FALSE	FALSE	FALSE	FALSE	-2.97568	1.49958	0.141843	-4.54231
CB_T0_v_AB_T0	CB_T0	AB_T0	ARHGAP15-AS1	1.64041	0.0424296	ENSG00000231758	ARHGAP15-AS1	2	lncRNA	ARHGAP15 antisense RNA 1 [Source:HGNC Symbol;Acc:HGNC:40949]	FALSE	FALSE	FALSE	FALSE	-1.4166	3.11223	0.00348416	-1.88763
CB_T0_v_AB_T0	CB_T0	AB_T0	RGMA	1.64037	0.268591	ENSG00000182175	RGMA	15	protein_coding	repulsive guidance molecule BMP co-receptor a [Source:HGNC Symbol;Acc:HGNC:30308]	FALSE	FALSE	FALSE	FALSE	1.0307	1.90667	0.0640135	-4.60523
CB_T0_v_AB_T0	CB_T0	AB_T0	ENSG00000224698	1.64013	0.305673	ENSG00000224698		1	lncRNA	novel transcript	FALSE	TRUE	FALSE	FALSE	-1.79876	1.79681	0.0801804	-4.23468
CB_T0_v_AB_T0	CB_T0	AB_T0	ENSG00000238122	1.64013	0.305673	ENSG00000238122		1	lncRNA	novel transcript	FALSE	TRUE	FALSE	FALSE	-1.79876	1.79681	0.0801804	-4.23468
CB_T0_v_AB_T0	CB_T0	AB_T0	ENSG00000270638	1.63879	0.141396	ENSG00000270638		6	lncRNA	novel transcript	FALSE	TRUE	FALSE	FALSE	-1.85725	2.39525	0.0215513	-3.25617
CB_T0_v_AB_T0	CB_T0	AB_T0	FMN1	1.63878	0.233352	ENSG00000248905	FMN1	15	protein_coding	formin 1 [Source:HGNC Symbol;Acc:HGNC:3768]	FALSE	FALSE	FALSE	FALSE	2.50595	2.02105	0.0502359	-4.87617
CB_T0_v_AB_T0	CB_T0	AB_T0	TRAM1L1	1.63771	0.247777	ENSG00000174599	TRAM1L1	4	protein_coding	translocation associated membrane protein 1 like 1 [Source:HGNC Symbol;Acc:HGNC:28371]	FALSE	FALSE	FALSE	FALSE	-3.58811	1.97402	0.0555531	-3.87915
CB_T0_v_AB_T0	CB_T0	AB_T0	DCDC2	1.63656	0.194683	ENSG00000146038	DCDC2	6	protein_coding	doublecortin domain containing 2 [Source:HGNC Symbol;Acc:HGNC:18141]	FALSE	FALSE	FALSE	FALSE	-2.62064	2.16042	0.0369986	-3.65674
CB_T0_v_AB_T0	CB_T0	AB_T0	TRGV5	1.6361	0.489834	ENSG00000211697	TRGV5	7	TR_V_gene	T cell receptor gamma variable 5 [Source:HGNC Symbol;Acc:HGNC:12290]	FALSE	FALSE	FALSE	FALSE	-1.74426	1.32459	0.193081	-4.96591
CB_T0_v_AB_T0	CB_T0	AB_T0	ENSG00000229720	1.63598	0.343632	ENSG00000229720		6	lncRNA	novel transcript	FALSE	TRUE	FALSE	FALSE	-3.29561	1.68911	0.0992468	-4.29574
CB_T0_v_AB_T0	CB_T0	AB_T0	MIR5194	1.63484	0.156728	ENSG00000264653	MIR5194	8	miRNA	microRNA 5194 [Source:HGNC Symbol;Acc:HGNC:43498]	FALSE	FALSE	FALSE	FALSE	-2.67072	2.32186	0.0256005	-3.43807
CB_T0_v_AB_T0	CB_T0	AB_T0	C16orf95	1.63395	0.00383876	ENSG00000260456	C16orf95	16	protein_coding	chromosome 16 open reading frame 95 [Source:HGNC Symbol;Acc:HGNC:40033]	FALSE	FALSE	FALSE	FALSE	0.954755	4.2442	0.000132617	0.993513
CB_T0_v_AB_T0	CB_T0	AB_T0	ENSG00000291267	1.63388	0.21035	ENSG00000291267		16	lncRNA	novel transcript	FALSE	TRUE	FALSE	FALSE	-1.40821	2.10117	0.0421952	-3.89631
CB_T0_v_AB_T0	CB_T0	AB_T0	CA3-AS1	1.63287	0.473727	ENSG00000253549	CA3-AS1	8	lncRNA	CA3 antisense RNA 1 [Source:HGNC Symbol;Acc:HGNC:51657]	FALSE	FALSE	FALSE	FALSE	-3.03521	1.36061	0.181516	-4.67112
CB_T0_v_AB_T0	CB_T0	AB_T0	ENSG00000285677	1.63253	0.361304	ENSG00000285677		1	lncRNA	Novel transcript, antisense to SSR2	FALSE	TRUE	FALSE	FALSE	-1.23055	1.64083	0.108943	-4.45263
CB_T0_v_AB_T0	CB_T0	AB_T0	CHRDL2	1.63238	0.720713	ENSG00000054938	CHRDL2	11	protein_coding	chordin like 2 [Source:HGNC Symbol;Acc:HGNC:24168]	FALSE	FALSE	FALSE	FALSE	-3.10168	0.792109	0.433129	-5.08883
CB_T0_v_AB_T0	CB_T0	AB_T0	DIRAS1	1.63001	0.655776	ENSG00000176490	DIRAS1	19	protein_coding	DIRAS family GTPase 1 [Source:HGNC Symbol;Acc:HGNC:19127]	FALSE	FALSE	FALSE	FALSE	-2.98737	0.937794	0.354171	-4.99661
CB_T0_v_AB_T0	CB_T0	AB_T0	ENSG00000259968	1.62929	0.215738	ENSG00000259968		5	lncRNA	novel transcript	FALSE	TRUE	FALSE	FALSE	-2.51015	2.08407	0.0438095	-3.78271
CB_T0_v_AB_T0	CB_T0	AB_T0	ENSG00000269794	1.62852	0.355331	ENSG00000269794		19	processed_pseudogene	zinc finger protein family pseudogene	FALSE	TRUE	FALSE	FALSE	-2.04424	1.65764	0.105482	-4.38188
CB_T0_v_AB_T0	CB_T0	AB_T0	TMPRSS12	1.62705	0.260329	ENSG00000186452	TMPRSS12	12	protein_coding	transmembrane serine protease 12 [Source:HGNC Symbol;Acc:HGNC:28779]	FALSE	FALSE	FALSE	FALSE	-2.65109	1.93291	0.0605937	-4.02064
CB_T0_v_AB_T0	CB_T0	AB_T0	ENSG00000253270	1.62672	0.0160413	ENSG00000253270		8	lncRNA	novel transcript	FALSE	TRUE	FALSE	FALSE	-2.59792	3.60823	0.000872172	-0.67987
CB_T0_v_AB_T0	CB_T0	AB_T0	SPACA4	1.62617	0.368725	ENSG00000177202	SPACA4	19	protein_coding	sperm acrosome associated 4 [Source:HGNC Symbol;Acc:HGNC:16441]	FALSE	FALSE	FALSE	FALSE	-2.18858	1.62211	0.112906	-4.32199
CB_T0_v_AB_T0	CB_T0	AB_T0	ENSG00000234902	1.62533	0.199574	ENSG00000234902		2	lncRNA	novel transcript	FALSE	TRUE	FALSE	FALSE	-2.23376	2.14143	0.0385992	-3.69762
CB_T0_v_AB_T0	CB_T0	AB_T0	ENSG00000269210	1.62518	0.520274	ENSG00000269210		2	lncRNA	novel transcript, antisense to ARHGEF33	FALSE	TRUE	FALSE	FALSE	-2.58455	1.24939	0.219033	-4.77576
CB_T0_v_AB_T0	CB_T0	AB_T0	ENSG00000289926	1.62304	0.201111	ENSG00000289926		17	lncRNA	novel transcript	FALSE	TRUE	FALSE	FALSE	-2.99755	2.13537	0.0391218	-3.71844
CB_T0_v_AB_T0	CB_T0	AB_T0	ENSG00000259276	1.62237	0.112847	ENSG00000259276		15	lncRNA	novel transcript, antisense to AKAP13	FALSE	TRUE	FALSE	FALSE	-2.23102	2.53542	0.015389	-3.07411
CB_T0_v_AB_T0	CB_T0	AB_T0	ASAH2	1.62205	0.196194	ENSG00000188611	ASAH2	10	protein_coding	N-acylsphingosine amidohydrolase 2 [Source:HGNC Symbol;Acc:HGNC:18860]	FALSE	FALSE	FALSE	FALSE	1.21038	2.15504	0.0374455	-4.09548
CB_T0_v_AB_T0	CB_T0	AB_T0	ENSG00000249141	1.62118	0.586506	ENSG00000249141		6	protein_coding	novel protein	FALSE	TRUE	FALSE	FALSE	-2.9944	1.09392	0.280756	-4.90158
CB_T0_v_AB_T0	CB_T0	AB_T0	MIR3648-2	1.62058	0.181932	ENSG00000264462	MIR3648-2	21	miRNA	microRNA 3648-2 [Source:HGNC Symbol;Acc:HGNC:50843]	FALSE	FALSE	FALSE	FALSE	5.12083	2.2091	0.033161	-4.76693
CB_T0_v_AB_T0	CB_T0	AB_T0	MIR3648-1	1.62058	0.181932	ENSG00000275708	MIR3648-1	21	miRNA	microRNA 3648-1 [Source:HGNC Symbol;Acc:HGNC:38941]	FALSE	FALSE	FALSE	FALSE	5.12083	2.2091	0.033161	-4.76693
CB_T0_v_AB_T0	CB_T0	AB_T0	CAVIN1	1.61955	0.159349	ENSG00000177469	CAVIN1	17	protein_coding	caveolae associated protein 1 [Source:HGNC Symbol;Acc:HGNC:9688]	FALSE	FALSE	FALSE	FALSE	-0.973973	2.30886	0.0263858	-3.44917
CB_T0_v_AB_T0	CB_T0	AB_T0	ENSG00000288965	1.61941	0.0164443	ENSG00000288965		5	lncRNA	novel transcript, sense intronic to CAMK4	FALSE	TRUE	FALSE	FALSE	0.321776	3.5964	0.000902345	-0.852195
CB_T0_v_AB_T0	CB_T0	AB_T0	SMANTIS	1.61695	0.203382	ENSG00000288869	SMANTIS	2	lncRNA	SMARCA4 interacting SWI/SNF chromatin remodeling complex scaffold lncRNA [Source:HGNC Symbol;Acc:HGNC:54417]	FALSE	FALSE	FALSE	FALSE	-1.99277	2.12612	0.0399329	-3.79096
CB_T0_v_AB_T0	CB_T0	AB_T0	EPHB3	1.61681	0.310829	ENSG00000182580	EPHB3	3	protein_coding	EPH receptor B3 [Source:HGNC Symbol;Acc:HGNC:3394]	FALSE	FALSE	FALSE	FALSE	-1.75144	1.7825	0.0825203	-4.33689
CB_T0_v_AB_T0	CB_T0	AB_T0	ADAMTS9	1.61605	0.255783	ENSG00000163638	ADAMTS9	3	protein_coding	ADAM metallopeptidase with thrombospondin type 1 motif 9 [Source:HGNC Symbol;Acc:HGNC:13202]	FALSE	FALSE	FALSE	FALSE	-1.51915	1.94698	0.0588268	-4.05061
CB_T0_v_AB_T0	CB_T0	AB_T0	TNNT2	1.61532	0.226921	ENSG00000118194	TNNT2	1	protein_coding	troponin T2, cardiac type [Source:HGNC Symbol;Acc:HGNC:11949]	FALSE	FALSE	FALSE	FALSE	-1.65276	2.04204	0.0480097	-3.9837
CB_T0_v_AB_T0	CB_T0	AB_T0	DNAH14	1.61484	0.0031779	ENSG00000185842	DNAH14	1	protein_coding	dynein axonemal heavy chain 14 [Source:HGNC Symbol;Acc:HGNC:2945]	FALSE	FALSE	FALSE	FALSE	1.65114	4.32479	0.000103769	1.20915
CB_T0_v_AB_T0	CB_T0	AB_T0	ENSG00000287569	1.61438	0.501291	ENSG00000287569		20	lncRNA	novel transcript	FALSE	TRUE	FALSE	FALSE	-1.58527	1.29621	0.202585	-4.83988
CB_T0_v_AB_T0	CB_T0	AB_T0	PIFO	1.61423	0.39787	ENSG00000173947	PIFO	1	protein_coding	primary cilia formation [Source:HGNC Symbol;Acc:HGNC:27009]	FALSE	FALSE	FALSE	FALSE	-2.10913	1.5508	0.129095	-4.53273
CB_T0_v_AB_T0	CB_T0	AB_T0	HMGN2P46	1.61366	0.169956	ENSG00000179362	HMGN2P46	15	transcribed_processed_pseudogene	high mobility group nucleosomal binding domain 2 pseudogene 46 [Source:HGNC Symbol;Acc:HGNC:26817]	FALSE	FALSE	FALSE	FALSE	-0.391593	2.26208	0.0293913	-3.63173
CB_T0_v_AB_T0	CB_T0	AB_T0	CALN1	1.61289	0.442176	ENSG00000183166	CALN1	7	protein_coding	calneuron 1 [Source:HGNC Symbol;Acc:HGNC:13248]	FALSE	FALSE	FALSE	FALSE	-1.24801	1.43896	0.158206	-4.85829
CB_T0_v_AB_T0	CB_T0	AB_T0	MPIG6B	1.61195	0.441504	ENSG00000204420	MPIG6B	6	protein_coding	megakaryocyte and platelet inhibitory receptor G6b [Source:HGNC Symbol;Acc:HGNC:13937]	FALSE	FALSE	TRUE	FALSE	-2.58917	1.44036	0.157814	-4.64792
CB_T0_v_AB_T0	CB_T0	AB_T0	ENSG00000259244	1.61194	0.114183	ENSG00000259244		15	lncRNA	novel transcript	FALSE	TRUE	FALSE	FALSE	-0.653303	2.52839	0.0156551	-3.12698
CB_T0_v_AB_T0	CB_T0	AB_T0	ENSG00000258455	1.61029	0.376515	ENSG00000258455		14	lncRNA	novel transcript	FALSE	TRUE	FALSE	FALSE	-2.64713	1.60309	0.117052	-4.47326
CB_T0_v_AB_T0	CB_T0	AB_T0	HVCN1	1.60997	6.52909e-06	ENSG00000122986	HVCN1	12	protein_coding	hydrogen voltage gated channel 1 [Source:HGNC Symbol;Acc:HGNC:28240]	FALSE	FALSE	FALSE	FALSE	3.53729	6.84936	3.60224e-08	8.64919
CB_T0_v_AB_T0	CB_T0	AB_T0	TCAM1P	1.60977	0.467201	ENSG00000240280	TCAM1P	17	transcribed_unitary_pseudogene	testicular cell adhesion molecule 1, pseudogene [Source:HGNC Symbol;Acc:HGNC:30707]	FALSE	FALSE	FALSE	FALSE	-1.47846	1.37738	0.176315	-4.80811
CB_T0_v_AB_T0	CB_T0	AB_T0	ENSG00000288031	1.60877	0.492653	ENSG00000288031		2	transcribed_unprocessed_pseudogene	novel pseudogene	FALSE	TRUE	FALSE	FALSE	-1.55335	1.31753	0.195413	-4.80403
CB_T0_v_AB_T0	CB_T0	AB_T0	NR2E3	1.60859	0.424909	ENSG00000278570	NR2E3	15	protein_coding	nuclear receptor subfamily 2 group E member 3 [Source:HGNC Symbol;Acc:HGNC:7974]	FALSE	FALSE	FALSE	FALSE	-2.42512	1.48354	0.146037	-4.66906
CB_T0_v_AB_T0	CB_T0	AB_T0	RN7SL229P	1.60764	0.432101	ENSG00000242811	RN7SL229P	3	misc_RNA	RNA, 7SL, cytoplasmic 229, pseudogene [Source:HGNC Symbol;Acc:HGNC:46245]	FALSE	FALSE	FALSE	FALSE	-2.21513	1.46242	0.151707	-4.63666
CB_T0_v_AB_T0	CB_T0	AB_T0	ENSG00000286192	1.60763	0.278659	ENSG00000286192		7	protein_coding	Novel protein	FALSE	TRUE	FALSE	FALSE	1.6211	1.87449	0.0684319	-4.62077
CB_T0_v_AB_T0	CB_T0	AB_T0	OR3A2	1.60627	0.549549	ENSG00000221882	OR3A2	17	protein_coding	olfactory receptor family 3 subfamily A member 2 [Source:HGNC Symbol;Acc:HGNC:8283]	FALSE	FALSE	FALSE	FALSE	-1.02818	1.17928	0.24549	-5.13203
CB_T0_v_AB_T0	CB_T0	AB_T0	ENSG00000203327	1.60558	0.0668533	ENSG00000203327		2	lncRNA	novel transcript	FALSE	TRUE	FALSE	FALSE	-1.07119	2.85671	0.00685391	-2.43407
CB_T0_v_AB_T0	CB_T0	AB_T0	ENSG00000260613	1.60455	0.438059	ENSG00000260613		22	lncRNA	novel transcript	FALSE	TRUE	FALSE	FALSE	-3.05261	1.44858	0.155516	-4.60174
CB_T0_v_AB_T0	CB_T0	AB_T0	IQCF2	1.60433	0.220719	ENSG00000184345	IQCF2	3	protein_coding	IQ motif containing F2 [Source:HGNC Symbol;Acc:HGNC:31815]	FALSE	FALSE	FALSE	FALSE	-3.1624	2.06654	0.0455205	-3.80321
CB_T0_v_AB_T0	CB_T0	AB_T0	ENSG00000264063	1.60419	0.237679	ENSG00000264063		21	miRNA		FALSE	TRUE	FALSE	FALSE	2.9383	2.00819	0.0516449	-4.76264
CB_T0_v_AB_T0	CB_T0	AB_T0	ENSG00000277437	1.60419	0.237679	ENSG00000277437		21	miRNA		FALSE	TRUE	FALSE	FALSE	2.9383	2.00819	0.0516449	-4.76264
CB_T0_v_AB_T0	CB_T0	AB_T0	SMAD6	1.60386	0.0929287	ENSG00000137834	SMAD6	15	protein_coding	SMAD family member 6 [Source:HGNC Symbol;Acc:HGNC:6772]	FALSE	FALSE	FALSE	FALSE	-1.80519	2.66234	0.0112467	-2.97162
CB_T0_v_AB_T0	CB_T0	AB_T0	KDM4D	1.6013	0.146132	ENSG00000186280	KDM4D	11	protein_coding	lysine demethylase 4D [Source:HGNC Symbol;Acc:HGNC:25498]	FALSE	FALSE	FALSE	FALSE	-0.318295	2.37218	0.0227572	-3.36127
CB_T0_v_AB_T0	CB_T0	AB_T0	GRAMD1B	1.59908	9.9981e-06	ENSG00000023171	GRAMD1B	11	protein_coding	GRAM domain containing 1B [Source:HGNC Symbol;Acc:HGNC:29214]	FALSE	FALSE	FALSE	FALSE	4.36174	6.66496	6.45213e-08	8.04004
CB_T0_v_AB_T0	CB_T0	AB_T0	ENSG00000250038	1.59906	0.312039	ENSG00000250038		4	lncRNA	novel transcript	FALSE	TRUE	FALSE	FALSE	-2.4099	1.77768	0.0833214	-4.25495
CB_T0_v_AB_T0	CB_T0	AB_T0	ENSG00000229190	1.59881	0.0603992	ENSG00000229190		10	lncRNA	novel transcript	FALSE	TRUE	FALSE	FALSE	-2.07791	2.91754	0.005849	-2.22879
CB_T0_v_AB_T0	CB_T0	AB_T0	ENSG00000288604	1.59878	0.324008	ENSG00000288604		15	transcribed_processed_pseudogene	SLAIN motif family member 2 (SLAIN2) pseudogene	FALSE	TRUE	FALSE	FALSE	-1.74206	1.74454	0.089009	-4.34043
CB_T0_v_AB_T0	CB_T0	AB_T0	CFAP99	1.59866	0.604562	ENSG00000206113	CFAP99	4	protein_coding	cilia and flagella associated protein 99 [Source:HGNC Symbol;Acc:HGNC:51180]	FALSE	FALSE	FALSE	FALSE	-3.5695	1.05545	0.29777	-4.88282
CB_T0_v_AB_T0	CB_T0	AB_T0	ENSG00000264701	1.59841	0.458116	ENSG00000264701		17	lncRNA	novel transcript, antisense to CDK5RAP3	FALSE	TRUE	FALSE	FALSE	-3.75078	1.40065	0.169293	-4.64281
CB_T0_v_AB_T0	CB_T0	AB_T0	TSPAN2	1.59831	0.00572582	ENSG00000134198	TSPAN2	1	protein_coding	tetraspanin 2 [Source:HGNC Symbol;Acc:HGNC:20659]	FALSE	FALSE	FALSE	FALSE	0.49342	4.08305	0.000215731	0.468207
CB_T0_v_AB_T0	CB_T0	AB_T0	ZDHHC3	1.59669	1.31336e-06	ENSG00000163812	ZDHHC3	3	protein_coding	zinc finger DHHC-type palmitoyltransferase 3 [Source:HGNC Symbol;Acc:HGNC:18470]	FALSE	FALSE	FALSE	FALSE	6.05781	7.47235	5.11504e-09	10.3265
CB_T0_v_AB_T0	CB_T0	AB_T0	ENSG00000258843	1.59613	0.354767	ENSG00000258843		14	lncRNA	novel transcript, antisense to NIN	FALSE	TRUE	FALSE	FALSE	-2.71817	1.65917	0.105171	-4.37876
CB_T0_v_AB_T0	CB_T0	AB_T0	BNIP5	1.59583	0.474845	ENSG00000189325	BNIP5	6	protein_coding	BCL2 interacting protein 5 [Source:HGNC Symbol;Acc:HGNC:33769]	FALSE	FALSE	FALSE	FALSE	-2.24045	1.35817	0.182282	-4.73775
CB_T0_v_AB_T0	CB_T0	AB_T0	TOX2	1.59568	0.0022885	ENSG00000124191	TOX2	20	protein_coding	TOX high mobility group box family member 2 [Source:HGNC Symbol;Acc:HGNC:16095]	FALSE	FALSE	FALSE	FALSE	1.59981	4.46868	6.67677e-05	1.49979
CB_T0_v_AB_T0	CB_T0	AB_T0	RN7SL246P	1.59498	0.343268	ENSG00000265093	RN7SL246P	12	misc_RNA	RNA, 7SL, cytoplasmic 246, pseudogene [Source:HGNC Symbol;Acc:HGNC:46262]	FALSE	FALSE	FALSE	FALSE	-2.24879	1.69041	0.0989957	-4.36109
CB_T0_v_AB_T0	CB_T0	AB_T0	TRBV25-1	1.59384	0.526907	ENSG00000282499	TRBV25-1	7	TR_V_gene	T cell receptor beta variable 25-1 [Source:HGNC Symbol;Acc:HGNC:12205]	FALSE	FALSE	TRUE	FALSE	-1.61693	1.23374	0.224747	-5.13825
CB_T0_v_AB_T0	CB_T0	AB_T0	ENSG00000287544	1.59308	0.477148	ENSG00000287544		4	lncRNA	novel transcript	FALSE	TRUE	FALSE	FALSE	-2.43359	1.35239	0.184107	-4.86879
CB_T0_v_AB_T0	CB_T0	AB_T0	SAMD4A-AS1	1.59167	0.458568	ENSG00000285774	SAMD4A-AS1	14	lncRNA	SAMD4A antisense RNA 1 [Source:HGNC Symbol;Acc:HGNC:54803]	FALSE	FALSE	FALSE	FALSE	-1.71023	1.39973	0.169566	-4.63237
CB_T0_v_AB_T0	CB_T0	AB_T0	ALS2CL	1.59163	4.5998e-05	ENSG00000178038	ALS2CL	3	protein_coding	ALS2 C-terminal like [Source:HGNC Symbol;Acc:HGNC:20605]	FALSE	FALSE	FALSE	FALSE	4.23287	6.05519	4.47928e-07	6.02479
CB_T0_v_AB_T0	CB_T0	AB_T0	ENSG00000261529	1.59146	0.103228	ENSG00000261529		15	lncRNA	novel transcript, sense intronic to UBE3A	FALSE	TRUE	FALSE	FALSE	-1.3187	2.59562	0.0132755	-2.9233
CB_T0_v_AB_T0	CB_T0	AB_T0	SMC4	1.58899	2.25196e-08	ENSG00000113810	SMC4	3	protein_coding	structural maintenance of chromosomes 4 [Source:HGNC Symbol;Acc:HGNC:14013]	FALSE	FALSE	FALSE	FALSE	7.54149	9.11508	3.56791e-11	15.1857
CB_T0_v_AB_T0	CB_T0	AB_T0	B4GALT2	1.58894	0.196194	ENSG00000117411	B4GALT2	1	protein_coding	beta-1,4-galactosyltransferase 2 [Source:HGNC Symbol;Acc:HGNC:925]	FALSE	FALSE	FALSE	FALSE	3.17393	2.15478	0.0374678	-3.90254
CB_T0_v_AB_T0	CB_T0	AB_T0	LINC02199	1.58854	0.244341	ENSG00000250198	LINC02199	5	lncRNA	long intergenic non-protein coding RNA 2199 [Source:HGNC Symbol;Acc:HGNC:53065]	FALSE	FALSE	FALSE	FALSE	-0.896044	1.98653	0.0540934	-4.15392
CB_T0_v_AB_T0	CB_T0	AB_T0	ENSG00000270281	1.58756	0.180068	ENSG00000270281		19	processed_pseudogene	zinc finger protein 134 pseudogene	FALSE	TRUE	FALSE	FALSE	-3.52583	2.21923	0.0324084	-3.57997
CB_T0_v_AB_T0	CB_T0	AB_T0	NYNRIN	1.58709	0.541266	ENSG00000205978	NYNRIN	14	protein_coding	NYN domain and retroviral integrase containing [Source:HGNC Symbol;Acc:HGNC:20165]	FALSE	FALSE	FALSE	FALSE	-1.02252	1.19876	0.237917	-5.12625
CB_T0_v_AB_T0	CB_T0	AB_T0	ENSG00000288683	1.5861	0.400895	ENSG00000288683		22	protein_coding	novel protein, PEX26-TUBA8	FALSE	TRUE	FALSE	FALSE	1.16124	1.54399	0.130735	-4.88333
CB_T0_v_AB_T0	CB_T0	AB_T0	ENSG00000286544	1.58599	0.0821183	ENSG00000286544		13	lncRNA	novel transcript	FALSE	TRUE	FALSE	FALSE	-1.45253	2.74204	0.00919936	-2.67529
CB_T0_v_AB_T0	CB_T0	AB_T0	SPATA9	1.58421	0.179502	ENSG00000145757	SPATA9	5	protein_coding	spermatogenesis associated 9 [Source:HGNC Symbol;Acc:HGNC:22988]	FALSE	FALSE	FALSE	FALSE	-0.742857	2.22133	0.0322547	-3.64592
CB_T0_v_AB_T0	CB_T0	AB_T0	LCAL1	1.582	0.0330195	ENSG00000286042	LCAL1	6	lncRNA	lung cancer associated lncRNA 1 [Source:HGNC Symbol;Acc:HGNC:25837]	FALSE	FALSE	FALSE	FALSE	-0.667965	3.24218	0.00244469	-1.56781
CB_T0_v_AB_T0	CB_T0	AB_T0	LMO4	1.58149	9.63204e-05	ENSG00000143013	LMO4	1	protein_coding	LIM domain only 4 [Source:HGNC Symbol;Acc:HGNC:6644]	FALSE	FALSE	FALSE	FALSE	4.3027	5.7482	1.19107e-06	5.19288
CB_T0_v_AB_T0	CB_T0	AB_T0	ENSG00000253344	1.58036	0.18969	ENSG00000253344		8	lncRNA	novel transcript	FALSE	TRUE	FALSE	FALSE	-1.03695	2.17961	0.0354414	-3.72682
CB_T0_v_AB_T0	CB_T0	AB_T0	ENSG00000291273	1.58006	0.528945	ENSG00000291273		16	lncRNA	novel transcript	FALSE	TRUE	FALSE	FALSE	-0.870252	1.22723	0.227155	-5.02217
CB_T0_v_AB_T0	CB_T0	AB_T0	GLDN	1.57924	0.500819	ENSG00000186417	GLDN	15	protein_coding	gliomedin [Source:HGNC Symbol;Acc:HGNC:29514]	FALSE	FALSE	FALSE	FALSE	-2.98084	1.29757	0.202124	-4.77086
CB_T0_v_AB_T0	CB_T0	AB_T0	ENSG00000250039	1.57901	0.146274	ENSG00000250039		4	lncRNA	novel transcript	FALSE	TRUE	FALSE	FALSE	-0.986167	2.37082	0.0228302	-3.38895
CB_T0_v_AB_T0	CB_T0	AB_T0	SMN2	1.57806	0.59646	ENSG00000205571	SMN2	5	protein_coding	survival of motor neuron 2, centromeric [Source:HGNC Symbol;Acc:HGNC:11118]	FALSE	FALSE	TRUE	FALSE	3.37055	1.07235	0.290209	-6.1373
CB_T0_v_AB_T0	CB_T0	AB_T0	ENSG00000260417	1.57756	0.0432335	ENSG00000260417		16	lncRNA	novel transcript	FALSE	TRUE	FALSE	FALSE	-0.0294799	3.10232	0.00357857	-1.85909
CB_T0_v_AB_T0	CB_T0	AB_T0	METTL27	1.57506	0.292713	ENSG00000165171	METTL27	7	protein_coding	methyltransferase like 27 [Source:HGNC Symbol;Acc:HGNC:19068]	FALSE	FALSE	FALSE	FALSE	-2.05319	1.83521	0.074174	-4.39281
CB_T0_v_AB_T0	CB_T0	AB_T0	CNTN3	1.57355	0.281772	ENSG00000113805	CNTN3	3	protein_coding	contactin 3 [Source:HGNC Symbol;Acc:HGNC:2173]	FALSE	FALSE	FALSE	FALSE	0.64784	1.86567	0.0696862	-4.49378
CB_T0_v_AB_T0	CB_T0	AB_T0	PROM1	1.57338	0.593497	ENSG00000007062	PROM1	4	protein_coding	prominin 1 [Source:HGNC Symbol;Acc:HGNC:9454]	FALSE	FALSE	FALSE	FALSE	-2.01996	1.07738	0.287988	-5.08478
CB_T0_v_AB_T0	CB_T0	AB_T0	TSKS	1.57282	0.453528	ENSG00000126467	TSKS	19	protein_coding	testis specific serine kinase substrate [Source:HGNC Symbol;Acc:HGNC:30719]	FALSE	FALSE	FALSE	FALSE	-0.533762	1.41271	0.16574	-5.1727
CB_T0_v_AB_T0	CB_T0	AB_T0	DBH-AS1	1.57237	3.21054e-05	ENSG00000225756	DBH-AS1	9	lncRNA	DBH antisense RNA 1 [Source:HGNC Symbol;Acc:HGNC:24155]	FALSE	FALSE	FALSE	FALSE	4.2006	6.20256	2.8016e-07	6.41477
CB_T0_v_AB_T0	CB_T0	AB_T0	IQSEC3	1.57215	0.34225	ENSG00000120645	IQSEC3	12	protein_coding	IQ motif and Sec7 domain ArfGEF 3 [Source:HGNC Symbol;Acc:HGNC:29193]	FALSE	FALSE	TRUE	FALSE	0.517752	1.69332	0.0984364	-4.98915
CB_T0_v_AB_T0	CB_T0	AB_T0	FAM245A	1.57203	0.105596	ENSG00000228055	FAM245A	10	lncRNA	family with sequence similarity 245 member A [Source:HGNC Symbol;Acc:HGNC:45163]	FALSE	FALSE	FALSE	FALSE	-1.12294	2.57965	0.0138085	-3.00491
CB_T0_v_AB_T0	CB_T0	AB_T0	ENSG00000258010	1.57142	0.284928	ENSG00000258010		15	lncRNA	novel transcript, antisense to ARNT2	FALSE	TRUE	FALSE	FALSE	-1.96025	1.85707	0.0709293	-4.14387
CB_T0_v_AB_T0	CB_T0	AB_T0	CTDSPL	1.5713	0.00793576	ENSG00000144677	CTDSPL	3	protein_coding	CTD small phosphatase like [Source:HGNC Symbol;Acc:HGNC:16890]	FALSE	FALSE	FALSE	FALSE	2.59941	3.93173	0.00033886	-0.0172692
CB_T0_v_AB_T0	CB_T0	AB_T0	CA2	1.57107	0.207637	ENSG00000104267	CA2	8	protein_coding	carbonic anhydrase 2 [Source:HGNC Symbol;Acc:HGNC:1373]	FALSE	FALSE	FALSE	FALSE	1.0961	2.1111	0.0412818	-4.00736
CB_T0_v_AB_T0	CB_T0	AB_T0	ITGB1P1	1.57043	0.742084	ENSG00000269378	ITGB1P1	19	processed_pseudogene	integrin subunit beta 1 pseudogene 1 [Source:HGNC Symbol;Acc:HGNC:3781]	FALSE	FALSE	FALSE	FALSE	-2.42551	0.739311	0.464182	-5.21689
CB_T0_v_AB_T0	CB_T0	AB_T0	FNDC7	1.5699	0.165505	ENSG00000143107	FNDC7	1	protein_coding	fibronectin type III domain containing 7 [Source:HGNC Symbol;Acc:HGNC:26668]	FALSE	FALSE	FALSE	FALSE	-2.37702	2.28215	0.0280661	-3.49882
CB_T0_v_AB_T0	CB_T0	AB_T0	ENSG00000235051	1.56833	0.308368	ENSG00000235051		6	lncRNA	novel transcript, antisense to GCM2	FALSE	TRUE	FALSE	FALSE	-2.33204	1.78902	0.0814473	-4.24385
CB_T0_v_AB_T0	CB_T0	AB_T0	FAM166B	1.56757	0.42115	ENSG00000215187	FAM166B	9	protein_coding	family with sequence similarity 166 member B [Source:HGNC Symbol;Acc:HGNC:34242]	FALSE	FALSE	FALSE	FALSE	-2.61387	1.49142	0.143964	-4.54348
CB_T0_v_AB_T0	CB_T0	AB_T0	TANC2	1.56745	0.000375789	ENSG00000170921	TANC2	17	protein_coding	tetratricopeptide repeat, ankyrin repeat and coiled-coil containing 2 [Source:HGNC Symbol;Acc:HGNC:30212]	FALSE	FALSE	FALSE	FALSE	4.70426	5.21013	6.57827e-06	3.31859
CB_T0_v_AB_T0	CB_T0	AB_T0	VPS37D	1.56561	0.161209	ENSG00000176428	VPS37D	7	protein_coding	VPS37D subunit of ESCRT-I [Source:HGNC Symbol;Acc:HGNC:18287]	FALSE	FALSE	FALSE	FALSE	-1.70894	2.30093	0.0268745	-3.4447
CB_T0_v_AB_T0	CB_T0	AB_T0	ENSG00000290368	1.56453	0.426047	ENSG00000290368		15	lncRNA	novel transcript	FALSE	TRUE	FALSE	FALSE	-2.40604	1.48039	0.14687	-4.59626
CB_T0_v_AB_T0	CB_T0	AB_T0	TOMM40P4	1.5643	0.144895	ENSG00000213222	TOMM40P4	2	processed_pseudogene	TOMM40 pseudogene 4 [Source:HGNC Symbol;Acc:HGNC:54633]	FALSE	FALSE	TRUE	FALSE	-1.16837	2.37833	0.0224302	-3.31068
CB_T0_v_AB_T0	CB_T0	AB_T0	ENSG00000262020	1.56399	0.296103	ENSG00000262020		16	lncRNA	novel transcript, antisense to CLEC16A	FALSE	TRUE	FALSE	FALSE	-1.674	1.82394	0.0758964	-4.33769
CB_T0_v_AB_T0	CB_T0	AB_T0	ERVFRD-3	1.56375	0.529083	ENSG00000264801	ERVFRD-3	9	transcribed_processed_pseudogene	endogenous retrovirus group FRD member 3 [Source:HGNC Symbol;Acc:HGNC:49792]	FALSE	FALSE	FALSE	FALSE	-2.57318	1.22676	0.227331	-4.8055
CB_T0_v_AB_T0	CB_T0	AB_T0	ELOVL2-AS1	1.56314	0.251825	ENSG00000230314	ELOVL2-AS1	6	lncRNA	ELOVL2 antisense RNA 1 [Source:HGNC Symbol;Acc:HGNC:44156]	FALSE	FALSE	FALSE	FALSE	-2.1937	1.96126	0.0570782	-4.00595
CB_T0_v_AB_T0	CB_T0	AB_T0	CACYBPP1	1.5629	0.141861	ENSG00000225928	CACYBPP1	10	processed_pseudogene	calcyclin binding protein pseudogene 1 [Source:HGNC Symbol;Acc:HGNC:45122]	FALSE	FALSE	FALSE	FALSE	-2.53948	2.39325	0.0216536	-3.3071
CB_T0_v_AB_T0	CB_T0	AB_T0	CTDSPL2P1	1.56257	0.427457	ENSG00000236988	CTDSPL2P1	X	processed_pseudogene	CTDSPL2 pseudogene 1 [Source:HGNC Symbol;Acc:HGNC:55031]	FALSE	FALSE	FALSE	FALSE	-2.76298	1.47577	0.148102	-4.57972
CB_T0_v_AB_T0	CB_T0	AB_T0	ENSG00000215156	1.56256	0.0179261	ENSG00000215156		5	processed_pseudogene	POM121-like protein 1 pseudogene	FALSE	TRUE	FALSE	FALSE	1.85961	3.55137	0.00102661	-1.12014
CB_T0_v_AB_T0	CB_T0	AB_T0	ENSG00000173867	1.56252	0.334438	ENSG00000173867		15	protein_coding	novel transcript	FALSE	TRUE	FALSE	FALSE	0.410836	1.71504	0.0943426	-4.71796
CB_T0_v_AB_T0	CB_T0	AB_T0	ENSG00000288729	1.56128	0.117125	ENSG00000288729		12	lncRNA	novel transcript	FALSE	TRUE	FALSE	FALSE	-2.06845	2.50998	0.0163714	-3.16129
CB_T0_v_AB_T0	CB_T0	AB_T0	ENSG00000224414	1.56126	0.104616	ENSG00000224414		2	processed_pseudogene	ATPase, H+/K+ transporting, nongastric, alpha polypeptide (ATP12A) pseudogene	FALSE	TRUE	FALSE	FALSE	-0.993869	2.58689	0.0135645	-2.95736
CB_T0_v_AB_T0	CB_T0	AB_T0	ENSG00000285280	1.55875	0.112585	ENSG00000285280		1	lncRNA	novel transcript	FALSE	TRUE	FALSE	FALSE	-0.929319	2.53754	0.0153097	-3.19732
CB_T0_v_AB_T0	CB_T0	AB_T0	ENSG00000258736	1.55759	0.0764983	ENSG00000258736		14	lncRNA	novel transcript	FALSE	TRUE	FALSE	FALSE	-0.416621	2.78028	0.00834511	-2.58703
CB_T0_v_AB_T0	CB_T0	AB_T0	ENSG00000287120	1.55689	0.211213	ENSG00000287120		10	lncRNA	novel transcript	FALSE	TRUE	FALSE	FALSE	-1.97456	2.09795	0.0424952	-3.85872
CB_T0_v_AB_T0	CB_T0	AB_T0	MARCKS	1.55685	0.0739703	ENSG00000277443	MARCKS	6	protein_coding	myristoylated alanine rich protein kinase C substrate [Source:HGNC Symbol;Acc:HGNC:6759]	FALSE	FALSE	FALSE	FALSE	0.959441	2.79994	0.00793499	-2.73038
CB_T0_v_AB_T0	CB_T0	AB_T0	NDUFA4L2	1.55605	0.463205	ENSG00000185633	NDUFA4L2	12	protein_coding	NDUFA4 mitochondrial complex associated like 2 [Source:HGNC Symbol;Acc:HGNC:29836]	FALSE	FALSE	FALSE	FALSE	-0.293498	1.38609	0.173662	-4.84751
CB_T0_v_AB_T0	CB_T0	AB_T0	ENSG00000237798	1.55571	0.26235	ENSG00000237798		2	lncRNA	novel transcript, antisense WIPF1	FALSE	TRUE	FALSE	FALSE	-2.37377	1.92728	0.0613144	-4.10814
CB_T0_v_AB_T0	CB_T0	AB_T0	ENSG00000206739	1.55555	0.177073	ENSG00000206739		22	misc_RNA	Y RNA [Source:RFAM;Acc:RF00019]	FALSE	TRUE	FALSE	FALSE	-1.6082	2.23304	0.0314075	-3.69541
CB_T0_v_AB_T0	CB_T0	AB_T0	CCRL2	1.55512	0.0477783	ENSG00000121797	CCRL2	3	protein_coding	C-C motif chemokine receptor like 2 [Source:HGNC Symbol;Acc:HGNC:1612]	FALSE	FALSE	FALSE	FALSE	0.320684	3.04862	0.00413384	-2.05998
CB_T0_v_AB_T0	CB_T0	AB_T0	RN7SL778P	1.55464	0.426047	ENSG00000272412	RN7SL778P	11	misc_RNA	RNA, 7SL, cytoplasmic 778, pseudogene [Source:HGNC Symbol;Acc:HGNC:46794]	FALSE	FALSE	FALSE	FALSE	-2.71878	1.48029	0.146897	-4.57822
CB_T0_v_AB_T0	CB_T0	AB_T0	PLEKHH1	1.55431	0.106605	ENSG00000054690	PLEKHH1	14	protein_coding	pleckstrin homology, MyTH4 and FERM domain containing H1 [Source:HGNC Symbol;Acc:HGNC:17733]	FALSE	FALSE	FALSE	FALSE	1.81541	2.57339	0.0140228	-3.24595
CB_T0_v_AB_T0	CB_T0	AB_T0	FAM174A-DT	1.55332	0.305574	ENSG00000247877	FAM174A-DT	5	lncRNA	FAM174A divergent transcript [Source:HGNC Symbol;Acc:HGNC:55584]	FALSE	FALSE	FALSE	FALSE	-2.24354	1.79711	0.0801307	-4.29399
CB_T0_v_AB_T0	CB_T0	AB_T0	SCD	1.55287	0.0149376	ENSG00000099194	SCD	10	protein_coding	stearoyl-CoA desaturase [Source:HGNC Symbol;Acc:HGNC:10571]	FALSE	FALSE	FALSE	FALSE	5.94155	3.64324	0.0007885	-0.963765
CB_T0_v_AB_T0	CB_T0	AB_T0	KRR1P1	1.55263	0.012183	ENSG00000237672	KRR1P1	13	processed_pseudogene	KRR1 pseudogene 1 [Source:HGNC Symbol;Acc:HGNC:39580]	FALSE	FALSE	FALSE	FALSE	-0.604191	3.74189	0.000592251	-0.30644
CB_T0_v_AB_T0	CB_T0	AB_T0	ENSG00000230333	1.55144	0.226557	ENSG00000230333		7	lncRNA	novel transcript, antisense to THSD7A	FALSE	TRUE	FALSE	FALSE	-1.42954	2.04338	0.0478712	-3.966
CB_T0_v_AB_T0	CB_T0	AB_T0	ENSG00000223583	1.55142	0.0770882	ENSG00000223583		1	processed_pseudogene	ribosomal protein L17 (RPL17) pseudogene	FALSE	TRUE	FALSE	FALSE	-1.11153	2.77653	0.00842549	-2.55116
CB_T0_v_AB_T0	CB_T0	AB_T0	ENSG00000287724	1.5492	0.427469	ENSG00000287724		1	lncRNA	novel transcript, antisense to DHCR24	FALSE	TRUE	FALSE	FALSE	-2.64982	1.4755	0.148173	-4.57478
CB_T0_v_AB_T0	CB_T0	AB_T0	SF1-DT	1.54915	0.276151	ENSG00000269038	SF1-DT	11	lncRNA	SF1 divergent transcript [Source:HGNC Symbol;Acc:HGNC:55278]	FALSE	FALSE	FALSE	FALSE	-1.70261	1.88215	0.067357	-4.15487
CB_T0_v_AB_T0	CB_T0	AB_T0	ENSG00000266644	1.54898	0.597048	ENSG00000266644		17	lncRNA	novel transcript, antisense to LRRC37A3	FALSE	TRUE	FALSE	FALSE	-2.55451	1.07072	0.290934	-5.10201
CB_T0_v_AB_T0	CB_T0	AB_T0	ENSG00000261616	1.54897	0.0180633	ENSG00000261616		15	lncRNA	novel transcript, antisense to TTC23	FALSE	TRUE	FALSE	FALSE	-1.23054	3.54729	0.00103865	-0.801569
CB_T0_v_AB_T0	CB_T0	AB_T0	MIR4323	1.54848	0.417977	ENSG00000266226	MIR4323	19	miRNA	microRNA 4323 [Source:HGNC Symbol;Acc:HGNC:38394]	FALSE	FALSE	FALSE	FALSE	-2.00191	1.50112	0.141446	-4.64866
CB_T0_v_AB_T0	CB_T0	AB_T0	NT5C3AP1	1.54768	0.0196082	ENSG00000213492	NT5C3AP1	4	transcribed_processed_pseudogene	NT5C3A pseudogene 1 [Source:HGNC Symbol;Acc:HGNC:18530]	FALSE	FALSE	FALSE	FALSE	-0.644288	3.5069	0.00116537	-0.910983
CB_T0_v_AB_T0	CB_T0	AB_T0	CD72	1.54745	0.0284585	ENSG00000137101	CD72	9	protein_coding	CD72 molecule [Source:HGNC Symbol;Acc:HGNC:1696]	FALSE	FALSE	FALSE	FALSE	0.576194	3.32335	0.00195301	-1.46693
CB_T0_v_AB_T0	CB_T0	AB_T0	ENSG00000287057	1.54742	0.211635	ENSG00000287057		10	lncRNA	novel transcript	FALSE	TRUE	FALSE	FALSE	-2.34837	2.09656	0.0426247	-3.84271
CB_T0_v_AB_T0	CB_T0	AB_T0	ENSG00000285571	1.54731	0.0406594	ENSG00000285571		6	lncRNA	novel transcript	FALSE	TRUE	FALSE	FALSE	-0.140095	3.13137	0.00330837	-1.90706
CB_T0_v_AB_T0	CB_T0	AB_T0	ENSG00000237705	1.54687	0.0165583	ENSG00000237705		5	lncRNA	novel transcript	FALSE	TRUE	FALSE	FALSE	-0.343603	3.59204	0.000913719	-0.785034
CB_T0_v_AB_T0	CB_T0	AB_T0	RN7SL426P	1.54641	0.286982	ENSG00000263815	RN7SL426P	17	misc_RNA	RNA, 7SL, cytoplasmic 426, pseudogene [Source:HGNC Symbol;Acc:HGNC:46442]	FALSE	FALSE	FALSE	FALSE	-2.69322	1.85221	0.0716402	-4.12905
CB_T0_v_AB_T0	CB_T0	AB_T0	LINC02415	1.546	0.544346	ENSG00000248703	LINC02415	12	lncRNA	long intergenic non-protein coding RNA 2415 [Source:HGNC Symbol;Acc:HGNC:53344]	FALSE	FALSE	FALSE	FALSE	-2.58219	1.19147	0.24073	-4.89418
CB_T0_v_AB_T0	CB_T0	AB_T0	LINC03047	1.5459	0.421506	ENSG00000253633	LINC03047	8	lncRNA	long intergenic non-protein coding RNA 3047 [Source:HGNC Symbol;Acc:HGNC:56265]	FALSE	FALSE	FALSE	FALSE	-2.03039	1.49077	0.144134	-4.65811
CB_T0_v_AB_T0	CB_T0	AB_T0	ENSG00000270487	1.54535	0.200084	ENSG00000270487		6	lncRNA	novel transcript, antisense to ARID1B	FALSE	TRUE	FALSE	FALSE	-2.74938	2.13948	0.0387664	-3.73696
CB_T0_v_AB_T0	CB_T0	AB_T0	EDRF1-DT	1.54379	0.216365	ENSG00000224023	EDRF1-DT	10	lncRNA	EDRF1 divergent transcript [Source:HGNC Symbol;Acc:HGNC:54128]	FALSE	FALSE	FALSE	FALSE	-0.689422	2.08084	0.0441209	-3.99869
CB_T0_v_AB_T0	CB_T0	AB_T0	HBA1	1.54358	0.674425	ENSG00000206172	HBA1	16	protein_coding	hemoglobin subunit alpha 1 [Source:HGNC Symbol;Acc:HGNC:4823]	FALSE	FALSE	FALSE	FALSE	-2.41407	0.899737	0.373829	-5.437
CB_T0_v_AB_T0	CB_T0	AB_T0	DOK6	1.5434	0.348793	ENSG00000206052	DOK6	18	protein_coding	docking protein 6 [Source:HGNC Symbol;Acc:HGNC:28301]	FALSE	FALSE	FALSE	FALSE	1.76311	1.67438	0.102126	-5.04892
CB_T0_v_AB_T0	CB_T0	AB_T0	LINC01189	1.5433	0.413742	ENSG00000232827	LINC01189	9	lncRNA	long intergenic non-protein coding RNA 1189 [Source:HGNC Symbol;Acc:HGNC:49592]	FALSE	FALSE	FALSE	FALSE	-2.60627	1.51283	0.138453	-4.76989
CB_T0_v_AB_T0	CB_T0	AB_T0	SP7	1.54279	0.406195	ENSG00000170374	SP7	12	protein_coding	Sp7 transcription factor [Source:HGNC Symbol;Acc:HGNC:17321]	FALSE	FALSE	FALSE	FALSE	-2.43201	1.53166	0.133746	-4.51424
CB_T0_v_AB_T0	CB_T0	AB_T0	ENSG00000288819	1.54194	0.339013	ENSG00000288819		2	lncRNA	novel transcript	FALSE	TRUE	FALSE	FALSE	-2.70366	1.70206	0.0967708	-4.34211
CB_T0_v_AB_T0	CB_T0	AB_T0	TRBV6-4	1.54164	0.523368	ENSG00000211713	TRBV6-4	7	TR_V_gene	T cell receptor beta variable 6-4 [Source:HGNC Symbol;Acc:HGNC:12229]	FALSE	FALSE	TRUE	FALSE	-4.092	1.24177	0.221801	-4.78405
CB_T0_v_AB_T0	CB_T0	AB_T0	ENSG00000263280	1.5409	0.333343	ENSG00000263280		16	lncRNA	novel transcript	FALSE	TRUE	FALSE	FALSE	-2.31281	1.71811	0.0937739	-4.36901
CB_T0_v_AB_T0	CB_T0	AB_T0	LINC00350	1.54054	0.19959	ENSG00000225316	LINC00350	13	lncRNA	long intergenic non-protein coding RNA 350 [Source:HGNC Symbol;Acc:HGNC:42668]	FALSE	FALSE	FALSE	FALSE	-1.01239	2.14112	0.0386254	-3.85555
CB_T0_v_AB_T0	CB_T0	AB_T0	C1DP1	1.54019	0.688261	ENSG00000231245	C1DP1	10	processed_pseudogene	C1D nuclear receptor corepressor pseudogene 1 [Source:HGNC Symbol;Acc:HGNC:31465]	FALSE	FALSE	FALSE	FALSE	-3.50708	0.869397	0.389994	-5.02342
CB_T0_v_AB_T0	CB_T0	AB_T0	RNU6-681P	1.53996	0.332482	ENSG00000200882	RNU6-681P	3	snRNA	RNA, U6 small nuclear 681, pseudogene [Source:HGNC Symbol;Acc:HGNC:47644]	FALSE	FALSE	FALSE	FALSE	-2.81569	1.72106	0.0932321	-4.35443
CB_T0_v_AB_T0	CB_T0	AB_T0	RPH3AL-AS1	1.53932	0.189199	ENSG00000262061	RPH3AL-AS1	17	lncRNA	RPH3AL antisense RNA 1 [Source:HGNC Symbol;Acc:HGNC:55345]	FALSE	FALSE	TRUE	FALSE	-2.42049	2.18128	0.0353087	-3.89433
CB_T0_v_AB_T0	CB_T0	AB_T0	LINC02009	1.53844	0.100353	ENSG00000283646	LINC02009	3	lncRNA	long intergenic non-protein coding RNA 2009 [Source:HGNC Symbol;Acc:HGNC:52845]	FALSE	FALSE	FALSE	FALSE	-2.06258	2.61225	0.0127406	-2.97708
CB_T0_v_AB_T0	CB_T0	AB_T0	ENSG00000275418	1.53711	0.445352	ENSG00000275418		18	lncRNA	novel transcript	FALSE	TRUE	FALSE	FALSE	-3.03887	1.43287	0.159931	-4.53238
CB_T0_v_AB_T0	CB_T0	AB_T0	ENSG00000199890	1.53677	0.382381	ENSG00000199890		1	misc_RNA	Y RNA [Source:RFAM;Acc:RF00019]	FALSE	TRUE	FALSE	FALSE	-2.05845	1.58749	0.120545	-4.4437
CB_T0_v_AB_T0	CB_T0	AB_T0	PYGO1	1.53661	0.281151	ENSG00000171016	PYGO1	15	protein_coding	pygopus family PHD finger 1 [Source:HGNC Symbol;Acc:HGNC:30256]	FALSE	FALSE	FALSE	FALSE	-0.40495	1.86797	0.069357	-4.30918
CB_T0_v_AB_T0	CB_T0	AB_T0	RNU7-61P	1.5365	0.237153	ENSG00000251706	RNU7-61P	16	snRNA	RNA, U7 small nuclear 61 pseudogene [Source:HGNC Symbol;Acc:HGNC:34157]	FALSE	FALSE	FALSE	FALSE	-1.04752	2.0098	0.0514666	-3.99969
CB_T0_v_AB_T0	CB_T0	AB_T0	LINC02554	1.53445	0.199398	ENSG00000226741	LINC02554	22	lncRNA	long intergenic non-protein coding RNA 2554 [Source:HGNC Symbol;Acc:HGNC:53594]	FALSE	FALSE	FALSE	FALSE	-2.10125	2.14263	0.0384957	-3.69857
CB_T0_v_AB_T0	CB_T0	AB_T0	LRRC19	1.5343	0.0576802	ENSG00000184434	LRRC19	9	protein_coding	leucine rich repeat containing 19 [Source:HGNC Symbol;Acc:HGNC:23379]	FALSE	FALSE	FALSE	FALSE	-0.518703	2.9423	0.00548094	-2.41056
CB_T0_v_AB_T0	CB_T0	AB_T0	HSD11B1	1.53418	0.40742	ENSG00000117594	HSD11B1	1	protein_coding	hydroxysteroid 11-beta dehydrogenase 1 [Source:HGNC Symbol;Acc:HGNC:5208]	FALSE	FALSE	FALSE	FALSE	-1.46828	1.52779	0.134705	-4.50816
CB_T0_v_AB_T0	CB_T0	AB_T0	ENSG00000271882	1.53397	0.310829	ENSG00000271882		8	lncRNA	novel transcript	FALSE	TRUE	FALSE	FALSE	-2.14331	1.78248	0.0825228	-4.2275
CB_T0_v_AB_T0	CB_T0	AB_T0	SLC17A6-DT	1.5339	0.487776	ENSG00000254768	SLC17A6-DT	11	lncRNA	SLC17A6 divergent transcript [Source:HGNC Symbol;Acc:HGNC:55514]	FALSE	FALSE	FALSE	FALSE	-2.78381	1.32957	0.19145	-4.87826
CB_T0_v_AB_T0	CB_T0	AB_T0	LINC01303	1.533	0.310744	ENSG00000250548	LINC01303	14	lncRNA	long intergenic non-protein coding RNA 1303 [Source:HGNC Symbol;Acc:HGNC:50470]	FALSE	FALSE	FALSE	FALSE	-0.0318717	1.78335	0.0823791	-4.90994
CB_T0_v_AB_T0	CB_T0	AB_T0	ENSG00000257284	1.5318	0.26595	ENSG00000257284		2	lncRNA	novel transcript, antisense to ARHGAP15	FALSE	TRUE	FALSE	FALSE	-2.63554	1.91558	0.0628339	-4.07692
CB_T0_v_AB_T0	CB_T0	AB_T0	UNC5B	1.53178	0.377509	ENSG00000107731	UNC5B	10	protein_coding	unc-5 netrin receptor B [Source:HGNC Symbol;Acc:HGNC:12568]	FALSE	FALSE	FALSE	FALSE	-0.568949	1.60076	0.117569	-4.57278
CB_T0_v_AB_T0	CB_T0	AB_T0	YPEL1	1.53159	0.00980497	ENSG00000100027	YPEL1	22	protein_coding	yippee like 1 [Source:HGNC Symbol;Acc:HGNC:12845]	FALSE	FALSE	FALSE	FALSE	2.02481	3.83675	0.000448608	-0.362924
CB_T0_v_AB_T0	CB_T0	AB_T0	ENSG00000261448	1.53159	0.0758488	ENSG00000261448		16	lncRNA	novel transcript, antisense to XYLT1	FALSE	TRUE	FALSE	FALSE	-1.9519	2.78486	0.00824787	-2.50929
CB_T0_v_AB_T0	CB_T0	AB_T0	ENSG00000271752	1.53143	0.418797	ENSG00000271752		5	lncRNA	novel transcript	FALSE	TRUE	FALSE	FALSE	-2.23729	1.49781	0.142301	-4.64575
CB_T0_v_AB_T0	CB_T0	AB_T0	ZNF426-DT	1.53055	0.192098	ENSG00000278611	ZNF426-DT	19	lncRNA	ZNF426 divergent transcript [Source:HGNC Symbol;Acc:HGNC:53777]	FALSE	FALSE	FALSE	FALSE	-1.72322	2.17014	0.0362025	-3.76114
CB_T0_v_AB_T0	CB_T0	AB_T0	ENSG00000261553	1.52972	0.104039	ENSG00000261553		13	lncRNA	novel transcript	FALSE	TRUE	FALSE	FALSE	2.25665	2.59053	0.0134433	-3.39906
CB_T0_v_AB_T0	CB_T0	AB_T0	ATP2C2-AS1	1.52896	0.244998	ENSG00000261286	ATP2C2-AS1	16	lncRNA	ATP2C2 antisense RNA 1 [Source:HGNC Symbol;Acc:HGNC:53167]	FALSE	FALSE	FALSE	FALSE	-1.16668	1.98413	0.0543714	-4.14102
CB_T0_v_AB_T0	CB_T0	AB_T0	LRP5	1.52891	7.9057e-05	ENSG00000162337	LRP5	11	protein_coding	LDL receptor related protein 5 [Source:HGNC Symbol;Acc:HGNC:6697]	FALSE	FALSE	FALSE	FALSE	4.86072	5.84415	8.77413e-07	5.45835
CB_T0_v_AB_T0	CB_T0	AB_T0	H2AC6	1.52891	0.00658865	ENSG00000180573	H2AC6	6	protein_coding	H2A clustered histone 6 [Source:HGNC Symbol;Acc:HGNC:4733]	FALSE	FALSE	FALSE	FALSE	2.3155	4.0182	0.00026197	0.0154521
CB_T0_v_AB_T0	CB_T0	AB_T0	ENSG00000289579	1.52839	0.138597	ENSG00000289579		17	lncRNA	novel transcript, sense intronic to PTRF	FALSE	TRUE	FALSE	FALSE	-2.18069	2.40759	0.0209305	-3.25378
CB_T0_v_AB_T0	CB_T0	AB_T0	ENSG00000285530	1.52702	0.0252113	ENSG00000285530		1	lncRNA	novel transcript, antisense to DBT	FALSE	TRUE	FALSE	FALSE	-0.767559	3.38493	0.00164451	-1.19986
CB_T0_v_AB_T0	CB_T0	AB_T0	KIF26B	1.52691	0.369498	ENSG00000162849	KIF26B	1	protein_coding	kinesin family member 26B [Source:HGNC Symbol;Acc:HGNC:25484]	FALSE	FALSE	TRUE	FALSE	0.92908	1.62008	0.113342	-4.89196
CB_T0_v_AB_T0	CB_T0	AB_T0	ENSG00000282951	1.52682	0.161457	ENSG00000282951		19	lncRNA	novel transcript, antisense to RAB4B	FALSE	TRUE	FALSE	FALSE	-1.26725	2.29997	0.0269344	-3.52928
CB_T0_v_AB_T0	CB_T0	AB_T0	ENSG00000290062	1.52669	0.0341115	ENSG00000290062		6	lncRNA	novel transcript, antisense to NEDD9	FALSE	TRUE	FALSE	FALSE	0.847397	3.22514	0.00256187	-1.58055
CB_T0_v_AB_T0	CB_T0	AB_T0	ENSG00000242888	1.52347	0.451227	ENSG00000242888		14	processed_pseudogene	ribosomal protein S2 (RPS2) pseudogene	FALSE	TRUE	FALSE	FALSE	-2.64135	1.41883	0.163957	-4.60698
CB_T0_v_AB_T0	CB_T0	AB_T0	ADA	1.52256	2.55011e-08	ENSG00000196839	ADA	20	protein_coding	adenosine deaminase [Source:HGNC Symbol;Acc:HGNC:186]	FALSE	FALSE	FALSE	FALSE	5.23974	9.06444	4.13883e-11	15.1619
CB_T0_v_AB_T0	CB_T0	AB_T0	INSR	1.52124	0.126414	ENSG00000171105	INSR	19	protein_coding	insulin receptor [Source:HGNC Symbol;Acc:HGNC:6091]	FALSE	FALSE	FALSE	FALSE	2.52289	2.46343	0.0183187	-3.7991
CB_T0_v_AB_T0	CB_T0	AB_T0	ENSG00000267503	1.52057	0.0290587	ENSG00000267503		18	lncRNA	novel transcript, antisense C18orf1	FALSE	TRUE	FALSE	FALSE	-1.02488	3.3114	0.002019	-1.44852
CB_T0_v_AB_T0	CB_T0	AB_T0	MYL11	1.51854	0.102437	ENSG00000180209	MYL11	16	protein_coding	myosin light chain 11 [Source:HGNC Symbol;Acc:HGNC:29824]	FALSE	FALSE	FALSE	FALSE	-0.640362	2.60001	0.0131323	-2.98148
CB_T0_v_AB_T0	CB_T0	AB_T0	LINC00871	1.51655	0.157096	ENSG00000258700	LINC00871	14	lncRNA	long intergenic non-protein coding RNA 871 [Source:HGNC Symbol;Acc:HGNC:47038]	FALSE	FALSE	TRUE	FALSE	-2.11144	2.32024	0.0256973	-3.39076
CB_T0_v_AB_T0	CB_T0	AB_T0	ENSG00000198580	1.51512	0.162421	ENSG00000198580		7	unprocessed_pseudogene	zinc finger protein pseudogene	FALSE	TRUE	FALSE	FALSE	-1.70772	2.2956	0.0272083	-3.45726
CB_T0_v_AB_T0	CB_T0	AB_T0	TAF9BP1	1.51453	0.414073	ENSG00000213871	TAF9BP1	3	processed_pseudogene	TATA-box binding protein associated factor 9b pseudogene 1 [Source:HGNC Symbol;Acc:HGNC:30687]	FALSE	FALSE	FALSE	FALSE	-2.11423	1.51196	0.138674	-4.63347
CB_T0_v_AB_T0	CB_T0	AB_T0	WDR11-DT	1.51441	0.523462	ENSG00000227165	WDR11-DT	10	lncRNA	WDR11 divergent transcript [Source:HGNC Symbol;Acc:HGNC:27437]	FALSE	FALSE	FALSE	FALSE	-0.235903	1.24154	0.221883	-5.34467
CB_T0_v_AB_T0	CB_T0	AB_T0	RNU4ATAC11P	1.51397	0.374092	ENSG00000251748	RNU4ATAC11P	9	snRNA	RNA, U4atac small nuclear 11, pseudogene [Source:HGNC Symbol;Acc:HGNC:46897]	FALSE	FALSE	FALSE	FALSE	-2.84672	1.60841	0.115879	-4.49005
CB_T0_v_AB_T0	CB_T0	AB_T0	CPNE5	1.51041	0.196625	ENSG00000124772	CPNE5	6	protein_coding	copine 5 [Source:HGNC Symbol;Acc:HGNC:2318]	FALSE	FALSE	FALSE	FALSE	-0.638302	2.15298	0.0376185	-3.75521
CB_T0_v_AB_T0	CB_T0	AB_T0	ENSG00000274328	1.50979	0.295112	ENSG00000274328		7	processed_pseudogene	gem (nuclear organelle) associated protein 7 (GEMIN7) pseudogene	FALSE	TRUE	FALSE	FALSE	-3.03354	1.82696	0.0754317	-4.21225
CB_T0_v_AB_T0	CB_T0	AB_T0	ENSG00000207021	1.5095	0.500244	ENSG00000207021		17	misc_RNA	Y RNA [Source:RFAM;Acc:RF00019]	FALSE	TRUE	FALSE	FALSE	-2.45689	1.29933	0.201524	-4.79478
CB_T0_v_AB_T0	CB_T0	AB_T0	TMEM37	1.50939	0.095006	ENSG00000171227	TMEM37	2	protein_coding	transmembrane protein 37 [Source:HGNC Symbol;Acc:HGNC:18216]	FALSE	FALSE	FALSE	FALSE	-3.10152	2.64714	0.0116821	-2.8535
CB_T0_v_AB_T0	CB_T0	AB_T0	ENSG00000205452	1.50929	0.281363	ENSG00000205452		16	lncRNA	novel transcript	FALSE	TRUE	FALSE	FALSE	-3.6083	1.86661	0.0695525	-4.08164
CB_T0_v_AB_T0	CB_T0	AB_T0	ENSG00000289586	1.50861	0.152729	ENSG00000289586		4	lncRNA	novel transcript	FALSE	TRUE	FALSE	FALSE	0.167981	2.34239	0.0244043	-3.43075
CB_T0_v_AB_T0	CB_T0	AB_T0	EIF3CL	1.50856	0.475402	ENSG00000205609	EIF3CL	16	protein_coding	eukaryotic translation initiation factor 3 subunit C like [Source:HGNC Symbol;Acc:HGNC:26347]	FALSE	FALSE	FALSE	FALSE	4.07964	1.35606	0.182946	-5.72185
CB_T0_v_AB_T0	CB_T0	AB_T0	LIPC-AS1	1.50771	0.415738	ENSG00000259293	LIPC-AS1	15	lncRNA	LIPC antisense RNA 1 [Source:HGNC Symbol;Acc:HGNC:52294]	FALSE	FALSE	FALSE	FALSE	-2.50926	1.50686	0.139974	-4.66676
CB_T0_v_AB_T0	CB_T0	AB_T0	ZNF154	1.50553	0.00023354	ENSG00000179909	ZNF154	19	protein_coding	zinc finger protein 154 [Source:HGNC Symbol;Acc:HGNC:12939]	FALSE	FALSE	FALSE	FALSE	5.11192	5.3964	3.64596e-06	3.8936
CB_T0_v_AB_T0	CB_T0	AB_T0	ENSG00000236457	1.50536	0.199904	ENSG00000236457		17	lncRNA	novel transcript, sense intronic to SMG6	FALSE	TRUE	FALSE	FALSE	-1.58984	2.14014	0.0387093	-3.74782
CB_T0_v_AB_T0	CB_T0	AB_T0	LINC00886	1.5046	0.00926713	ENSG00000240875	LINC00886	3	lncRNA	long intergenic non-protein coding RNA 886 [Source:HGNC Symbol;Acc:HGNC:48572]	FALSE	FALSE	FALSE	FALSE	1.3532	3.86373	0.000414338	-0.187291
CB_T0_v_AB_T0	CB_T0	AB_T0	NKG7	1.50446	0.539248	ENSG00000105374	NKG7	19	protein_coding	natural killer cell granule protein 7 [Source:HGNC Symbol;Acc:HGNC:7830]	FALSE	FALSE	FALSE	FALSE	-0.442391	1.2034	0.236137	-4.95708
CB_T0_v_AB_T0	CB_T0	AB_T0	MAP1A	1.50312	0.0134243	ENSG00000166963	MAP1A	15	protein_coding	microtubule associated protein 1A [Source:HGNC Symbol;Acc:HGNC:6835]	FALSE	FALSE	FALSE	FALSE	1.59194	3.69645	0.000675938	-0.525597
CB_T0_v_AB_T0	CB_T0	AB_T0	ENSG00000232930	1.50273	0.226448	ENSG00000232930		7	lncRNA	novel transcript	FALSE	TRUE	FALSE	FALSE	-1.23556	2.04419	0.0477871	-3.98839
CB_T0_v_AB_T0	CB_T0	AB_T0	ENSG00000289627	1.50232	0.143341	ENSG00000289627		2	lncRNA	novel transcript, sense intronic to SPTBN1	FALSE	TRUE	FALSE	FALSE	-2.47887	2.38603	0.0220261	-3.32836
CB_T0_v_AB_T0	CB_T0	AB_T0	ENSG00000259672	1.50222	0.326489	ENSG00000259672		15	lncRNA	novel transcript	FALSE	TRUE	FALSE	FALSE	-2.24247	1.73778	0.0902078	-4.30836
CB_T0_v_AB_T0	CB_T0	AB_T0	ENSG00000289391	1.50194	0.158096	ENSG00000289391		11	lncRNA	novel transcript	FALSE	TRUE	FALSE	FALSE	-2.62776	2.31387	0.0260805	-3.49412
CB_T0_v_AB_T0	CB_T0	AB_T0	PALLD	1.50183	0.10782	ENSG00000129116	PALLD	4	protein_coding	palladin, cytoskeletal associated protein [Source:HGNC Symbol;Acc:HGNC:17068]	FALSE	FALSE	FALSE	FALSE	1.54744	2.56627	0.0142702	-3.33941
CB_T0_v_AB_T0	CB_T0	AB_T0	ENSG00000247131	1.50177	0.309196	ENSG00000247131		12	lncRNA	novel transcript, antisense to RAB3IP	FALSE	TRUE	FALSE	FALSE	-2.04517	1.78712	0.0817583	-4.31333
CB_T0_v_AB_T0	CB_T0	AB_T0	SNX10-AS1	1.50047	0.392045	ENSG00000225792	SNX10-AS1	7	lncRNA	SNX10 antisense RNA 1 [Source:HGNC Symbol;Acc:HGNC:55845]	FALSE	FALSE	FALSE	FALSE	-1.21037	1.56428	0.125898	-4.59297
CB_T0_v_AB_T0	CB_T0	AB_T0	ENSG00000234147	1.50002	0.426949	ENSG00000234147		6	lncRNA	novel transcript	FALSE	TRUE	FALSE	FALSE	-2.63493	1.4776	0.147613	-4.63604
CB_T0_v_AB_T0	CB_T0	AB_T0	SARDH	1.4998	3.44772e-05	ENSG00000123453	SARDH	9	protein_coding	sarcosine dehydrogenase [Source:HGNC Symbol;Acc:HGNC:10536]	FALSE	FALSE	FALSE	FALSE	5.22491	6.17578	3.05096e-07	6.2491
CB_T0_v_AB_T0	CB_T0	AB_T0	ZNF229	1.49975	0.0888859	ENSG00000278318	ZNF229	19	protein_coding	zinc finger protein 229 [Source:HGNC Symbol;Acc:HGNC:13022]	FALSE	FALSE	FALSE	FALSE	2.28319	2.69207	0.0104384	-3.19652
CB_T0_v_AB_T0	CB_T0	AB_T0	ENSG00000224819	1.49909	0.156247	ENSG00000224819		2	lncRNA	novel transcript	FALSE	TRUE	FALSE	FALSE	-1.15915	2.32395	0.0254765	-3.49817
CB_T0_v_AB_T0	CB_T0	AB_T0	ENSG00000273204	1.49902	0.131872	ENSG00000273204		1	lncRNA	novel transcript, antisense to EXTL2	FALSE	TRUE	FALSE	FALSE	-1.81034	2.43609	0.0195581	-3.2199
CB_T0_v_AB_T0	CB_T0	AB_T0	LINC01505	1.49863	0.262396	ENSG00000234323	LINC01505	9	lncRNA	long intergenic non-protein coding RNA 1505 [Source:HGNC Symbol;Acc:HGNC:51186]	FALSE	FALSE	FALSE	FALSE	-1.34395	1.92712	0.0613353	-4.21631
CB_T0_v_AB_T0	CB_T0	AB_T0	ZNF827	1.49828	1.00104e-05	ENSG00000151612	ZNF827	4	protein_coding	zinc finger protein 827 [Source:HGNC Symbol;Acc:HGNC:27193]	FALSE	FALSE	FALSE	FALSE	5.85211	6.66269	6.49876e-08	7.87938
CB_T0_v_AB_T0	CB_T0	AB_T0	ENSG00000274356	1.49724	0.561004	ENSG00000274356		9	unprocessed_pseudogene	ral guanine nucleotide dissociation stimulator (RALGDS) pseudogene	FALSE	TRUE	FALSE	FALSE	-2.20493	1.15178	0.256482	-4.82251
CB_T0_v_AB_T0	CB_T0	AB_T0	CHST2	1.49661	7.46368e-05	ENSG00000175040	CHST2	3	protein_coding	carbohydrate sulfotransferase 2 [Source:HGNC Symbol;Acc:HGNC:1970]	FALSE	FALSE	FALSE	FALSE	5.62954	5.86684	8.16223e-07	5.53078
CB_T0_v_AB_T0	CB_T0	AB_T0	SNX2P1	1.49622	0.328432	ENSG00000270585	SNX2P1	1	processed_pseudogene	sorting nexin 2 pseudogene 1 [Source:HGNC Symbol;Acc:HGNC:41514]	FALSE	FALSE	FALSE	FALSE	-1.59158	1.73245	0.0911633	-4.37623
CB_T0_v_AB_T0	CB_T0	AB_T0	ENSG00000239219	1.4955	0.453733	ENSG00000239219		3	lncRNA	novel transcript, antisense to SEC62	FALSE	TRUE	FALSE	FALSE	-1.3887	1.41221	0.165886	-4.73041
CB_T0_v_AB_T0	CB_T0	AB_T0	GM2A	1.49541	0.00167861	ENSG00000196743	GM2A	5	protein_coding	ganglioside GM2 activator [Source:HGNC Symbol;Acc:HGNC:4367]	FALSE	FALSE	FALSE	FALSE	4.38016	4.59439	4.52942e-05	1.67688
CB_T0_v_AB_T0	CB_T0	AB_T0	ENSG00000283321	1.49469	0.646676	ENSG00000283321		7	protein_coding	novel protein	FALSE	TRUE	FALSE	FALSE	-1.32116	0.958129	0.34395	-5.23372
CB_T0_v_AB_T0	CB_T0	AB_T0	FGD1	1.49452	0.139199	ENSG00000102302	FGD1	X	protein_coding	FYVE, RhoGEF and PH domain containing 1 [Source:HGNC Symbol;Acc:HGNC:3663]	FALSE	FALSE	FALSE	FALSE	-0.0988048	2.40523	0.0210482	-3.36785
CB_T0_v_AB_T0	CB_T0	AB_T0	ENSG00000288177	1.49424	0.328235	ENSG00000288177		11	lncRNA	novel transcript	FALSE	TRUE	FALSE	FALSE	-2.71663	1.73316	0.0910359	-4.27831
CB_T0_v_AB_T0	CB_T0	AB_T0	IER5L	1.49372	0.0383607	ENSG00000188483	IER5L	9	protein_coding	immediate early response 5 like [Source:HGNC Symbol;Acc:HGNC:23679]	FALSE	FALSE	FALSE	FALSE	2.58068	3.16035	0.00305812	-2.02066
CB_T0_v_AB_T0	CB_T0	AB_T0	ENSG00000280341	1.49365	0.0102029	ENSG00000280341		22	lncRNA	novel transcript	FALSE	TRUE	FALSE	FALSE	0.982469	3.81897	0.00047267	-0.208792
CB_T0_v_AB_T0	CB_T0	AB_T0	LDHAP2	1.49327	0.518176	ENSG00000235674	LDHAP2	1	processed_pseudogene	lactate dehydrogenase A pseudogene 2 [Source:HGNC Symbol;Acc:HGNC:6537]	FALSE	FALSE	FALSE	FALSE	-2.64514	1.25417	0.21731	-4.79161
CB_T0_v_AB_T0	CB_T0	AB_T0	ENSG00000254701	1.4931	0.69602	ENSG00000254701		5	unprocessed_pseudogene	glucuronidase, beta (GUSB) pseudogene	FALSE	TRUE	FALSE	FALSE	-2.17305	0.848077	0.401614	-5.38594
CB_T0_v_AB_T0	CB_T0	AB_T0	ENSG00000268643	1.49235	0.683721	ENSG00000268643		19	protein_coding	novel protein	FALSE	TRUE	FALSE	FALSE	-3.30768	0.878773	0.384952	-5.07745
CB_T0_v_AB_T0	CB_T0	AB_T0	RN7SL769P	1.49234	0.35495	ENSG00000276956	RN7SL769P	12	misc_RNA	RNA, 7SL, cytoplasmic 769, pseudogene [Source:HGNC Symbol;Acc:HGNC:46785]	FALSE	FALSE	FALSE	FALSE	-2.65628	1.65874	0.105259	-4.38694
CB_T0_v_AB_T0	CB_T0	AB_T0	DPYD-AS1	1.49233	0.140904	ENSG00000232878	DPYD-AS1	1	lncRNA	DPYD antisense RNA 1 [Source:HGNC Symbol;Acc:HGNC:40195]	FALSE	FALSE	FALSE	FALSE	-1.58771	2.39772	0.0214258	-3.39298
CB_T0_v_AB_T0	CB_T0	AB_T0	ENSG00000212461	1.49151	0.20612	ENSG00000212461		12	snoRNA		FALSE	TRUE	FALSE	FALSE	-2.25095	2.11639	0.0408022	-3.79806
CB_T0_v_AB_T0	CB_T0	AB_T0	CCDC74A	1.49139	0.031755	ENSG00000163040	CCDC74A	2	protein_coding	coiled-coil domain containing 74A [Source:HGNC Symbol;Acc:HGNC:25197]	FALSE	FALSE	FALSE	FALSE	0.275025	3.26227	0.00231309	-1.59207
CB_T0_v_AB_T0	CB_T0	AB_T0	RNU6ATAC18P	1.49137	0.205999	ENSG00000221340	RNU6ATAC18P	1	snRNA	RNA, U6atac small nuclear 18, pseudogene [Source:HGNC Symbol;Acc:HGNC:46917]	FALSE	FALSE	FALSE	FALSE	-1.6987	2.11777	0.0406777	-3.78773
CB_T0_v_AB_T0	CB_T0	AB_T0	OR4K17	1.4906	0.103488	ENSG00000176230	OR4K17	14	protein_coding	olfactory receptor family 4 subfamily K member 17 [Source:HGNC Symbol;Acc:HGNC:15355]	FALSE	FALSE	FALSE	FALSE	-1.07019	2.59351	0.013345	-2.95934
CB_T0_v_AB_T0	CB_T0	AB_T0	LRP8-DT	1.48918	0.187517	ENSG00000225675	LRP8-DT	1	lncRNA	LRP8 divergent transcript [Source:HGNC Symbol;Acc:HGNC:52561]	FALSE	FALSE	FALSE	FALSE	-0.512184	2.18695	0.0348614	-3.7101
CB_T0_v_AB_T0	CB_T0	AB_T0	RGS1	1.48911	0.00261038	ENSG00000090104	RGS1	1	protein_coding	regulator of G protein signaling 1 [Source:HGNC Symbol;Acc:HGNC:9991]	FALSE	FALSE	FALSE	FALSE	4.3603	4.41192	7.94877e-05	0.873432
CB_T0_v_AB_T0	CB_T0	AB_T0	ENSG00000286655	1.48876	0.251954	ENSG00000286655		1	lncRNA	novel transcript, antisense to TSEN15	FALSE	TRUE	FALSE	FALSE	-1.76276	1.96033	0.0571907	-4.06579
CB_T0_v_AB_T0	CB_T0	AB_T0	CPED1	1.48857	0.45117	ENSG00000106034	CPED1	7	protein_coding	cadherin like and PC-esterase domain containing 1 [Source:HGNC Symbol;Acc:HGNC:26159]	FALSE	FALSE	FALSE	FALSE	-3.43735	1.41907	0.163888	-4.63756
CB_T0_v_AB_T0	CB_T0	AB_T0	ENSG00000269924	1.48829	0.263896	ENSG00000269924		8	lncRNA	novel transcript, sense intronic to KIAA0146	FALSE	TRUE	FALSE	FALSE	-2.07041	1.92236	0.06195	-4.06867
CB_T0_v_AB_T0	CB_T0	AB_T0	EEPD1	1.48786	0.0211538	ENSG00000122547	EEPD1	7	protein_coding	endonuclease/exonuclease/phosphatase family domain containing 1 [Source:HGNC Symbol;Acc:HGNC:22223]	FALSE	FALSE	FALSE	FALSE	1.70932	3.46978	0.00129483	-1.33718
CB_T0_v_AB_T0	CB_T0	AB_T0	ENSG00000272980	1.48717	0.55841	ENSG00000272980		6	protein_coding	novel protein	FALSE	TRUE	FALSE	FALSE	-0.352845	1.15851	0.253762	-5.09526
CB_T0_v_AB_T0	CB_T0	AB_T0	NBPF6	1.48615	0.651248	ENSG00000186086	NBPF6	1	protein_coding	NBPF member 6 [Source:HGNC Symbol;Acc:HGNC:31988]	FALSE	FALSE	FALSE	FALSE	-2.69226	0.947826	0.349104	-4.99245
CB_T0_v_AB_T0	CB_T0	AB_T0	ENSG00000223669	1.4861	0.0206841	ENSG00000223669		20	lncRNA	novel transcript	FALSE	TRUE	FALSE	FALSE	-1.98986	3.48039	0.00125649	-1.01585
CB_T0_v_AB_T0	CB_T0	AB_T0	SCN3A	1.4855	0.362839	ENSG00000153253	SCN3A	2	protein_coding	sodium voltage-gated channel alpha subunit 3 [Source:HGNC Symbol;Acc:HGNC:10590]	FALSE	FALSE	FALSE	FALSE	0.364453	1.6372	0.109702	-4.73828
CB_T0_v_AB_T0	CB_T0	AB_T0	SNORA28	1.48482	0.197081	ENSG00000272533	SNORA28	14	snoRNA	small nucleolar RNA, H/ACA box 28 [Source:HGNC Symbol;Acc:HGNC:32618]	FALSE	FALSE	FALSE	FALSE	-1.5745	2.15095	0.0377894	-3.74583
CB_T0_v_AB_T0	CB_T0	AB_T0	DANT2	1.48226	0.157581	ENSG00000235244	DANT2	X	lncRNA	DXZ4 associated non-coding transcript 2, distal [Source:HGNC Symbol;Acc:HGNC:50862]	FALSE	FALSE	FALSE	FALSE	0.66237	2.3177	0.0258494	-3.75671
CB_T0_v_AB_T0	CB_T0	AB_T0	FRMPD1	1.48184	0.67842	ENSG00000070601	FRMPD1	9	protein_coding	FERM and PDZ domain containing 1 [Source:HGNC Symbol;Acc:HGNC:29159]	FALSE	FALSE	FALSE	FALSE	-2.01326	0.890592	0.378655	-5.21773
CB_T0_v_AB_T0	CB_T0	AB_T0	ENSG00000285898	1.48117	0.245261	ENSG00000285898		2	lncRNA	Novel transcript	FALSE	TRUE	FALSE	FALSE	-2.1021	1.98297	0.0545056	-4.01372
CB_T0_v_AB_T0	CB_T0	AB_T0	GALNT16-AS1	1.481	0.360677	ENSG00000258957	GALNT16-AS1	14	lncRNA	GALNT16 and EXD2 antisense RNA 1 [Source:HGNC Symbol;Acc:HGNC:55435]	FALSE	FALSE	FALSE	FALSE	-2.69416	1.64253	0.108588	-4.48634
CB_T0_v_AB_T0	CB_T0	AB_T0	CCNYL7	1.48098	0.273344	ENSG00000261528	CCNYL7	16	processed_pseudogene	cyclin Y like 7 (pseudogene) [Source:HGNC Symbol;Acc:HGNC:54659]	FALSE	FALSE	FALSE	FALSE	-1.55832	1.89076	0.0661653	-4.17204
CB_T0_v_AB_T0	CB_T0	AB_T0	ADAMTS10	1.48026	7.65112e-06	ENSG00000142303	ADAMTS10	19	protein_coding	ADAM metallopeptidase with thrombospondin type 1 motif 10 [Source:HGNC Symbol;Acc:HGNC:13201]	FALSE	FALSE	FALSE	FALSE	4.64452	6.78562	4.40535e-08	8.21553
CB_T0_v_AB_T0	CB_T0	AB_T0	CCDC198	1.48012	0.395762	ENSG00000100557	CCDC198	14	protein_coding	coiled-coil domain containing 198 [Source:HGNC Symbol;Acc:HGNC:20189]	FALSE	FALSE	FALSE	FALSE	-1.09164	1.55575	0.127914	-4.8018
CB_T0_v_AB_T0	CB_T0	AB_T0	ENSG00000284692	1.47985	0.260491	ENSG00000284692		1	lncRNA	novel transcript	FALSE	TRUE	FALSE	FALSE	-0.997881	1.93225	0.0606786	-4.17493
CB_T0_v_AB_T0	CB_T0	AB_T0	GRK6P1	1.47934	0.429183	ENSG00000215571	GRK6P1	13	processed_pseudogene	G protein-coupled receptor kinase 6 pseudogene 1 [Source:HGNC Symbol;Acc:HGNC:4547]	FALSE	FALSE	FALSE	FALSE	-2.66377	1.47101	0.149379	-4.60071
CB_T0_v_AB_T0	CB_T0	AB_T0	TMEM17	1.47845	0.311439	ENSG00000186889	TMEM17	2	protein_coding	transmembrane protein 17 [Source:HGNC Symbol;Acc:HGNC:26623]	FALSE	FALSE	FALSE	FALSE	-1.91477	1.77936	0.0830408	-4.23386
CB_T0_v_AB_T0	CB_T0	AB_T0	RNU6-920P	1.47787	0.173277	ENSG00000222858	RNU6-920P	17	snRNA	RNA, U6 small nuclear 920, pseudogene [Source:HGNC Symbol;Acc:HGNC:47883]	FALSE	FALSE	FALSE	FALSE	-1.96546	2.24782	0.030366	-3.57413
CB_T0_v_AB_T0	CB_T0	AB_T0	COL16A1	1.47746	0.599016	ENSG00000084636	COL16A1	1	protein_coding	collagen type XVI alpha 1 chain [Source:HGNC Symbol;Acc:HGNC:2193]	FALSE	FALSE	FALSE	FALSE	-2.80533	1.06741	0.292406	-5.0039
CB_T0_v_AB_T0	CB_T0	AB_T0	ENSG00000130592|LSP1	1.47572	1.19066e-06	ENSG00000130592	LSP1	11	protein_coding	lymphocyte specific protein 1 [Source:HGNC Symbol;Acc:HGNC:6707]	FALSE	FALSE	TRUE	FALSE	6.58983	7.52637	4.32497e-09	10.3667
CB_T0_v_AB_T0	CB_T0	AB_T0	LINC02028	1.47521	0.25349	ENSG00000230102	LINC02028	3	lncRNA	long intergenic non-protein coding RNA 2028 [Source:HGNC Symbol;Acc:HGNC:27718]	FALSE	FALSE	FALSE	FALSE	-1.24281	1.95489	0.0578526	-4.11647
CB_T0_v_AB_T0	CB_T0	AB_T0	CLIP2	1.47518	0.00536148	ENSG00000106665	CLIP2	7	protein_coding	CAP-Gly domain containing linker protein 2 [Source:HGNC Symbol;Acc:HGNC:2586]	FALSE	FALSE	FALSE	FALSE	2.53483	4.10974	0.000199103	0.347247
CB_T0_v_AB_T0	CB_T0	AB_T0	MATK	1.47499	0.0237964	ENSG00000007264	MATK	19	protein_coding	megakaryocyte-associated tyrosine kinase [Source:HGNC Symbol;Acc:HGNC:6906]	FALSE	FALSE	FALSE	FALSE	4.89003	3.41211	0.00152371	-1.57429
CB_T0_v_AB_T0	CB_T0	AB_T0	MRO	1.47491	0.277153	ENSG00000134042	MRO	18	protein_coding	maestro [Source:HGNC Symbol;Acc:HGNC:24121]	FALSE	FALSE	FALSE	FALSE	-1.39558	1.87909	0.0677835	-4.24172
CB_T0_v_AB_T0	CB_T0	AB_T0	LINC01624	1.47441	0.418231	ENSG00000227508	LINC01624	6	lncRNA	long intergenic non-protein coding RNA 1624 [Source:HGNC Symbol;Acc:HGNC:52051]	FALSE	FALSE	TRUE	FALSE	0.082407	1.49999	0.141738	-5.03406
CB_T0_v_AB_T0	CB_T0	AB_T0	KIF28P	1.47385	0.604139	ENSG00000223519	KIF28P	1	transcribed_unitary_pseudogene	kinesin family member 28, pseudogene [Source:HGNC Symbol;Acc:HGNC:49205]	FALSE	FALSE	FALSE	FALSE	-2.93721	1.05658	0.29726	-4.99101
CB_T0_v_AB_T0	CB_T0	AB_T0	ENSG00000258752	1.4727	0.0714982	ENSG00000258752		14	lncRNA	novel transcript, antisense to FOXN3	FALSE	TRUE	FALSE	FALSE	0.375406	2.81767	0.00758138	-2.72494
CB_T0_v_AB_T0	CB_T0	AB_T0	PLXNA2	1.47263	0.522426	ENSG00000076356	PLXNA2	1	protein_coding	plexin A2 [Source:HGNC Symbol;Acc:HGNC:9100]	FALSE	FALSE	FALSE	FALSE	-0.495716	1.24463	0.220756	-5.42035
CB_T0_v_AB_T0	CB_T0	AB_T0	ENSG00000290976	1.47189	0.53265	ENSG00000290976		17	lncRNA	novel transcript	FALSE	TRUE	FALSE	FALSE	3.23462	1.22017	0.229789	-6.18797
CB_T0_v_AB_T0	CB_T0	AB_T0	LINC02944	1.47171	0.165505	ENSG00000238276	LINC02944	10	lncRNA	long intergenic non-protein coding RNA 2944 [Source:HGNC Symbol;Acc:HGNC:55959]	FALSE	FALSE	FALSE	FALSE	-0.736163	2.28233	0.0280546	-3.7991
CB_T0_v_AB_T0	CB_T0	AB_T0	ENSG00000243621	1.47072	0.323088	ENSG00000243621		7	processed_pseudogene	pseudogene similar to part of adenosine deaminase, tRNA-specific 2, TAD2 homolog (S. cerevisiae) (ADAT2)	FALSE	TRUE	FALSE	FALSE	-3.00102	1.74704	0.0885689	-4.31147
CB_T0_v_AB_T0	CB_T0	AB_T0	SLC16A12	1.47068	0.170703	ENSG00000152779	SLC16A12	10	protein_coding	solute carrier family 16 member 12 [Source:HGNC Symbol;Acc:HGNC:23094]	FALSE	FALSE	FALSE	FALSE	-2.98548	2.25833	0.0296445	-3.55359
CB_T0_v_AB_T0	CB_T0	AB_T0	LINC00659	1.47007	0.0442926	ENSG00000228705	LINC00659	20	lncRNA	long intergenic non-protein coding RNA 659 [Source:HGNC Symbol;Acc:HGNC:44316]	FALSE	FALSE	FALSE	FALSE	0.203079	3.08955	0.00370388	-2.17856
CB_T0_v_AB_T0	CB_T0	AB_T0	ENSG00000265179	1.46888	0.251074	ENSG00000265179		18	lncRNA	novel transcript, antisense to ADCYAP1	FALSE	TRUE	FALSE	FALSE	-1.76392	1.96343	0.0568162	-4.0059
CB_T0_v_AB_T0	CB_T0	AB_T0	PDGFB	1.46879	0.0771231	ENSG00000100311	PDGFB	22	protein_coding	platelet derived growth factor subunit B [Source:HGNC Symbol;Acc:HGNC:8800]	FALSE	FALSE	FALSE	FALSE	1.00263	2.77585	0.00844008	-3.0724
CB_T0_v_AB_T0	CB_T0	AB_T0	ENSG00000239686	1.46815	0.218655	ENSG00000239686		14	processed_pseudogene	ribosomal protein L34 (RPL34) pseudogene	FALSE	TRUE	FALSE	FALSE	-2.05247	2.073	0.0448834	-3.86993
CB_T0_v_AB_T0	CB_T0	AB_T0	MYO1B	1.46811	0.18358	ENSG00000128641	MYO1B	2	protein_coding	myosin IB [Source:HGNC Symbol;Acc:HGNC:7596]	FALSE	FALSE	FALSE	FALSE	1.87467	2.20305	0.0336178	-3.73178
CB_T0_v_AB_T0	CB_T0	AB_T0	ENSG00000274400	1.468	0.416068	ENSG00000274400		18	lncRNA	novel transcript	FALSE	TRUE	FALSE	FALSE	-2.61024	1.50628	0.14012	-4.56484
CB_T0_v_AB_T0	CB_T0	AB_T0	CYP2U1-AS1	1.46679	0.266025	ENSG00000245293	CYP2U1-AS1	4	lncRNA	CYP2U1 and SGMS2 antisense RNA 1 [Source:HGNC Symbol;Acc:HGNC:54817]	FALSE	FALSE	FALSE	FALSE	-0.58415	1.91488	0.0629259	-4.18736
CB_T0_v_AB_T0	CB_T0	AB_T0	PLAG1	1.46676	0.000182253	ENSG00000181690	PLAG1	8	protein_coding	PLAG1 zinc finger [Source:HGNC Symbol;Acc:HGNC:9045]	FALSE	FALSE	FALSE	FALSE	4.21094	5.49376	2.67625e-06	4.23326
CB_T0_v_AB_T0	CB_T0	AB_T0	REEP1	1.46668	0.138482	ENSG00000068615	REEP1	2	protein_coding	receptor accessory protein 1 [Source:HGNC Symbol;Acc:HGNC:25786]	FALSE	FALSE	FALSE	FALSE	-0.671843	2.40805	0.0209077	-3.35904
CB_T0_v_AB_T0	CB_T0	AB_T0	ENSG00000260683	1.46602	0.273463	ENSG00000260683		X	lncRNA	novel transcript	FALSE	TRUE	FALSE	FALSE	-2.5584	1.89032	0.0662257	-4.13735
CB_T0_v_AB_T0	CB_T0	AB_T0	ENSG00000200737	1.46572	0.496307	ENSG00000200737		10	misc_RNA	Y RNA [Source:RFAM;Acc:RF00019]	FALSE	TRUE	FALSE	FALSE	-2.86111	1.3094	0.198127	-4.73254
CB_T0_v_AB_T0	CB_T0	AB_T0	ENSG00000287469	1.46537	0.174922	ENSG00000287469		16	lncRNA	novel transcript	FALSE	TRUE	FALSE	FALSE	-2.02922	2.24147	0.0308097	-3.56268
CB_T0_v_AB_T0	CB_T0	AB_T0	ITGA2B	1.46445	0.430761	ENSG00000005961	ITGA2B	17	protein_coding	integrin subunit alpha 2b [Source:HGNC Symbol;Acc:HGNC:6138]	FALSE	FALSE	FALSE	FALSE	-1.2886	1.46591	0.150756	-4.90999
CB_T0_v_AB_T0	CB_T0	AB_T0	PLLP	1.46439	0.0001081	ENSG00000102934	PLLP	16	protein_coding	plasmolipin [Source:HGNC Symbol;Acc:HGNC:18553]	FALSE	FALSE	FALSE	FALSE	3.24784	5.69558	1.40833e-06	4.91752
CB_T0_v_AB_T0	CB_T0	AB_T0	NLRC4	1.46438	0.10292	ENSG00000091106	NLRC4	2	protein_coding	NLR family CARD domain containing 4 [Source:HGNC Symbol;Acc:HGNC:16412]	FALSE	FALSE	FALSE	FALSE	-0.861075	2.59732	0.01322	-2.96652
CB_T0_v_AB_T0	CB_T0	AB_T0	HEMGN	1.46427	0.00136453	ENSG00000136929	HEMGN	9	protein_coding	hemogen [Source:HGNC Symbol;Acc:HGNC:17509]	FALSE	FALSE	FALSE	FALSE	1.50529	4.69018	3.36458e-05	2.16812
CB_T0_v_AB_T0	CB_T0	AB_T0	ZBED2	1.46319	0.175924	ENSG00000177494	ZBED2	3	protein_coding	zinc finger BED-type containing 2 [Source:HGNC Symbol;Acc:HGNC:20710]	FALSE	FALSE	FALSE	FALSE	4.31721	2.23829	0.0310338	-4.1838
CB_T0_v_AB_T0	CB_T0	AB_T0	LINC02594	1.46289	0.291037	ENSG00000267440	LINC02594	17	lncRNA	long intergenic non-protein coding RNA 2594 [Source:HGNC Symbol;Acc:HGNC:53935]	FALSE	FALSE	FALSE	FALSE	-1.55087	1.84017	0.0734278	-4.31994
CB_T0_v_AB_T0	CB_T0	AB_T0	LINC01609	1.46216	0.033592	ENSG00000253103	LINC01609	8	lncRNA	long intergenic non-protein coding RNA 1609 [Source:HGNC Symbol;Acc:HGNC:51663]	FALSE	FALSE	FALSE	FALSE	-0.400976	3.23271	0.00250921	-1.6135
CB_T0_v_AB_T0	CB_T0	AB_T0	LINC00221	1.46172	0.0225508	ENSG00000270816	LINC00221	14	lncRNA	long intergenic non-protein coding RNA 221 [Source:HGNC Symbol;Acc:HGNC:20169]	FALSE	FALSE	FALSE	FALSE	-0.50854	3.43943	0.00141084	-1.11504
CB_T0_v_AB_T0	CB_T0	AB_T0	LINC01291	1.46123	0.734735	ENSG00000204792	LINC01291	2	lncRNA	long intergenic non-protein coding RNA 1291 [Source:HGNC Symbol;Acc:HGNC:50358]	FALSE	FALSE	FALSE	FALSE	-0.781767	0.755635	0.454447	-5.88935
CB_T0_v_AB_T0	CB_T0	AB_T0	PANTR1	1.46101	0.0559218	ENSG00000233639	PANTR1	2	lncRNA	POU3F3 adjacent non-coding transcript 1 [Source:HGNC Symbol;Acc:HGNC:49513]	FALSE	FALSE	FALSE	FALSE	-0.433999	2.96311	0.00518851	-2.26963
CB_T0_v_AB_T0	CB_T0	AB_T0	ENSG00000254739	1.46041	0.448442	ENSG00000254739		11	lncRNA	novel transcript	FALSE	TRUE	FALSE	FALSE	-1.27112	1.42559	0.16201	-4.76492
CB_T0_v_AB_T0	CB_T0	AB_T0	AFF3	1.45952	0.0083936	ENSG00000144218	AFF3	2	protein_coding	ALF transcription elongation factor 3 [Source:HGNC Symbol;Acc:HGNC:6473]	FALSE	FALSE	FALSE	FALSE	4.14649	3.90855	0.000362951	-0.38672
CB_T0_v_AB_T0	CB_T0	AB_T0	PPP1R13B-DT	1.45814	0.225211	ENSG00000258735	PPP1R13B-DT	14	lncRNA	PPP1R13B divergent transcript [Source:HGNC Symbol;Acc:HGNC:27069]	FALSE	FALSE	FALSE	FALSE	-3.14363	2.04902	0.0472889	-3.89078
CB_T0_v_AB_T0	CB_T0	AB_T0	LINC01209	1.45801	0.562699	ENSG00000228308	LINC01209	3	lncRNA	long intergenic non-protein coding RNA 1209 [Source:HGNC Symbol;Acc:HGNC:49640]	FALSE	FALSE	FALSE	FALSE	-2.87819	1.14772	0.258135	-4.90513
CB_T0_v_AB_T0	CB_T0	AB_T0	BIRC6-AS1	1.45629	0.426209	ENSG00000230046	BIRC6-AS1	2	lncRNA	BIRC6 antisense RNA 1 [Source:HGNC Symbol;Acc:HGNC:40641]	FALSE	FALSE	FALSE	FALSE	-2.36255	1.47959	0.147083	-4.69536
CB_T0_v_AB_T0	CB_T0	AB_T0	LINC00592	1.45502	0.126237	ENSG00000258279	LINC00592	12	lncRNA	long intergenic non-protein coding RNA 592 [Source:HGNC Symbol;Acc:HGNC:27474]	FALSE	FALSE	FALSE	FALSE	-1.44475	2.46428	0.0182811	-3.23933
CB_T0_v_AB_T0	CB_T0	AB_T0	ENSG00000261369	1.45383	0.33486	ENSG00000261369		16	lncRNA	novel transcript, antisense to ITFG1	FALSE	TRUE	FALSE	FALSE	-2.63542	1.71425	0.0944876	-4.38974
CB_T0_v_AB_T0	CB_T0	AB_T0	CDH19	1.45368	0.494043	ENSG00000071991	CDH19	18	protein_coding	cadherin 19 [Source:HGNC Symbol;Acc:HGNC:1758]	FALSE	FALSE	FALSE	FALSE	-2.20018	1.31394	0.196608	-4.86514
CB_T0_v_AB_T0	CB_T0	AB_T0	GP1BB	1.45364	0.621238	ENSG00000203618	GP1BB	22	protein_coding	glycoprotein Ib platelet subunit beta [Source:HGNC Symbol;Acc:HGNC:4440]	FALSE	FALSE	FALSE	FALSE	-2.79265	1.02001	0.314063	-4.94483
CB_T0_v_AB_T0	CB_T0	AB_T0	ABCC11	1.45353	0.372863	ENSG00000121270	ABCC11	16	protein_coding	ATP binding cassette subfamily C member 11 [Source:HGNC Symbol;Acc:HGNC:14639]	FALSE	FALSE	FALSE	FALSE	-1.51581	1.6117	0.11516	-4.59572
CB_T0_v_AB_T0	CB_T0	AB_T0	ENSG00000290032	1.45336	0.0153695	ENSG00000290032		6	lncRNA	novel transcript	FALSE	TRUE	FALSE	FALSE	1.3872	3.62932	0.000820801	-0.778404
CB_T0_v_AB_T0	CB_T0	AB_T0	ENSG00000249102	1.45243	0.379229	ENSG00000249102		5	lncRNA	novel transcript	FALSE	TRUE	FALSE	FALSE	-2.52991	1.59651	0.118516	-4.60366
CB_T0_v_AB_T0	CB_T0	AB_T0	ENSG00000233845	1.45073	0.112272	ENSG00000233845		2	lncRNA	novel transcript	FALSE	TRUE	FALSE	FALSE	-1.00015	2.53903	0.0152542	-3.06613
CB_T0_v_AB_T0	CB_T0	AB_T0	DBH	1.44972	0.000181847	ENSG00000123454	DBH	9	protein_coding	dopamine beta-hydroxylase [Source:HGNC Symbol;Acc:HGNC:2689]	FALSE	FALSE	FALSE	FALSE	3.40458	5.49529	2.66327e-06	4.28948
CB_T0_v_AB_T0	CB_T0	AB_T0	ENSG00000261195	1.44826	0.343284	ENSG00000261195		16	lncRNA	novel transcript, antisense to IQCK	FALSE	TRUE	FALSE	FALSE	-2.13436	1.69025	0.0990269	-4.50524
CB_T0_v_AB_T0	CB_T0	AB_T0	ENSG00000290326	1.44761	0.148904	ENSG00000290326		15	lncRNA	novel transcript	FALSE	TRUE	FALSE	FALSE	-1.9972	2.35883	0.0234824	-3.3968
CB_T0_v_AB_T0	CB_T0	AB_T0	AP1AR-DT	1.44611	0.224873	ENSG00000260526	AP1AR-DT	4	lncRNA	AP1AR divergent transcript [Source:HGNC Symbol;Acc:HGNC:55391]	FALSE	FALSE	FALSE	FALSE	-1.20118	2.05016	0.0471719	-3.90208
CB_T0_v_AB_T0	CB_T0	AB_T0	ENSG00000272255	1.44472	0.287245	ENSG00000272255		5	lncRNA	novel transcript	FALSE	TRUE	FALSE	FALSE	-2.99796	1.85139	0.0717616	-4.20244
CB_T0_v_AB_T0	CB_T0	AB_T0	ENSG00000224691	1.44456	0.409693	ENSG00000224691		1	lncRNA	novel transcript	FALSE	TRUE	FALSE	FALSE	-1.64624	1.52282	0.13594	-4.60805
CB_T0_v_AB_T0	CB_T0	AB_T0	ALOX15	1.4444	0.452649	ENSG00000161905	ALOX15	17	protein_coding	arachidonate 15-lipoxygenase [Source:HGNC Symbol;Acc:HGNC:433]	FALSE	FALSE	FALSE	FALSE	-2.09477	1.4162	0.164721	-4.74635
CB_T0_v_AB_T0	CB_T0	AB_T0	ENSG00000272369	1.44379	0.55409	ENSG00000272369		12	lncRNA	novel transcript	FALSE	TRUE	FALSE	FALSE	-3.65172	1.16821	0.249874	-4.90426
CB_T0_v_AB_T0	CB_T0	AB_T0	RGS12	1.44339	0.0125905	ENSG00000159788	RGS12	4	protein_coding	regulator of G protein signaling 12 [Source:HGNC Symbol;Acc:HGNC:9994]	FALSE	FALSE	FALSE	FALSE	3.26678	3.72626	0.000619845	-0.69996
CB_T0_v_AB_T0	CB_T0	AB_T0	ENSG00000259202	1.44244	0.0564312	ENSG00000259202		15	lncRNA	novel transcript, antisense to SMAD3	FALSE	TRUE	FALSE	FALSE	-0.597226	2.95669	0.0052772	-2.24098
CB_T0_v_AB_T0	CB_T0	AB_T0	ZNF404	1.44202	0.00167861	ENSG00000176222	ZNF404	19	protein_coding	zinc finger protein 404 [Source:HGNC Symbol;Acc:HGNC:19417]	FALSE	FALSE	FALSE	FALSE	0.637616	4.59371	4.53892e-05	1.93461
CB_T0_v_AB_T0	CB_T0	AB_T0	ENSG00000274711	1.44182	0.512036	ENSG00000274711		2	misc_RNA	Metazoan signal recognition particle RNA [Source:RFAM;Acc:RF00017]	FALSE	TRUE	FALSE	FALSE	-3.39498	1.26962	0.211807	-4.7837
CB_T0_v_AB_T0	CB_T0	AB_T0	C2orf27A	1.44134	0.443588	ENSG00000287151	C2orf27A	2	lncRNA	chromosome 2 open reading frame 27A [Source:HGNC Symbol;Acc:HGNC:25077]	FALSE	FALSE	FALSE	FALSE	2.44923	1.43636	0.15894	-5.3498
CB_T0_v_AB_T0	CB_T0	AB_T0	ENSG00000238186	1.44082	0.125919	ENSG00000238186		1	lncRNA	novel transcript	FALSE	TRUE	FALSE	FALSE	-0.40398	2.46584	0.018213	-3.22158
CB_T0_v_AB_T0	CB_T0	AB_T0	ENSG00000228689	1.43993	0.197001	ENSG00000228689		6	lncRNA	novel transcript	FALSE	TRUE	FALSE	FALSE	-1.34028	2.15122	0.0377665	-3.80391
CB_T0_v_AB_T0	CB_T0	AB_T0	SNRPCP4	1.43959	0.314324	ENSG00000264186	SNRPCP4	18	processed_pseudogene	small nuclear ribonucleoprotein polypeptide C pseudogene 4 [Source:HGNC Symbol;Acc:HGNC:49819]	FALSE	FALSE	FALSE	FALSE	-2.01581	1.76985	0.0846361	-4.32943
CB_T0_v_AB_T0	CB_T0	AB_T0	SLC6A20	1.43912	0.665694	ENSG00000163817	SLC6A20	3	protein_coding	solute carrier family 6 member 20 [Source:HGNC Symbol;Acc:HGNC:30927]	FALSE	FALSE	FALSE	FALSE	-0.924774	0.917256	0.364694	-5.40095
CB_T0_v_AB_T0	CB_T0	AB_T0	LINC02568	1.43905	0.306669	ENSG00000259459	LINC02568	15	lncRNA	long intergenic non-protein coding RNA 2568 [Source:HGNC Symbol;Acc:HGNC:51430]	FALSE	FALSE	FALSE	FALSE	-2.21891	1.79373	0.0806788	-4.21602
CB_T0_v_AB_T0	CB_T0	AB_T0	ENSG00000228629	1.43887	0.490357	ENSG00000228629		19	lncRNA	novel transcript, antisense to ZNF260	FALSE	TRUE	FALSE	FALSE	-2.65508	1.32325	0.193524	-4.7166
CB_T0_v_AB_T0	CB_T0	AB_T0	ENSG00000251216	1.43884	0.317988	ENSG00000251216		4	lncRNA	novel transcript	FALSE	TRUE	FALSE	FALSE	-2.15499	1.76053	0.0862246	-4.46686
CB_T0_v_AB_T0	CB_T0	AB_T0	TOX-DT	1.43862	0.00597671	ENSG00000167912	TOX-DT	8	lncRNA	TOX divergent transcript [Source:HGNC Symbol;Acc:HGNC:55935]	FALSE	FALSE	FALSE	FALSE	2.01685	4.06263	0.000229359	0.440897
CB_T0_v_AB_T0	CB_T0	AB_T0	ENSG00000287125	1.43828	0.0633942	ENSG00000287125		16	lncRNA	novel transcript, antisense to C16orf74	FALSE	TRUE	FALSE	FALSE	-2.26255	2.88789	0.00632031	-2.45218
CB_T0_v_AB_T0	CB_T0	AB_T0	ENSG00000267077	1.4373	0.58968	ENSG00000267077		16	lncRNA	novel transcript, antisense to novel protein	FALSE	TRUE	FALSE	FALSE	-4.11044	1.08727	0.28365	-4.84554
CB_T0_v_AB_T0	CB_T0	AB_T0	PCDHB9	1.43691	0.22418	ENSG00000177839	PCDHB9	5	protein_coding	protocadherin beta 9 [Source:HGNC Symbol;Acc:HGNC:8694]	FALSE	FALSE	FALSE	FALSE	-2.55866	2.05416	0.046764	-3.86051
CB_T0_v_AB_T0	CB_T0	AB_T0	ENSG00000258448	1.43689	0.545814	ENSG00000258448		14	processed_pseudogene	required for meiotic nuclear division 1 homolog (S. cerevisiae) (RMND1) pseudogene	FALSE	TRUE	FALSE	FALSE	-2.86507	1.18831	0.241957	-4.83598
CB_T0_v_AB_T0	CB_T0	AB_T0	TNFAIP8L3	1.43587	0.49992	ENSG00000183578	TNFAIP8L3	15	protein_coding	TNF alpha induced protein 8 like 3 [Source:HGNC Symbol;Acc:HGNC:20620]	FALSE	FALSE	FALSE	FALSE	-1.02507	1.3	0.201297	-4.86643
CB_T0_v_AB_T0	CB_T0	AB_T0	CREB5	1.43532	0.523867	ENSG00000146592	CREB5	7	protein_coding	cAMP responsive element binding protein 5 [Source:HGNC Symbol;Acc:HGNC:16844]	FALSE	FALSE	FALSE	FALSE	-1.50329	1.24036	0.222317	-4.93011
CB_T0_v_AB_T0	CB_T0	AB_T0	C10orf53	1.43502	0.424568	ENSG00000178645	C10orf53	10	protein_coding	chromosome 10 open reading frame 53 [Source:HGNC Symbol;Acc:HGNC:27421]	FALSE	FALSE	FALSE	FALSE	-1.94736	1.48417	0.14587	-4.74277
CB_T0_v_AB_T0	CB_T0	AB_T0	ENSG00000236990	1.43487	0.262003	ENSG00000236990		10	lncRNA	novel transcript (FLJ31241)	FALSE	TRUE	FALSE	FALSE	-2.20367	1.92807	0.061213	-4.09181
CB_T0_v_AB_T0	CB_T0	AB_T0	UCHL1	1.43443	0.758186	ENSG00000154277	UCHL1	4	protein_coding	ubiquitin C-terminal hydrolase L1 [Source:HGNC Symbol;Acc:HGNC:12513]	FALSE	FALSE	FALSE	FALSE	-1.79091	0.699533	0.488406	-5.12307
CB_T0_v_AB_T0	CB_T0	AB_T0	ENSG00000283696	1.43429	0.14503	ENSG00000283696		1	lncRNA	novel transcript	FALSE	TRUE	FALSE	FALSE	-0.341813	2.37778	0.0224593	-3.45064
CB_T0_v_AB_T0	CB_T0	AB_T0	ZNF491	1.43393	0.0194573	ENSG00000177599	ZNF491	19	protein_coding	zinc finger protein 491 [Source:HGNC Symbol;Acc:HGNC:23706]	FALSE	FALSE	FALSE	FALSE	1.22776	3.51122	0.00115114	-1.11968
CB_T0_v_AB_T0	CB_T0	AB_T0	YWHABP2	1.43334	0.214336	ENSG00000256464	YWHABP2	11	processed_pseudogene	tyrosine 3-monooxygenase/tryptophan 5-monooxygenase activation protein beta pseudogene 2 [Source:HGNC Symbol;Acc:HGNC:50295]	FALSE	FALSE	FALSE	FALSE	-1.99313	2.08817	0.0434171	-3.82092
CB_T0_v_AB_T0	CB_T0	AB_T0	CNTNAP3	1.43283	0.592897	ENSG00000106714	CNTNAP3	9	protein_coding	contactin associated protein family member 3 [Source:HGNC Symbol;Acc:HGNC:13834]	FALSE	FALSE	FALSE	FALSE	0.617334	1.07861	0.287444	-5.70119
CB_T0_v_AB_T0	CB_T0	AB_T0	ENSG00000249690	1.43277	0.332267	ENSG00000249690		4	lncRNA	novel transcript, antisense to LRBA	FALSE	TRUE	FALSE	FALSE	-1.75183	1.72171	0.0931139	-4.48068
CB_T0_v_AB_T0	CB_T0	AB_T0	ENSG00000249094	1.43251	0.303182	ENSG00000249094		12	lncRNA	novel transcript	FALSE	TRUE	FALSE	FALSE	-2.91761	1.80331	0.0791351	-4.21684
CB_T0_v_AB_T0	CB_T0	AB_T0	ENSG00000267001	1.43216	0.219547	ENSG00000267001		19	protein_coding	novel protein	FALSE	TRUE	FALSE	FALSE	-0.0694263	2.07019	0.0451599	-3.94665
CB_T0_v_AB_T0	CB_T0	AB_T0	BEAN1	1.43115	0.269005	ENSG00000166546	BEAN1	16	protein_coding	brain expressed associated with NEDD4 1 [Source:HGNC Symbol;Acc:HGNC:24160]	FALSE	FALSE	FALSE	FALSE	-1.63298	1.90504	0.0642315	-4.13278
CB_T0_v_AB_T0	CB_T0	AB_T0	ENSG00000247134	1.42909	0.0426883	ENSG00000247134		8	lncRNA	novel transcript	FALSE	TRUE	FALSE	FALSE	0.396757	3.10876	0.00351694	-1.95704
CB_T0_v_AB_T0	CB_T0	AB_T0	DPY19L2	1.42897	0.0254848	ENSG00000177990	DPY19L2	12	protein_coding	dpy-19 like 2 [Source:HGNC Symbol;Acc:HGNC:19414]	FALSE	FALSE	FALSE	FALSE	2.22127	3.37999	0.00166746	-1.55311
CB_T0_v_AB_T0	CB_T0	AB_T0	NPAS3	1.4288	0.66336	ENSG00000151322	NPAS3	14	protein_coding	neuronal PAS domain protein 3 [Source:HGNC Symbol;Acc:HGNC:19311]	FALSE	FALSE	FALSE	FALSE	-1.20151	0.921433	0.362537	-5.18086
CB_T0_v_AB_T0	CB_T0	AB_T0	MIR181A1HG	1.42841	0.0692033	ENSG00000229989	MIR181A1HG	1	lncRNA	MIR181A1 host gene [Source:HGNC Symbol;Acc:HGNC:48659]	FALSE	FALSE	FALSE	FALSE	0.877386	2.83616	0.00722839	-2.71688
CB_T0_v_AB_T0	CB_T0	AB_T0	LINC00570	1.42757	0.347341	ENSG00000224177	LINC00570	2	lncRNA	long intergenic non-protein coding RNA 570 [Source:HGNC Symbol;Acc:HGNC:43717]	FALSE	FALSE	FALSE	FALSE	-2.3459	1.67865	0.101284	-4.3921
CB_T0_v_AB_T0	CB_T0	AB_T0	ENSG00000236531	1.42705	0.390296	ENSG00000236531		7	lncRNA	novel transcript	FALSE	TRUE	FALSE	FALSE	-1.88128	1.56857	0.124895	-4.53162
CB_T0_v_AB_T0	CB_T0	AB_T0	ENSG00000229337	1.42686	0.254431	ENSG00000229337		2	lncRNA	novel transcript	FALSE	TRUE	FALSE	FALSE	-0.440599	1.95208	0.0581962	-4.20186
CB_T0_v_AB_T0	CB_T0	AB_T0	MIR548AJ2	1.42644	0.438026	ENSG00000221466	MIR548AJ2	X	miRNA	microRNA 548aj-2 [Source:HGNC Symbol;Acc:HGNC:41600]	FALSE	FALSE	FALSE	FALSE	-2.29988	1.4488	0.155455	-4.79248
CB_T0_v_AB_T0	CB_T0	AB_T0	ENSG00000262094	1.42558	0.469078	ENSG00000262094		17	lncRNA	novel transcript	FALSE	TRUE	FALSE	FALSE	-1.95208	1.37165	0.178078	-4.78989
CB_T0_v_AB_T0	CB_T0	AB_T0	MIR4766	1.42539	0.346669	ENSG00000266594	MIR4766	22	miRNA	microRNA 4766 [Source:HGNC Symbol;Acc:HGNC:41680]	FALSE	FALSE	FALSE	FALSE	-1.69475	1.68047	0.100928	-4.38886
CB_T0_v_AB_T0	CB_T0	AB_T0	ENSG00000230393	1.42485	0.355372	ENSG00000230393		2	lncRNA	novel transcript	FALSE	TRUE	FALSE	FALSE	-2.18666	1.65717	0.105578	-4.48359
CB_T0_v_AB_T0	CB_T0	AB_T0	ENSG00000260398	1.42378	0.015739	ENSG00000260398		8	lncRNA	novel transcript, overlapping to PKIA	FALSE	TRUE	FALSE	FALSE	1.52751	3.61608	0.000852699	-0.839665
CB_T0_v_AB_T0	CB_T0	AB_T0	ADAM1A	1.42352	0.526605	ENSG00000229186	ADAM1A	12	unitary_pseudogene	ADAM metallopeptidase domain 1A (pseudogene) [Source:HGNC Symbol;Acc:HGNC:187]	FALSE	FALSE	FALSE	FALSE	-4.1396	1.23458	0.224435	-4.93414
CB_T0_v_AB_T0	CB_T0	AB_T0	XCL1	1.42275	0.768047	ENSG00000143184	XCL1	1	protein_coding	X-C motif chemokine ligand 1 [Source:HGNC Symbol;Acc:HGNC:10645]	FALSE	FALSE	FALSE	FALSE	-2.27604	0.674623	0.503929	-5.13604
CB_T0_v_AB_T0	CB_T0	AB_T0	MIR5190	1.42178	0.394513	ENSG00000266146	MIR5190	18	miRNA	microRNA 5190 [Source:HGNC Symbol;Acc:HGNC:43549]	FALSE	FALSE	FALSE	FALSE	-3.11822	1.55882	0.127186	-4.4809
CB_T0_v_AB_T0	CB_T0	AB_T0	CDCA7L	1.42144	8.72843e-08	ENSG00000164649	CDCA7L	7	protein_coding	cell division cycle associated 7 like [Source:HGNC Symbol;Acc:HGNC:30777]	FALSE	FALSE	FALSE	FALSE	6.19801	8.56455	1.82137e-10	13.6759
CB_T0_v_AB_T0	CB_T0	AB_T0	SMC3P1	1.42004	0.18111	ENSG00000231822	SMC3P1	2	processed_pseudogene	SMC3 pseudogene 1 [Source:HGNC Symbol;Acc:HGNC:54642]	FALSE	FALSE	FALSE	FALSE	-1.33086	2.21297	0.032872	-3.79112
CB_T0_v_AB_T0	CB_T0	AB_T0	ENSG00000233783	1.42003	0.00719298	ENSG00000233783		21	lncRNA	novel transcript	FALSE	TRUE	FALSE	FALSE	-0.16368	3.97721	0.000296025	0.295334
CB_T0_v_AB_T0	CB_T0	AB_T0	ENSG00000275850	1.41973	0.320663	ENSG00000275850		12	lncRNA	novel transcript	FALSE	TRUE	FALSE	FALSE	-2.46498	1.7534	0.087458	-4.34768
CB_T0_v_AB_T0	CB_T0	AB_T0	ENSG00000264937	1.41972	0.317593	ENSG00000264937		15	lncRNA	novel transcript, antisense to ornithine decarboxylase antizyme 2 OAZ2	FALSE	TRUE	FALSE	FALSE	-2.26301	1.76144	0.0860683	-4.32404
CB_T0_v_AB_T0	CB_T0	AB_T0	LINC00484	1.41863	0.0885151	ENSG00000235641	LINC00484	9	lncRNA	long intergenic non-protein coding RNA 484 [Source:HGNC Symbol;Acc:HGNC:27862]	FALSE	FALSE	FALSE	FALSE	-0.0873615	2.69477	0.0103675	-2.88107
CB_T0_v_AB_T0	CB_T0	AB_T0	ITPRIPL1	1.41792	0.00396995	ENSG00000198885	ITPRIPL1	2	protein_coding	ITPRIP like 1 [Source:HGNC Symbol;Acc:HGNC:29371]	FALSE	FALSE	FALSE	FALSE	3.72963	4.22946	0.000138683	0.891665
CB_T0_v_AB_T0	CB_T0	AB_T0	RN7SL826P	1.41785	0.242089	ENSG00000240151	RN7SL826P	8	misc_RNA	RNA, 7SL, cytoplasmic 826, pseudogene [Source:HGNC Symbol;Acc:HGNC:46842]	FALSE	FALSE	FALSE	FALSE	-3.46419	1.99453	0.0531773	-3.93031
CB_T0_v_AB_T0	CB_T0	AB_T0	AIDAP2	1.41745	0.345009	ENSG00000251429	AIDAP2	4	transcribed_processed_pseudogene	AIDA pseudogene 2 [Source:HGNC Symbol;Acc:HGNC:54664]	FALSE	FALSE	FALSE	FALSE	-1.79168	1.68527	0.0999911	-4.40924
CB_T0_v_AB_T0	CB_T0	AB_T0	NPDC1	1.41685	0.427134	ENSG00000107281	NPDC1	9	protein_coding	neural proliferation, differentiation and control 1 [Source:HGNC Symbol;Acc:HGNC:7899]	FALSE	FALSE	FALSE	FALSE	2.53429	1.47682	0.147823	-5.33225
CB_T0_v_AB_T0	CB_T0	AB_T0	A4GALT	1.4166	0.496976	ENSG00000128274	A4GALT	22	protein_coding	alpha 1,4-galactosyltransferase (P blood group) [Source:HGNC Symbol;Acc:HGNC:18149]	FALSE	FALSE	FALSE	FALSE	-2.18498	1.30783	0.198652	-4.95287
CB_T0_v_AB_T0	CB_T0	AB_T0	ENSG00000251520	1.41614	0.297677	ENSG00000251520		1	unprocessed_pseudogene	pseudogene similar to part of major histocompatibility complex, class I-related MR1	FALSE	TRUE	FALSE	FALSE	-0.896057	1.81925	0.0766221	-4.34925
CB_T0_v_AB_T0	CB_T0	AB_T0	NAALADL2	1.4156	0.165046	ENSG00000177694	NAALADL2	3	protein_coding	N-acetylated alpha-linked acidic dipeptidase like 2 [Source:HGNC Symbol;Acc:HGNC:23219]	FALSE	FALSE	FALSE	FALSE	0.109305	2.28458	0.0279092	-3.72874
CB_T0_v_AB_T0	CB_T0	AB_T0	ENSG00000277578	1.41556	0.417773	ENSG00000277578		15	misc_RNA	Metazoan signal recognition particle RNA [Source:RFAM;Acc:RF00017]	FALSE	TRUE	FALSE	FALSE	-3.21929	1.50166	0.141308	-4.60291
CB_T0_v_AB_T0	CB_T0	AB_T0	MDM4P1	1.41472	0.156126	ENSG00000225066	MDM4P1	X	processed_pseudogene	MDM4 pseudogene 1 [Source:HGNC Symbol;Acc:HGNC:54898]	FALSE	FALSE	FALSE	FALSE	-1.12263	2.32463	0.0254366	-3.52371
CB_T0_v_AB_T0	CB_T0	AB_T0	ENSG00000237704	1.41407	0.37967	ENSG00000237704		8	processed_pseudogene	male-specific lethal 3-like 1 (Drosophila) (MSL3L1) pseudogene	FALSE	TRUE	FALSE	FALSE	-2.56676	1.59369	0.119148	-4.51682
CB_T0_v_AB_T0	CB_T0	AB_T0	ENSG00000277051	1.41299	0.340937	ENSG00000277051		20	misc_RNA	Metazoan signal recognition particle RNA [Source:RFAM;Acc:RF00017]	FALSE	TRUE	FALSE	FALSE	-1.94652	1.69646	0.097836	-4.41933
CB_T0_v_AB_T0	CB_T0	AB_T0	ENSG00000277534	1.41278	0.0915031	ENSG00000277534		18	lncRNA	novel transcript, sense intronic to KCTD1	FALSE	TRUE	FALSE	FALSE	0.077188	2.67337	0.0109402	-2.7799
CB_T0_v_AB_T0	CB_T0	AB_T0	RPS27AP12	1.41245	0.385975	ENSG00000225224	RPS27AP12	7	processed_pseudogene	RPS27A pseudogene 12 [Source:HGNC Symbol;Acc:HGNC:35732]	FALSE	FALSE	FALSE	FALSE	-2.10259	1.57818	0.122671	-4.62649
CB_T0_v_AB_T0	CB_T0	AB_T0	TRBV7-4	1.4123	0.283905	ENSG00000253409	TRBV7-4	7	TR_V_gene	T cell receptor beta variable 7-4 [Source:HGNC Symbol;Acc:HGNC:12238]	FALSE	FALSE	TRUE	FALSE	-1.96769	1.85973	0.0705436	-4.21971
CB_T0_v_AB_T0	CB_T0	AB_T0	ENSG00000070018|LRP6	1.41142	0.00167395	ENSG00000070018	LRP6	12	protein_coding	LDL receptor related protein 6 [Source:HGNC Symbol;Acc:HGNC:6698]	FALSE	FALSE	TRUE	FALSE	3.68284	4.59587	4.50863e-05	1.73869
CB_T0_v_AB_T0	CB_T0	AB_T0	CCDC144A	1.40881	0.200593	ENSG00000170160	CCDC144A	17	protein_coding	coiled-coil domain containing 144A [Source:HGNC Symbol;Acc:HGNC:29072]	FALSE	FALSE	FALSE	FALSE	4.15459	2.13788	0.0389047	-4.83809
CB_T0_v_AB_T0	CB_T0	AB_T0	TMEM132B	1.40782	0.0369507	ENSG00000139364	TMEM132B	12	protein_coding	transmembrane protein 132B [Source:HGNC Symbol;Acc:HGNC:29397]	FALSE	FALSE	FALSE	FALSE	-1.17356	3.18201	0.00288289	-1.65984
CB_T0_v_AB_T0	CB_T0	AB_T0	GJA9	1.40772	0.357755	ENSG00000131233	GJA9	1	protein_coding	gap junction protein alpha 9 [Source:HGNC Symbol;Acc:HGNC:19155]	FALSE	FALSE	FALSE	FALSE	-2.79558	1.65105	0.106828	-4.50719
CB_T0_v_AB_T0	CB_T0	AB_T0	CLDND2	1.40724	0.50929	ENSG00000160318	CLDND2	19	protein_coding	claudin domain containing 2 [Source:HGNC Symbol;Acc:HGNC:28511]	FALSE	FALSE	FALSE	FALSE	-2.11157	1.27712	0.209175	-4.77763
CB_T0_v_AB_T0	CB_T0	AB_T0	HMGB1P41	1.40658	0.462702	ENSG00000253516	HMGB1P41	8	processed_pseudogene	high mobility group box 1 pseudogene 41 [Source:HGNC Symbol;Acc:HGNC:39188]	FALSE	FALSE	FALSE	FALSE	-3.05952	1.38842	0.172955	-4.68327
CB_T0_v_AB_T0	CB_T0	AB_T0	GNAI1	1.40651	0.00528874	ENSG00000127955	GNAI1	7	protein_coding	G protein subunit alpha i1 [Source:HGNC Symbol;Acc:HGNC:4384]	FALSE	FALSE	FALSE	FALSE	3.41569	4.11602	0.00019538	0.386685
CB_T0_v_AB_T0	CB_T0	AB_T0	ENSG00000228604	1.4046	0.413616	ENSG00000228604		20	lncRNA	novel transcript	FALSE	TRUE	FALSE	FALSE	-2.1086	1.51329	0.138335	-4.73063
CB_T0_v_AB_T0	CB_T0	AB_T0	ADAP2	1.4044	0.532162	ENSG00000184060	ADAP2	17	protein_coding	ArfGAP with dual PH domains 2 [Source:HGNC Symbol;Acc:HGNC:16487]	FALSE	FALSE	FALSE	FALSE	-0.098977	1.22126	0.229382	-5.29231
CB_T0_v_AB_T0	CB_T0	AB_T0	GNG12	1.40275	0.702376	ENSG00000172380	GNG12	1	protein_coding	G protein subunit gamma 12 [Source:HGNC Symbol;Acc:HGNC:19663]	FALSE	FALSE	FALSE	FALSE	-2.40949	0.833944	0.409434	-5.04551
CB_T0_v_AB_T0	CB_T0	AB_T0	TSHZ3	1.40252	0.653176	ENSG00000121297	TSHZ3	19	protein_coding	teashirt zinc finger homeobox 3 [Source:HGNC Symbol;Acc:HGNC:30700]	FALSE	FALSE	FALSE	FALSE	-2.46188	0.943369	0.351349	-5.03487
CB_T0_v_AB_T0	CB_T0	AB_T0	ARID3C	1.40245	0.604622	ENSG00000205143	ARID3C	9	protein_coding	AT-rich interaction domain 3C [Source:HGNC Symbol;Acc:HGNC:21209]	FALSE	FALSE	FALSE	FALSE	-2.97741	1.05524	0.297864	-4.88938
CB_T0_v_AB_T0	CB_T0	AB_T0	FARSA-AS1	1.40228	0.356594	ENSG00000266975	FARSA-AS1	19	lncRNA	FARSA antisense RNA 1 [Source:HGNC Symbol;Acc:HGNC:50479]	FALSE	FALSE	FALSE	FALSE	-1.28124	1.65391	0.106242	-4.391
CB_T0_v_AB_T0	CB_T0	AB_T0	BTBD3-AS1	1.40138	0.124041	ENSG00000236526	BTBD3-AS1	20	lncRNA	BTBD3 antisense RNA 1 [Source:HGNC Symbol;Acc:HGNC:40728]	FALSE	FALSE	FALSE	FALSE	-1.12976	2.47462	0.0178321	-3.19831
CB_T0_v_AB_T0	CB_T0	AB_T0	TBX2-AS1	1.40091	0.459558	ENSG00000267280	TBX2-AS1	17	lncRNA	TBX2 antisense RNA 1 [Source:HGNC Symbol;Acc:HGNC:50355]	FALSE	FALSE	FALSE	FALSE	-3.82646	1.39625	0.170604	-4.6367
CB_T0_v_AB_T0	CB_T0	AB_T0	BOLA2B	1.40065	0.330048	ENSG00000169627	BOLA2B	16	protein_coding	bolA family member 2B [Source:HGNC Symbol;Acc:HGNC:32479]	FALSE	FALSE	FALSE	FALSE	2.10698	1.7263	0.0922751	-4.90871
CB_T0_v_AB_T0	CB_T0	AB_T0	RAB38	1.40018	0.500766	ENSG00000123892	RAB38	11	protein_coding	RAB38, member RAS oncogene family [Source:HGNC Symbol;Acc:HGNC:9776]	FALSE	FALSE	FALSE	FALSE	0.810209	1.29773	0.202068	-4.89589
CB_T0_v_AB_T0	CB_T0	AB_T0	H2BC20P	1.39987	0.679549	ENSG00000261716	H2BC20P	1	transcribed_unprocessed_pseudogene	H2B clustered histone 20, pseudogene [Source:HGNC Symbol;Acc:HGNC:20516]	FALSE	FALSE	FALSE	FALSE	-2.81157	0.888099	0.379978	-5.0222
CB_T0_v_AB_T0	CB_T0	AB_T0	GNG12-AS1	1.39868	0.110149	ENSG00000232284	GNG12-AS1	1	lncRNA	GNG12, DIRAS3 and WLS antisense RNA 1 [Source:HGNC Symbol;Acc:HGNC:43938]	FALSE	FALSE	FALSE	FALSE	-1.48171	2.55247	0.0147614	-3.09866
CB_T0_v_AB_T0	CB_T0	AB_T0	DBN1	1.39843	0.00452714	ENSG00000113758	DBN1	5	protein_coding	drebrin 1 [Source:HGNC Symbol;Acc:HGNC:2695]	FALSE	FALSE	FALSE	FALSE	3.61042	4.17636	0.000162871	0.621944
CB_T0_v_AB_T0	CB_T0	AB_T0	ENSG00000286911	1.39789	0.510919	ENSG00000286911		12	lncRNA	novel transcript	FALSE	TRUE	FALSE	FALSE	-2.40957	1.27344	0.210464	-4.86393
CB_T0_v_AB_T0	CB_T0	AB_T0	ENSG00000259209	1.3978	0.328422	ENSG00000259209		16	lncRNA	novel transcript, antisense to ZFHX3	FALSE	TRUE	FALSE	FALSE	-2.45181	1.73253	0.0911481	-4.37559
CB_T0_v_AB_T0	CB_T0	AB_T0	HCN2	1.39704	0.00188318	ENSG00000099822	HCN2	19	protein_coding	hyperpolarization activated cyclic nucleotide gated potassium and sodium channel 2 [Source:HGNC Symbol;Acc:HGNC:4846]	FALSE	FALSE	FALSE	FALSE	2.03684	4.5491	5.21044e-05	1.6885
CB_T0_v_AB_T0	CB_T0	AB_T0	BMAL2	1.39698	0.464659	ENSG00000029153	BMAL2	12	protein_coding	basic helix-loop-helix ARNT like 2 [Source:HGNC Symbol;Acc:HGNC:18984]	FALSE	FALSE	FALSE	FALSE	2.734	1.38299	0.174602	-5.25247
CB_T0_v_AB_T0	CB_T0	AB_T0	NPHP3-ACAD11	1.39677	0.477148	ENSG00000274810	NPHP3-ACAD11	3	protein_coding	NPHP3-ACAD11 readthrough (NMD candidate) [Source:HGNC Symbol;Acc:HGNC:48351]	FALSE	FALSE	FALSE	FALSE	1.2252	1.35245	0.184088	-5.57017
CB_T0_v_AB_T0	CB_T0	AB_T0	ENSG00000258449	1.39638	0.267384	ENSG00000258449		12	lncRNA	novel transcript, antisense to LRMP	FALSE	TRUE	FALSE	FALSE	-2.86308	1.91004	0.0635654	-4.10945
CB_T0_v_AB_T0	CB_T0	AB_T0	LINC02511	1.39434	0.15285	ENSG00000248869	LINC02511	4	lncRNA	long intergenic non-protein coding RNA 2511 [Source:HGNC Symbol;Acc:HGNC:53500]	FALSE	FALSE	FALSE	FALSE	-0.765847	2.34178	0.024439	-3.55955
CB_T0_v_AB_T0	CB_T0	AB_T0	ENSG00000248515	1.39425	0.0850758	ENSG00000248515		4	lncRNA	novel transcript	FALSE	TRUE	FALSE	FALSE	-1.26717	2.7192	0.00974765	-2.7522
CB_T0_v_AB_T0	CB_T0	AB_T0	ADAMTS7P4	1.39257	0.281259	ENSG00000218052	ADAMTS7P4	15	transcribed_unprocessed_pseudogene	ADAMTS7 pseudogene 4 [Source:HGNC Symbol;Acc:HGNC:49410]	FALSE	FALSE	FALSE	FALSE	-3.75329	1.86762	0.0694073	-4.15643
CB_T0_v_AB_T0	CB_T0	AB_T0	ENSG00000270228	1.39251	0.434496	ENSG00000270228		4	processed_pseudogene	HEAT repeat containing 2 (HEATR2) pseudogene	FALSE	TRUE	FALSE	FALSE	-1.711	1.45651	0.153323	-4.7781
CB_T0_v_AB_T0	CB_T0	AB_T0	ENSG00000287965	1.39213	0.275002	ENSG00000287965		16	lncRNA	novel transcript, antisense to DYNC1LI2	FALSE	TRUE	FALSE	FALSE	-1.3369	1.88615	0.0668017	-4.23424
CB_T0_v_AB_T0	CB_T0	AB_T0	GXYLT2	1.39136	0.326163	ENSG00000172986	GXYLT2	3	protein_coding	glucoside xylosyltransferase 2 [Source:HGNC Symbol;Acc:HGNC:33383]	FALSE	FALSE	FALSE	FALSE	-1.80253	1.73878	0.0900296	-4.42958
CB_T0_v_AB_T0	CB_T0	AB_T0	DOCK6	1.39093	0.245312	ENSG00000130158	DOCK6	19	protein_coding	dedicator of cytokinesis 6 [Source:HGNC Symbol;Acc:HGNC:19189]	FALSE	FALSE	FALSE	FALSE	1.37067	1.98271	0.0545355	-4.47032
CB_T0_v_AB_T0	CB_T0	AB_T0	STON2	1.39039	0.0328482	ENSG00000140022	STON2	14	protein_coding	stonin 2 [Source:HGNC Symbol;Acc:HGNC:30652]	FALSE	FALSE	FALSE	FALSE	0.27782	3.24558	0.00242192	-1.6397
CB_T0_v_AB_T0	CB_T0	AB_T0	RANBP3-DT	1.39022	0.0668513	ENSG00000266983	RANBP3-DT	19	lncRNA	RANBP3 divergent transcript [Source:HGNC Symbol;Acc:HGNC:55312]	FALSE	FALSE	FALSE	FALSE	-0.00397354	2.85691	0.00685042	-2.49317
CB_T0_v_AB_T0	CB_T0	AB_T0	ENSG00000259899	1.38878	0.308368	ENSG00000259899		16	lncRNA	novel transcript, antisense to a novel protein	FALSE	TRUE	FALSE	FALSE	-2.75274	1.78908	0.0814362	-4.31063
CB_T0_v_AB_T0	CB_T0	AB_T0	GPR176	1.38801	0.646812	ENSG00000166073	GPR176	15	protein_coding	G protein-coupled receptor 176 [Source:HGNC Symbol;Acc:HGNC:32370]	FALSE	FALSE	FALSE	FALSE	-2.62197	0.957573	0.344227	-4.95877
CB_T0_v_AB_T0	CB_T0	AB_T0	PPIAL4G	1.38798	0.186283	ENSG00000236334	PPIAL4G	1	protein_coding	peptidylprolyl isomerase A like 4G [Source:HGNC Symbol;Acc:HGNC:33996]	FALSE	FALSE	FALSE	FALSE	-2.21157	2.19247	0.0344304	-3.69997
CB_T0_v_AB_T0	CB_T0	AB_T0	SNX10	1.38786	0.0138859	ENSG00000086300	SNX10	7	protein_coding	sorting nexin 10 [Source:HGNC Symbol;Acc:HGNC:14974]	FALSE	FALSE	FALSE	FALSE	4.07207	3.6798	0.000709374	-0.791113
CB_T0_v_AB_T0	CB_T0	AB_T0	ZNF418	1.38768	0.0140587	ENSG00000196724	ZNF418	19	protein_coding	zinc finger protein 418 [Source:HGNC Symbol;Acc:HGNC:20647]	FALSE	FALSE	FALSE	FALSE	2.20583	3.67216	0.000725263	-0.806524
CB_T0_v_AB_T0	CB_T0	AB_T0	BCORP1	1.38689	0.500303	ENSG00000215580	BCORP1	Y	transcribed_unprocessed_pseudogene	BCL6 corepressor pseudogene 1 [Source:HGNC Symbol;Acc:HGNC:23953]	FALSE	FALSE	FALSE	FALSE	-3.32226	1.29917	0.201578	-4.7496
CB_T0_v_AB_T0	CB_T0	AB_T0	MTCYBP3	1.38587	0.310814	ENSG00000232373	MTCYBP3	13	processed_pseudogene	MT-CYB pseudogene 3 [Source:HGNC Symbol;Acc:HGNC:39579]	FALSE	FALSE	FALSE	FALSE	-2.5681	1.78276	0.0824777	-4.26027
CB_T0_v_AB_T0	CB_T0	AB_T0	ENSG00000249159	1.38542	0.377737	ENSG00000249159		5	lncRNA	novel transcript	FALSE	TRUE	FALSE	FALSE	-2.23037	1.60012	0.117711	-4.54652
CB_T0_v_AB_T0	CB_T0	AB_T0	PLXNB1	1.38514	0.0186358	ENSG00000164050	PLXNB1	3	protein_coding	plexin B1 [Source:HGNC Symbol;Acc:HGNC:9103]	FALSE	FALSE	FALSE	FALSE	3.55357	3.53285	0.00108237	-1.30809
CB_T0_v_AB_T0	CB_T0	AB_T0	ENSG00000270533	1.38455	0.105258	ENSG00000270533		21	transcribed_processed_pseudogene	ribosomal protein L7a (RPL7A) pseudogene	FALSE	TRUE	FALSE	FALSE	-0.936521	2.58242	0.0137149	-2.9674
CB_T0_v_AB_T0	CB_T0	AB_T0	IGF2BP2	1.38328	0.44962	ENSG00000073792	IGF2BP2	3	protein_coding	insulin like growth factor 2 mRNA binding protein 2 [Source:HGNC Symbol;Acc:HGNC:28867]	FALSE	FALSE	FALSE	FALSE	-0.0734857	1.42342	0.162632	-5.00329
CB_T0_v_AB_T0	CB_T0	AB_T0	ENSG00000251095	1.38304	0.521192	ENSG00000251095		4	lncRNA	novel transcript	FALSE	TRUE	FALSE	FALSE	-1.58996	1.24674	0.219993	-5.06087
CB_T0_v_AB_T0	CB_T0	AB_T0	ENSG00000264493|MIR4298	1.38301	0.223489	ENSG00000264493	MIR4298	11	miRNA	microRNA 4298 [Source:HGNC Symbol;Acc:HGNC:38313]	FALSE	FALSE	TRUE	FALSE	-1.87745	2.05744	0.0464321	-3.99531
CB_T0_v_AB_T0	CB_T0	AB_T0	ENSG00000290698	1.38272	0.273533	ENSG00000290698		17	lncRNA	novel transcript	FALSE	TRUE	FALSE	FALSE	-0.745578	1.88993	0.0662797	-4.34632
CB_T0_v_AB_T0	CB_T0	AB_T0	TSSK2	1.38193	0.675417	ENSG00000206203	TSSK2	22	protein_coding	testis specific serine kinase 2 [Source:HGNC Symbol;Acc:HGNC:11401]	FALSE	FALSE	FALSE	FALSE	-3.9636	0.8976	0.374953	-4.99413
CB_T0_v_AB_T0	CB_T0	AB_T0	EGFR	1.38181	0.468966	ENSG00000146648	EGFR	7	protein_coding	epidermal growth factor receptor [Source:HGNC Symbol;Acc:HGNC:3236]	FALSE	FALSE	FALSE	FALSE	-2.38844	1.37244	0.177833	-4.78802
CB_T0_v_AB_T0	CB_T0	AB_T0	ENSG00000286954	1.3818	0.368307	ENSG00000286954		6	lncRNA	novel transcript	FALSE	TRUE	FALSE	FALSE	-2.92015	1.62334	0.112642	-4.45456
CB_T0_v_AB_T0	CB_T0	AB_T0	CD1D	1.38119	0.583445	ENSG00000158473	CD1D	1	protein_coding	CD1d molecule [Source:HGNC Symbol;Acc:HGNC:1637]	FALSE	FALSE	FALSE	FALSE	-2.74969	1.10076	0.277805	-4.90233
CB_T0_v_AB_T0	CB_T0	AB_T0	LIMS3	1.38111	0.490191	ENSG00000256977	LIMS3	2	protein_coding	LIM zinc finger domain containing 3 [Source:HGNC Symbol;Acc:HGNC:30047]	FALSE	FALSE	FALSE	FALSE	-2.63855	1.32373	0.193364	-4.83092
CB_T0_v_AB_T0	CB_T0	AB_T0	ENSG00000284644	1.38104	0.225211	ENSG00000284644		7	lncRNA	novel transcript, antisense to OR2A1 and ARHGEF5	FALSE	TRUE	FALSE	FALSE	0.192919	2.04904	0.0472871	-4.25056
CB_T0_v_AB_T0	CB_T0	AB_T0	ENSG00000289757	1.38008	0.485595	ENSG00000289757		14	lncRNA	novel transcript	FALSE	TRUE	FALSE	FALSE	-2.36489	1.33381	0.190069	-5.08493
CB_T0_v_AB_T0	CB_T0	AB_T0	PLEKHG1	1.37961	0.0304316	ENSG00000120278	PLEKHG1	6	protein_coding	pleckstrin homology and RhoGEF domain containing G1 [Source:HGNC Symbol;Acc:HGNC:20884]	FALSE	FALSE	FALSE	FALSE	2.37288	3.28608	0.00216575	-1.77958
CB_T0_v_AB_T0	CB_T0	AB_T0	ENSG00000234286	1.37923	0.143835	ENSG00000234286		7	lncRNA	novel transcript	FALSE	TRUE	FALSE	FALSE	-0.595371	2.38338	0.0221647	-3.48973
CB_T0_v_AB_T0	CB_T0	AB_T0	ENSG00000259616	1.37907	0.169329	ENSG00000259616		15	lncRNA	novel transcript	FALSE	TRUE	FALSE	FALSE	-2.10987	2.2651	0.0291878	-3.5408
CB_T0_v_AB_T0	CB_T0	AB_T0	GRASLND	1.37866	0.000494712	ENSG00000228203	GRASLND	2	lncRNA	glycosaminoglycan regulatory associated long non-coding RNA [Source:HGNC Symbol;Acc:HGNC:30963]	FALSE	FALSE	FALSE	FALSE	3.78067	5.09567	9.44282e-06	3.27931
CB_T0_v_AB_T0	CB_T0	AB_T0	ENSG00000290031	1.37808	0.201232	ENSG00000290031		19	lncRNA	novel transcript, antisense to GMFG	FALSE	TRUE	FALSE	FALSE	-1.74705	2.13493	0.0391608	-3.84128
CB_T0_v_AB_T0	CB_T0	AB_T0	ENSG00000286159	1.37742	0.0730317	ENSG00000286159		20	lncRNA	novel transcript, antisense to PREX1	FALSE	TRUE	FALSE	FALSE	-1.51763	2.80688	0.00779479	-2.60099
CB_T0_v_AB_T0	CB_T0	AB_T0	GNAS-AS1	1.37585	0.088302	ENSG00000235590	GNAS-AS1	20	lncRNA	GNAS antisense RNA 1 [Source:HGNC Symbol;Acc:HGNC:24872]	FALSE	FALSE	FALSE	FALSE	0.378619	2.69586	0.0103391	-2.84078
CB_T0_v_AB_T0	CB_T0	AB_T0	ENSG00000286141	1.37577	0.300993	ENSG00000286141		4	lncRNA	novel transcript	FALSE	TRUE	FALSE	FALSE	-1.92303	1.80943	0.0781619	-4.33148
CB_T0_v_AB_T0	CB_T0	AB_T0	ENSG00000285637	1.37443	0.379135	ENSG00000285637		9	lncRNA	Novel transcript	FALSE	TRUE	FALSE	FALSE	-1.51047	1.59702	0.118401	-4.66285
CB_T0_v_AB_T0	CB_T0	AB_T0	KCTD15	1.37356	0.58413	ENSG00000153885	KCTD15	19	protein_coding	potassium channel tetramerization domain containing 15 [Source:HGNC Symbol;Acc:HGNC:23297]	FALSE	FALSE	FALSE	FALSE	-0.389516	1.09915	0.278499	-5.01436
CB_T0_v_AB_T0	CB_T0	AB_T0	PHGR1	1.37355	0.558418	ENSG00000233041	PHGR1	15	protein_coding	proline, histidine and glycine rich 1 [Source:HGNC Symbol;Acc:HGNC:37226]	FALSE	FALSE	FALSE	FALSE	-2.83788	1.15794	0.253992	-4.93483
CB_T0_v_AB_T0	CB_T0	AB_T0	CELSR1	1.37229	0.414154	ENSG00000075275	CELSR1	22	protein_coding	cadherin EGF LAG seven-pass G-type receptor 1 [Source:HGNC Symbol;Acc:HGNC:1850]	FALSE	FALSE	FALSE	FALSE	1.52264	1.51157	0.138771	-5.27313
CB_T0_v_AB_T0	CB_T0	AB_T0	SUGT1P2	1.372	0.412395	ENSG00000213842	SUGT1P2	3	processed_pseudogene	SUGT1 pseudogene 2 [Source:HGNC Symbol;Acc:HGNC:31377]	FALSE	FALSE	FALSE	FALSE	-2.0365	1.51676	0.137461	-4.6558
CB_T0_v_AB_T0	CB_T0	AB_T0	ALPK3	1.37195	0.419093	ENSG00000136383	ALPK3	15	protein_coding	alpha kinase 3 [Source:HGNC Symbol;Acc:HGNC:17574]	FALSE	FALSE	FALSE	FALSE	0.239052	1.49717	0.142467	-5.02194
CB_T0_v_AB_T0	CB_T0	AB_T0	USP26	1.37074	0.556779	ENSG00000134588	USP26	X	protein_coding	ubiquitin specific peptidase 26 [Source:HGNC Symbol;Acc:HGNC:13485]	FALSE	FALSE	FALSE	FALSE	-1.10363	1.16227	0.252248	-5.15885
CB_T0_v_AB_T0	CB_T0	AB_T0	B3GALT5-AS1	1.3706	0.188942	ENSG00000184809	B3GALT5-AS1	21	lncRNA	B3GALT5 antisense RNA 1 [Source:HGNC Symbol;Acc:HGNC:16424]	FALSE	FALSE	FALSE	FALSE	-1.13867	2.18238	0.0352213	-3.85374
CB_T0_v_AB_T0	CB_T0	AB_T0	ENSG00000267557	1.37049	0.45348	ENSG00000267557		19	lncRNA	novel transcript, antisense to ANKRD27	FALSE	TRUE	FALSE	FALSE	-2.74946	1.41413	0.165324	-4.71632
CB_T0_v_AB_T0	CB_T0	AB_T0	CARD6	1.37043	0.0151746	ENSG00000132357	CARD6	5	protein_coding	caspase recruitment domain family member 6 [Source:HGNC Symbol;Acc:HGNC:16394]	FALSE	FALSE	FALSE	FALSE	2.1863	3.635	0.000807461	-0.784983
CB_T0_v_AB_T0	CB_T0	AB_T0	TMEM139-AS1	1.37041	0.461471	ENSG00000231840	TMEM139-AS1	7	lncRNA	TMEM139 antisense RNA 1 [Source:HGNC Symbol;Acc:HGNC:40988]	FALSE	FALSE	FALSE	FALSE	-2.5172	1.39143	0.172049	-4.74267
CB_T0_v_AB_T0	CB_T0	AB_T0	IKZF4	1.36808	0.00050034	ENSG00000123411	IKZF4	12	protein_coding	IKAROS family zinc finger 4 [Source:HGNC Symbol;Acc:HGNC:13179]	FALSE	FALSE	FALSE	FALSE	5.17202	5.0914	9.57061e-06	3.03656
CB_T0_v_AB_T0	CB_T0	AB_T0	VAV2	1.36798	0.00615016	ENSG00000160293	VAV2	9	protein_coding	vav guanine nucleotide exchange factor 2 [Source:HGNC Symbol;Acc:HGNC:12658]	FALSE	FALSE	FALSE	FALSE	3.53031	4.04921	0.000238766	0.235021
CB_T0_v_AB_T0	CB_T0	AB_T0	FABP6-AS1	1.36722	0.143892	ENSG00000247699	FABP6-AS1	5	lncRNA	FABP6 antisense RNA 1 [Source:HGNC Symbol;Acc:HGNC:40226]	FALSE	FALSE	FALSE	FALSE	-0.972504	2.38277	0.0221964	-3.45676
CB_T0_v_AB_T0	CB_T0	AB_T0	CCR3	1.36604	0.313386	ENSG00000183625	CCR3	3	protein_coding	C-C motif chemokine receptor 3 [Source:HGNC Symbol;Acc:HGNC:1604]	FALSE	FALSE	FALSE	FALSE	-1.51768	1.77344	0.0840322	-4.42208
CB_T0_v_AB_T0	CB_T0	AB_T0	FRMD4A	1.3646	0.0330085	ENSG00000151474	FRMD4A	10	protein_coding	FERM domain containing 4A [Source:HGNC Symbol;Acc:HGNC:25491]	FALSE	FALSE	FALSE	FALSE	4.09687	3.24305	0.00243884	-2.16928
CB_T0_v_AB_T0	CB_T0	AB_T0	COL4A5	1.36442	0.255717	ENSG00000188153	COL4A5	X	protein_coding	collagen type IV alpha 5 chain [Source:HGNC Symbol;Acc:HGNC:2207]	FALSE	FALSE	FALSE	FALSE	-1.05935	1.94723	0.0587958	-4.21584
CB_T0_v_AB_T0	CB_T0	AB_T0	ENSG00000201343	1.36402	0.442176	ENSG00000201343		3	misc_RNA	Y RNA [Source:RFAM;Acc:RF00019]	FALSE	TRUE	FALSE	FALSE	-2.52411	1.43879	0.158255	-4.73778
CB_T0_v_AB_T0	CB_T0	AB_T0	IL23R	1.36381	0.352881	ENSG00000162594	IL23R	1	protein_coding	interleukin 23 receptor [Source:HGNC Symbol;Acc:HGNC:19100]	FALSE	FALSE	FALSE	FALSE	-1.81368	1.66428	0.104141	-4.53489
CB_T0_v_AB_T0	CB_T0	AB_T0	ENSG00000261020	1.36376	0.29257	ENSG00000261020		17	lncRNA	novel transcript	FALSE	TRUE	FALSE	FALSE	-1.44142	1.83572	0.0740977	-4.27755
CB_T0_v_AB_T0	CB_T0	AB_T0	AKR1C7P	1.36364	0.355115	ENSG00000215267	AKR1C7P	10	transcribed_unprocessed_pseudogene	aldo-keto reductase family 1 member C7, pseudogene [Source:HGNC Symbol;Acc:HGNC:44681]	FALSE	FALSE	FALSE	FALSE	-1.63937	1.65825	0.105359	-4.54713
CB_T0_v_AB_T0	CB_T0	AB_T0	ENSG00000251158	1.36345	0.379355	ENSG00000251158		5	unprocessed_pseudogene	POM121 membrane glycoprotein-like (POM121L1) pseudogene	FALSE	TRUE	FALSE	FALSE	-0.468643	1.59518	0.118814	-4.99057
CB_T0_v_AB_T0	CB_T0	AB_T0	ENSG00000273221	1.36328	0.629073	ENSG00000273221		1	lncRNA	novel transcript, antisense to CEPT1	FALSE	TRUE	FALSE	FALSE	-1.38897	1.00147	0.322826	-5.49324
CB_T0_v_AB_T0	CB_T0	AB_T0	PIK3R6	1.3628	0.12667	ENSG00000276231	PIK3R6	17	protein_coding	phosphoinositide-3-kinase regulatory subunit 6 [Source:HGNC Symbol;Acc:HGNC:27101]	FALSE	FALSE	FALSE	FALSE	-0.923235	2.46133	0.018411	-3.33145
CB_T0_v_AB_T0	CB_T0	AB_T0	NEK6	1.36246	0.285219	ENSG00000119408	NEK6	9	protein_coding	NIMA related kinase 6 [Source:HGNC Symbol;Acc:HGNC:7749]	FALSE	FALSE	FALSE	FALSE	4.08733	1.85627	0.0710458	-4.73288
CB_T0_v_AB_T0	CB_T0	AB_T0	FUT10	1.36208	0.0305914	ENSG00000172728	FUT10	8	protein_coding	fucosyltransferase 10 [Source:HGNC Symbol;Acc:HGNC:19234]	FALSE	FALSE	FALSE	FALSE	3.02563	3.28354	0.00218105	-1.83945
CB_T0_v_AB_T0	CB_T0	AB_T0	FCER2	1.36205	0.780759	ENSG00000104921	FCER2	19	protein_coding	Fc epsilon receptor II [Source:HGNC Symbol;Acc:HGNC:3612]	FALSE	FALSE	FALSE	FALSE	-1.24456	0.645983	0.522105	-5.25474
CB_T0_v_AB_T0	CB_T0	AB_T0	ENSG00000262370	1.36183	0.155216	ENSG00000262370		16	lncRNA	novel transcript	FALSE	TRUE	FALSE	FALSE	0.588943	2.3295	0.0251492	-3.82744
CB_T0_v_AB_T0	CB_T0	AB_T0	ENSG00000275927	1.36162	0.0463663	ENSG00000275927		16	lncRNA	novel transcript, sense intronic to XYLT1	FALSE	TRUE	FALSE	FALSE	-1.92888	3.06418	0.00396509	-1.92961
CB_T0_v_AB_T0	CB_T0	AB_T0	ENSG00000285791	1.36146	0.732896	ENSG00000285791		8	protein_coding	novel transcript	FALSE	TRUE	FALSE	FALSE	-1.57619	0.761101	0.451213	-5.44653
CB_T0_v_AB_T0	CB_T0	AB_T0	WASH4P	1.36143	0.328597	ENSG00000234769	WASH4P	16	unprocessed_pseudogene	WASP family homolog 4, pseudogene [Source:HGNC Symbol;Acc:HGNC:14126]	FALSE	FALSE	FALSE	FALSE	-0.524164	1.73149	0.0913363	-4.47571
CB_T0_v_AB_T0	CB_T0	AB_T0	ENSG00000254060	1.36137	0.16501	ENSG00000254060		8	lncRNA	novel transcript	FALSE	TRUE	FALSE	FALSE	-1.96407	2.28526	0.0278652	-3.60472
CB_T0_v_AB_T0	CB_T0	AB_T0	FAM136CP	1.3608	0.181299	ENSG00000232830	FAM136CP	3	processed_pseudogene	family with sequence similarity 136 member C, pseudogene [Source:HGNC Symbol;Acc:HGNC:55496]	FALSE	FALSE	FALSE	FALSE	-2.73563	2.21213	0.0329346	-3.65292
CB_T0_v_AB_T0	CB_T0	AB_T0	ENSG00000229559	1.36064	0.598346	ENSG00000229559		6	transcribed_processed_pseudogene	ribosomal protein S20 (RPS20) pseudogene	FALSE	TRUE	FALSE	FALSE	-2.84079	1.06875	0.291809	-5.12221
CB_T0_v_AB_T0	CB_T0	AB_T0	GOLGA6L9	1.36014	0.203673	ENSG00000197978	GOLGA6L9	15	protein_coding	golgin A6 family like 9 [Source:HGNC Symbol;Acc:HGNC:37229]	FALSE	FALSE	TRUE	FALSE	2.19102	2.12534	0.0400022	-4.49294
CB_T0_v_AB_T0	CB_T0	AB_T0	DOC2GP	1.36008	0.0502999	ENSG00000231793	DOC2GP	11	transcribed_unitary_pseudogene	double C2 domain gamma, pseudogene [Source:HGNC Symbol;Acc:HGNC:37962]	FALSE	FALSE	FALSE	FALSE	2.37085	3.01928	0.00447058	-2.53461
CB_T0_v_AB_T0	CB_T0	AB_T0	ATP11B-DT	1.35998	0.180244	ENSG00000240063	ATP11B-DT	3	lncRNA	ATP11B divergent transcript [Source:HGNC Symbol;Acc:HGNC:55642]	FALSE	FALSE	FALSE	FALSE	-1.52046	2.21847	0.0324645	-3.6422
CB_T0_v_AB_T0	CB_T0	AB_T0	ENSG00000290845	1.35973	0.403577	ENSG00000290845		16	lncRNA	novel transcript	FALSE	TRUE	FALSE	FALSE	-1.42918	1.53783	0.132233	-4.84214
CB_T0_v_AB_T0	CB_T0	AB_T0	PRDM16	1.35803	0.517433	ENSG00000142611	PRDM16	1	protein_coding	PR/SET domain 16 [Source:HGNC Symbol;Acc:HGNC:14000]	FALSE	FALSE	FALSE	FALSE	-0.632806	1.25633	0.216535	-5.32958
CB_T0_v_AB_T0	CB_T0	AB_T0	ENSG00000257268	1.35715	0.389669	ENSG00000257268		12	lncRNA	novel transcript	FALSE	TRUE	FALSE	FALSE	-2.16828	1.57009	0.12454	-4.61956
CB_T0_v_AB_T0	CB_T0	AB_T0	ELOVL4	1.35652	0.0294294	ENSG00000118402	ELOVL4	6	protein_coding	ELOVL fatty acid elongase 4 [Source:HGNC Symbol;Acc:HGNC:14415]	FALSE	FALSE	FALSE	FALSE	1.51092	3.30324	0.00206522	-1.51097
CB_T0_v_AB_T0	CB_T0	AB_T0	ENSG00000232234	1.35617	0.323972	ENSG00000232234		6	lncRNA	novel transcript	FALSE	TRUE	FALSE	FALSE	-1.4401	1.74481	0.0889615	-4.43517
CB_T0_v_AB_T0	CB_T0	AB_T0	ENSG00000235381	1.35573	8.69513e-05	ENSG00000235381		6	lncRNA	novel transcript	FALSE	TRUE	FALSE	FALSE	1.76079	5.79233	1.03489e-06	5.51573
CB_T0_v_AB_T0	CB_T0	AB_T0	MCEMP1	1.35562	0.545861	ENSG00000183019	MCEMP1	19	protein_coding	mast cell expressed membrane protein 1 [Source:HGNC Symbol;Acc:HGNC:27291]	FALSE	FALSE	FALSE	FALSE	-2.62109	1.18802	0.242071	-4.8727
CB_T0_v_AB_T0	CB_T0	AB_T0	OSBPL8	1.35472	5.74459e-09	ENSG00000091039	OSBPL8	12	protein_coding	oxysterol binding protein like 8 [Source:HGNC Symbol;Acc:HGNC:16396]	FALSE	FALSE	FALSE	FALSE	7.76055	9.63189	7.99155e-12	16.6227
CB_T0_v_AB_T0	CB_T0	AB_T0	RPL10AP1	1.35376	0.307133	ENSG00000244691	RPL10AP1	14	processed_pseudogene	ribosomal protein L10a pseudogene 1 [Source:HGNC Symbol;Acc:HGNC:19813]	FALSE	FALSE	FALSE	FALSE	-2.14359	1.79196	0.0809669	-4.34163
CB_T0_v_AB_T0	CB_T0	AB_T0	ACSM6	1.35277	0.295426	ENSG00000173124	ACSM6	10	protein_coding	acyl-CoA synthetase medium chain family member 6 [Source:HGNC Symbol;Acc:HGNC:31665]	FALSE	FALSE	FALSE	FALSE	-1.83237	1.82584	0.075603	-4.26153
CB_T0_v_AB_T0	CB_T0	AB_T0	RCN1	1.35244	0.0126932	ENSG00000049449	RCN1	11	protein_coding	reticulocalbin 1 [Source:HGNC Symbol;Acc:HGNC:9934]	FALSE	FALSE	FALSE	FALSE	4.59219	3.72278	0.000626146	-0.8161
CB_T0_v_AB_T0	CB_T0	AB_T0	SETBP1	1.35205	0.381141	ENSG00000152217	SETBP1	18	protein_coding	SET binding protein 1 [Source:HGNC Symbol;Acc:HGNC:15573]	FALSE	FALSE	FALSE	FALSE	-0.0507694	1.59047	0.119872	-4.67596
CB_T0_v_AB_T0	CB_T0	AB_T0	ENSG00000288056	1.35063	0.0138866	ENSG00000288056		6	lncRNA	novel transcript	FALSE	TRUE	FALSE	FALSE	0.106477	3.67953	0.000709947	-0.504997
CB_T0_v_AB_T0	CB_T0	AB_T0	TESC	1.35037	0.125843	ENSG00000088992	TESC	12	protein_coding	tescalcin [Source:HGNC Symbol;Acc:HGNC:26065]	FALSE	FALSE	FALSE	FALSE	2.65551	2.4662	0.0181971	-3.32204
CB_T0_v_AB_T0	CB_T0	AB_T0	ENSG00000175164|ABO	1.35013	0.0899048	ENSG00000175164	ABO	9	protein_coding	ABO, alpha 1-3-N-acetylgalactosaminyltransferase and alpha 1-3-galactosyltransferase [Source:HGNC Symbol;Acc:HGNC:79]	FALSE	FALSE	TRUE	FALSE	2.15206	2.68492	0.0106275	-3.23262
CB_T0_v_AB_T0	CB_T0	AB_T0	TMEM277P	1.3498	0.493808	ENSG00000180279	TMEM277P	19	transcribed_unitary_pseudogene	transmembrane protein 277, pseudogene [Source:HGNC Symbol;Acc:HGNC:25050]	FALSE	FALSE	FALSE	FALSE	-1.41058	1.31476	0.196336	-4.86636
CB_T0_v_AB_T0	CB_T0	AB_T0	ENSG00000235192	1.34845	0.350152	ENSG00000235192		2	lncRNA	novel transcript	FALSE	TRUE	FALSE	FALSE	-2.89302	1.67133	0.102731	-4.4516
CB_T0_v_AB_T0	CB_T0	AB_T0	CELF5	1.34788	0.33325	ENSG00000161082	CELF5	19	protein_coding	CUGBP Elav-like family member 5 [Source:HGNC Symbol;Acc:HGNC:14058]	FALSE	FALSE	FALSE	FALSE	-1.05449	1.71883	0.0936418	-4.46398
CB_T0_v_AB_T0	CB_T0	AB_T0	ENSG00000236018	1.34761	0.0303106	ENSG00000236018		7	processed_pseudogene	UBX domain protein 2B (UBXN2B) pseudogene	FALSE	TRUE	FALSE	FALSE	-0.58528	3.28805	0.002154	-1.45848
CB_T0_v_AB_T0	CB_T0	AB_T0	LRP2BP-AS1	1.34686	0.462864	ENSG00000250410	LRP2BP-AS1	4	lncRNA	LRP2BP antisense RNA 1 [Source:HGNC Symbol;Acc:HGNC:55998]	FALSE	FALSE	FALSE	FALSE	-2.69185	1.38751	0.17323	-4.77295
CB_T0_v_AB_T0	CB_T0	AB_T0	LINC00665	1.34469	0.00291775	ENSG00000232677	LINC00665	19	lncRNA	long intergenic non-protein coding RNA 665 [Source:HGNC Symbol;Acc:HGNC:44323]	FALSE	FALSE	FALSE	FALSE	3.88909	4.3648	9.18276e-05	0.947373
CB_T0_v_AB_T0	CB_T0	AB_T0	ENSG00000286849	1.34367	0.0114057	ENSG00000286849		16	lncRNA	novel transcript, antisense to XYLT1	FALSE	TRUE	FALSE	FALSE	-0.707067	3.77024	0.000545205	-0.241187
CB_T0_v_AB_T0	CB_T0	AB_T0	CTSL	1.34253	0.0368038	ENSG00000135047	CTSL	9	protein_coding	cathepsin L [Source:HGNC Symbol;Acc:HGNC:2537]	FALSE	FALSE	FALSE	FALSE	5.34241	3.18365	0.00287	-2.6615
CB_T0_v_AB_T0	CB_T0	AB_T0	ENSG00000287099	1.3416	0.153987	ENSG00000287099		4	lncRNA	novel transcript, antisense to ADD1	FALSE	TRUE	FALSE	FALSE	-1.01429	2.3365	0.0247422	-3.50617
CB_T0_v_AB_T0	CB_T0	AB_T0	SMIM17	1.34105	0.418747	ENSG00000268182	SMIM17	19	protein_coding	small integral membrane protein 17 [Source:HGNC Symbol;Acc:HGNC:27114]	FALSE	FALSE	FALSE	FALSE	-2.23501	1.49794	0.142268	-4.74711
CB_T0_v_AB_T0	CB_T0	AB_T0	MORF4L1P1	1.34067	0.299979	ENSG00000218283	MORF4L1P1	1	processed_pseudogene	mortality factor 4 like 1 pseudogene 1 [Source:HGNC Symbol;Acc:HGNC:20400]	FALSE	FALSE	FALSE	FALSE	-2.10548	1.81228	0.077713	-4.2458
CB_T0_v_AB_T0	CB_T0	AB_T0	FAT4	1.34044	0.480726	ENSG00000196159	FAT4	4	protein_coding	FAT atypical cadherin 4 [Source:HGNC Symbol;Acc:HGNC:23109]	FALSE	FALSE	FALSE	FALSE	-2.56484	1.34486	0.186505	-4.76306
CB_T0_v_AB_T0	CB_T0	AB_T0	ENSG00000226756	1.33995	0.306417	ENSG00000226756		2	lncRNA	novel transcript	FALSE	TRUE	FALSE	FALSE	-1.57965	1.79458	0.0805414	-4.21515
CB_T0_v_AB_T0	CB_T0	AB_T0	ZMAT3	1.33838	2.21216e-06	ENSG00000172667	ZMAT3	3	protein_coding	zinc finger matrin-type 3 [Source:HGNC Symbol;Acc:HGNC:29983]	FALSE	FALSE	FALSE	FALSE	5.8511	7.25725	1.00017e-08	9.68949
CB_T0_v_AB_T0	CB_T0	AB_T0	ENSG00000260604	1.33789	0.157379	ENSG00000260604		6	lncRNA	novel transcript	FALSE	TRUE	FALSE	FALSE	-1.8586	2.31886	0.0257799	-3.44184
CB_T0_v_AB_T0	CB_T0	AB_T0	ENSG00000287852	1.33734	0.320476	ENSG00000287852		10	lncRNA	novel transcript	FALSE	TRUE	FALSE	FALSE	-1.89461	1.7539	0.0873698	-4.41141
CB_T0_v_AB_T0	CB_T0	AB_T0	ENSG00000286551	1.33702	0.176363	ENSG00000286551		14	lncRNA	novel transcript	FALSE	TRUE	FALSE	FALSE	-1.31166	2.23662	0.0311522	-3.65899
CB_T0_v_AB_T0	CB_T0	AB_T0	MIR623	1.337	0.326478	ENSG00000207719	MIR623	13	miRNA	microRNA 623 [Source:HGNC Symbol;Acc:HGNC:32879]	FALSE	FALSE	FALSE	FALSE	-2.30051	1.73787	0.0901921	-4.37562
CB_T0_v_AB_T0	CB_T0	AB_T0	ENSG00000241546	1.33666	0.340937	ENSG00000241546		3	processed_pseudogene	riboflavin kinase (RFK) pseudogene	FALSE	TRUE	FALSE	FALSE	-2.75518	1.69658	0.0978127	-4.40512
CB_T0_v_AB_T0	CB_T0	AB_T0	ENSG00000285954	1.33622	0.28241	ENSG00000285954		1	lncRNA	novel transcript	FALSE	TRUE	FALSE	FALSE	-2.14277	1.86389	0.0699423	-4.22034
CB_T0_v_AB_T0	CB_T0	AB_T0	ENSG00000258968	1.33608	0.505844	ENSG00000258968		14	processed_pseudogene	intraflagellar transport 20 homolog (Chlamydomonas) (IFT20) pseudogene	FALSE	TRUE	FALSE	FALSE	-2.48744	1.28556	0.206243	-4.85634
CB_T0_v_AB_T0	CB_T0	AB_T0	RPL34P22	1.33602	0.55841	ENSG00000244267	RPL34P22	11	processed_pseudogene	ribosomal protein L34 pseudogene 22 [Source:HGNC Symbol;Acc:HGNC:36454]	FALSE	FALSE	FALSE	FALSE	-2.48329	1.15822	0.253879	-4.87862
CB_T0_v_AB_T0	CB_T0	AB_T0	ENSG00000110987|BCL7A	1.33501	3.57261e-05	ENSG00000110987	BCL7A	12	protein_coding	BAF chromatin remodeling complex subunit BCL7A [Source:HGNC Symbol;Acc:HGNC:1004]	FALSE	FALSE	TRUE	FALSE	4.34731	6.15991	3.20907e-07	6.48368
CB_T0_v_AB_T0	CB_T0	AB_T0	PDE7B	1.33495	0.00953351	ENSG00000171408	PDE7B	6	protein_coding	phosphodiesterase 7B [Source:HGNC Symbol;Acc:HGNC:8792]	FALSE	FALSE	FALSE	FALSE	2.31438	3.84842	0.000433455	-0.346463
CB_T0_v_AB_T0	CB_T0	AB_T0	ENSG00000290418|TPTEP1	1.33364	0.014427	ENSG00000290418	TPTEP1	22	lncRNA	TPTE pseudogene 1 [Source:HGNC Symbol;Acc:HGNC:43648]	FALSE	FALSE	TRUE	FALSE	3.00574	3.65961	0.000752068	-0.946605
CB_T0_v_AB_T0	CB_T0	AB_T0	ENSG00000259828	1.33282	0.451175	ENSG00000259828		6	lncRNA	novel transcript	FALSE	TRUE	FALSE	FALSE	-2.69657	1.41896	0.163921	-4.70113
CB_T0_v_AB_T0	CB_T0	AB_T0	SLC15A1	1.33232	0.404254	ENSG00000088386	SLC15A1	13	protein_coding	solute carrier family 15 member 1 [Source:HGNC Symbol;Acc:HGNC:10920]	FALSE	FALSE	FALSE	FALSE	-2.31947	1.53601	0.132677	-4.68611
CB_T0_v_AB_T0	CB_T0	AB_T0	ENSG00000264272	1.33127	0.434648	ENSG00000264272		17	lncRNA	novel transcript, antisense to TTYH2	FALSE	TRUE	FALSE	FALSE	-2.32998	1.45606	0.153448	-4.79447
CB_T0_v_AB_T0	CB_T0	AB_T0	INTS4P1	1.3311	0.795989	ENSG00000164669	INTS4P1	7	transcribed_unprocessed_pseudogene	integrator complex subunit 4 pseudogene 1 [Source:HGNC Symbol;Acc:HGNC:21925]	FALSE	FALSE	FALSE	FALSE	-2.85081	0.606541	0.5477	-5.29823
CB_T0_v_AB_T0	CB_T0	AB_T0	ENSG00000290556	1.33061	0.259891	ENSG00000290556		5	lncRNA	novel transcript	FALSE	TRUE	FALSE	FALSE	-1.09077	1.93493	0.0603379	-4.25144
CB_T0_v_AB_T0	CB_T0	AB_T0	LINC00491	1.32995	0.105298	ENSG00000250682	LINC00491	5	lncRNA	long intergenic non-protein coding RNA 491 [Source:HGNC Symbol;Acc:HGNC:43428]	FALSE	FALSE	FALSE	FALSE	-1.4068	2.58212	0.0137248	-2.99443
CB_T0_v_AB_T0	CB_T0	AB_T0	TIAM1-AS1	1.32927	0.611161	ENSG00000237594	TIAM1-AS1	21	lncRNA	TIAM1 antisense RNA 1 [Source:HGNC Symbol;Acc:HGNC:54361]	FALSE	FALSE	FALSE	FALSE	-2.54578	1.04039	0.30462	-4.88633
CB_T0_v_AB_T0	CB_T0	AB_T0	ENSG00000257900	1.32925	0.457087	ENSG00000257900		14	lncRNA	novel transcript	FALSE	TRUE	FALSE	FALSE	-1.9905	1.40317	0.168544	-4.79878
CB_T0_v_AB_T0	CB_T0	AB_T0	ENSG00000288909	1.32903	0.460604	ENSG00000288909		17	lncRNA	novel transcript	FALSE	TRUE	FALSE	FALSE	0.0519266	1.39347	0.171435	-4.99848
CB_T0_v_AB_T0	CB_T0	AB_T0	ENSG00000250453	1.32756	0.107272	ENSG00000250453		5	lncRNA	novel transcript	FALSE	TRUE	FALSE	FALSE	-1.0638	2.57002	0.0141397	-3.0772
CB_T0_v_AB_T0	CB_T0	AB_T0	HNRNPH1P1	1.32746	0.328597	ENSG00000220305	HNRNPH1P1	6	processed_pseudogene	heterogeneous nuclear ribonucleoprotein H1 pseudogene 1 [Source:HGNC Symbol;Acc:HGNC:48751]	FALSE	FALSE	FALSE	FALSE	-1.54057	1.7315	0.0913345	-4.4599
CB_T0_v_AB_T0	CB_T0	AB_T0	HMGN1P1	1.32716	0.2452	ENSG00000259318	HMGN1P1	14	processed_pseudogene	high mobility group nucleosome binding domain 1 pseudogene 1 [Source:HGNC Symbol;Acc:HGNC:20015]	FALSE	FALSE	FALSE	FALSE	-1.11673	1.98318	0.0544815	-4.11534
CB_T0_v_AB_T0	CB_T0	AB_T0	ENSG00000274943	1.32678	0.183286	ENSG00000274943		12	lncRNA	novel transcript, sense intronic to PPHLN1	FALSE	TRUE	FALSE	FALSE	0.0964473	2.20422	0.0335295	-3.85451
CB_T0_v_AB_T0	CB_T0	AB_T0	ENSG00000235277	1.32629	0.512036	ENSG00000235277		21	lncRNA	novel transcript	FALSE	TRUE	FALSE	FALSE	-2.30638	1.26862	0.21216	-5.08655
CB_T0_v_AB_T0	CB_T0	AB_T0	ENSG00000161958|FGF11	1.32584	0.155216	ENSG00000161958	FGF11	17	protein_coding	fibroblast growth factor 11 [Source:HGNC Symbol;Acc:HGNC:3667]	FALSE	FALSE	TRUE	FALSE	-0.886058	2.32946	0.0251517	-3.45354
CB_T0_v_AB_T0	CB_T0	AB_T0	LINC02913	1.32527	0.53666	ENSG00000179082	LINC02913	9	lncRNA	long intergenic non-protein coding RNA 2913 [Source:HGNC Symbol;Acc:HGNC:31370]	FALSE	FALSE	FALSE	FALSE	-0.902285	1.21034	0.233495	-5.00175
CB_T0_v_AB_T0	CB_T0	AB_T0	GJA4	1.32479	0.447666	ENSG00000187513	GJA4	1	protein_coding	gap junction protein alpha 4 [Source:HGNC Symbol;Acc:HGNC:4278]	FALSE	FALSE	FALSE	FALSE	-2.8669	1.42735	0.161504	-4.71446
CB_T0_v_AB_T0	CB_T0	AB_T0	ENSG00000225092	1.32464	0.12495	ENSG00000225092		6	lncRNA	novel transcript	FALSE	TRUE	FALSE	FALSE	-1.15181	2.47079	0.0179974	-3.22524
CB_T0_v_AB_T0	CB_T0	AB_T0	NRN1	1.32458	0.543571	ENSG00000124785	NRN1	6	protein_coding	neuritin 1 [Source:HGNC Symbol;Acc:HGNC:17972]	FALSE	FALSE	FALSE	FALSE	-1.78557	1.19372	0.239858	-4.91787
CB_T0_v_AB_T0	CB_T0	AB_T0	KIAA1522	1.32384	0.00546193	ENSG00000162522	KIAA1522	1	protein_coding	KIAA1522 [Source:HGNC Symbol;Acc:HGNC:29301]	FALSE	FALSE	FALSE	FALSE	3.19207	4.1015	0.000204099	0.302868
CB_T0_v_AB_T0	CB_T0	AB_T0	ENSG00000253139	1.32381	0.514084	ENSG00000253139		8	lncRNA	novel transcript	FALSE	TRUE	FALSE	FALSE	-2.73295	1.26389	0.213836	-4.86926
CB_T0_v_AB_T0	CB_T0	AB_T0	SEPTIN7-DT	1.32284	0.00693563	ENSG00000228878	SEPTIN7-DT	7	lncRNA	SEPTIN7 divergent transcript [Source:HGNC Symbol;Acc:HGNC:51153]	FALSE	FALSE	FALSE	FALSE	1.03113	3.99548	0.000280341	0.248676
CB_T0_v_AB_T0	CB_T0	AB_T0	E2F7	1.32265	0.546177	ENSG00000165891	E2F7	12	protein_coding	E2F transcription factor 7 [Source:HGNC Symbol;Acc:HGNC:23820]	FALSE	FALSE	FALSE	FALSE	-0.907419	1.18662	0.242618	-4.79802
CB_T0_v_AB_T0	CB_T0	AB_T0	NUP62CL	1.32263	0.0324678	ENSG00000198088	NUP62CL	X	protein_coding	nucleoporin 62 C-terminal like [Source:HGNC Symbol;Acc:HGNC:25960]	FALSE	FALSE	FALSE	FALSE	0.519915	3.25188	0.00238024	-1.71207
CB_T0_v_AB_T0	CB_T0	AB_T0	LINC03040	1.32226	0.626009	ENSG00000181577	LINC03040	6	lncRNA	long intergenic non-protein coding RNA 3040 [Source:HGNC Symbol;Acc:HGNC:28692]	FALSE	FALSE	FALSE	FALSE	-1.64627	1.01074	0.318423	-5.11272
CB_T0_v_AB_T0	CB_T0	AB_T0	GYPB	1.32183	0.442958	ENSG00000250361	GYPB	4	protein_coding	glycophorin B (MNS blood group) [Source:HGNC Symbol;Acc:HGNC:4703]	FALSE	FALSE	FALSE	FALSE	-2.31403	1.43749	0.158621	-4.70434
CB_T0_v_AB_T0	CB_T0	AB_T0	ENSG00000287197	1.32072	0.0732244	ENSG00000287197		1	lncRNA	novel transcript, antisense to NFASC	FALSE	TRUE	FALSE	FALSE	-0.564301	2.80522	0.00782818	-2.65307
CB_T0_v_AB_T0	CB_T0	AB_T0	ENSG00000260425	1.3207	0.514084	ENSG00000260425		16	lncRNA	novel transcript, antisense to GNPTG	FALSE	TRUE	FALSE	FALSE	-1.90367	1.26375	0.213884	-5.0051
CB_T0_v_AB_T0	CB_T0	AB_T0	FSTL1	1.31991	0.68834	ENSG00000163430	FSTL1	3	protein_coding	follistatin like 1 [Source:HGNC Symbol;Acc:HGNC:3972]	FALSE	FALSE	FALSE	FALSE	-0.365028	0.868843	0.390293	-5.56126
CB_T0_v_AB_T0	CB_T0	AB_T0	ARHGAP11B-DT	1.31962	0.186953	ENSG00000247728	ARHGAP11B-DT	15	lncRNA	ARHGAP11B divergent transcript [Source:HGNC Symbol;Acc:HGNC:55586]	FALSE	FALSE	TRUE	FALSE	-1.45238	2.18969	0.034647	-3.80677
CB_T0_v_AB_T0	CB_T0	AB_T0	CHMP4BP1	1.31919	0.20546	ENSG00000258469	CHMP4BP1	14	processed_pseudogene	charged multivesicular body protein 4B pseudogene 1 [Source:HGNC Symbol;Acc:HGNC:43616]	FALSE	FALSE	FALSE	FALSE	-0.549452	2.11922	0.0405474	-3.94317
CB_T0_v_AB_T0	CB_T0	AB_T0	ENSG00000289881	1.31902	0.344261	ENSG00000289881		1	lncRNA	novel transcript	FALSE	TRUE	FALSE	FALSE	-1.70686	1.68783	0.0994949	-4.53052
CB_T0_v_AB_T0	CB_T0	AB_T0	ELAVL4	1.31874	0.56001	ENSG00000162374	ELAVL4	1	protein_coding	ELAV like RNA binding protein 4 [Source:HGNC Symbol;Acc:HGNC:3315]	FALSE	FALSE	FALSE	FALSE	-3.5384	1.15461	0.255335	-4.78487
CB_T0_v_AB_T0	CB_T0	AB_T0	XIAPP2	1.31859	0.115186	ENSG00000254843	XIAPP2	11	processed_pseudogene	X-linked inhibitor of apoptosis pseudogene 2 [Source:HGNC Symbol;Acc:HGNC:52376]	FALSE	FALSE	FALSE	FALSE	-1.4019	2.52249	0.0158816	-3.08663
CB_T0_v_AB_T0	CB_T0	AB_T0	XG	1.31824	0.641374	ENSG00000124343	XG	X	protein_coding	Xg glycoprotein (Xg blood group) [Source:HGNC Symbol;Acc:HGNC:12806]	FALSE	FALSE	FALSE	FALSE	-2.66612	0.971495	0.337339	-5.11149
CB_T0_v_AB_T0	CB_T0	AB_T0	ENSG00000229839	1.31753	0.0824688	ENSG00000229839		2	lncRNA	novel transcript	FALSE	TRUE	FALSE	FALSE	-0.33603	2.73942	0.00926093	-2.71629
CB_T0_v_AB_T0	CB_T0	AB_T0	ENSG00000249019	1.31743	0.184109	ENSG00000249019		4	processed_pseudogene	ribosomal protein S7 (RPS7) pseudogene	FALSE	TRUE	FALSE	FALSE	-1.83527	2.20102	0.0337725	-3.66137
CB_T0_v_AB_T0	CB_T0	AB_T0	ENSG00000286339	1.31726	0.12058	ENSG00000286339		6	lncRNA	novel transcript, antisense to CEP85L	FALSE	TRUE	FALSE	FALSE	-1.5128	2.49271	0.0170708	-3.19686
CB_T0_v_AB_T0	CB_T0	AB_T0	TDRD9	1.31654	0.564334	ENSG00000156414	TDRD9	14	protein_coding	tudor domain containing 9 [Source:HGNC Symbol;Acc:HGNC:20122]	FALSE	FALSE	FALSE	FALSE	-0.0120242	1.14397	0.25967	-5.42422
CB_T0_v_AB_T0	CB_T0	AB_T0	ENSG00000285921	1.3165	0.0997228	ENSG00000285921		11	lncRNA	novel transcript	FALSE	TRUE	FALSE	FALSE	-1.42887	2.61632	0.0126127	-2.98662
CB_T0_v_AB_T0	CB_T0	AB_T0	ENSG00000258676	1.31617	0.645894	ENSG00000258676		15	lncRNA	novel transcript	FALSE	TRUE	FALSE	FALSE	-2.62043	0.960513	0.342764	-5.13161
CB_T0_v_AB_T0	CB_T0	AB_T0	SVOPL	1.31607	0.638852	ENSG00000157703	SVOPL	7	protein_coding	SVOP like [Source:HGNC Symbol;Acc:HGNC:27034]	FALSE	FALSE	FALSE	FALSE	-2.45312	0.978129	0.33409	-4.96199
CB_T0_v_AB_T0	CB_T0	AB_T0	ENSG00000290984	1.31606	0.415492	ENSG00000290984		16	lncRNA	novel transcript	FALSE	TRUE	FALSE	FALSE	-2.11507	1.50759	0.139785	-4.70203
CB_T0_v_AB_T0	CB_T0	AB_T0	ENSG00000291268	1.31606	0.415492	ENSG00000291268		16	lncRNA	novel transcript	FALSE	TRUE	FALSE	FALSE	-2.11507	1.50759	0.139785	-4.70203
CB_T0_v_AB_T0	CB_T0	AB_T0	ENSG00000234751	1.31539	0.347045	ENSG00000234751		11	processed_pseudogene	ribosomal protein L15 (RPL15) pseudogene	FALSE	TRUE	FALSE	FALSE	-2.77811	1.67964	0.101091	-4.34778
CB_T0_v_AB_T0	CB_T0	AB_T0	ENSG00000232140	1.3149	0.166762	ENSG00000232140		2	lncRNA	novel transcript	FALSE	TRUE	FALSE	FALSE	-1.30837	2.27604	0.0284638	-3.67413
CB_T0_v_AB_T0	CB_T0	AB_T0	ENSG00000273669	1.31451	0.031404	ENSG00000273669		18	lncRNA	novel transcript	FALSE	TRUE	FALSE	FALSE	0.184695	3.26938	0.00226811	-1.57102
CB_T0_v_AB_T0	CB_T0	AB_T0	MFAP4	1.3145	0.51067	ENSG00000166482	MFAP4	17	protein_coding	microfibril associated protein 4 [Source:HGNC Symbol;Acc:HGNC:7035]	FALSE	FALSE	FALSE	FALSE	-1.81026	1.27424	0.210184	-4.91084
CB_T0_v_AB_T0	CB_T0	AB_T0	RNA5SP217	1.31423	0.367965	ENSG00000251768	RNA5SP217	6	rRNA_pseudogene	RNA, 5S ribosomal pseudogene 217 [Source:HGNC Symbol;Acc:HGNC:43117]	FALSE	FALSE	FALSE	FALSE	-1.8409	1.62438	0.11242	-4.53979
CB_T0_v_AB_T0	CB_T0	AB_T0	EFCAB8	1.31344	0.208212	ENSG00000215529	EFCAB8	20	protein_coding	EF-hand calcium binding domain 8 [Source:HGNC Symbol;Acc:HGNC:34532]	FALSE	FALSE	FALSE	FALSE	0.584787	2.10816	0.0415504	-4.20726
CB_T0_v_AB_T0	CB_T0	AB_T0	IKBKB-DT	1.31319	0.307032	ENSG00000253408	IKBKB-DT	8	lncRNA	IKBKB divergent transcript [Source:HGNC Symbol;Acc:HGNC:55254]	FALSE	FALSE	FALSE	FALSE	-1.84789	1.79224	0.0809208	-4.28823
CB_T0_v_AB_T0	CB_T0	AB_T0	ENSG00000289207	1.31307	0.332034	ENSG00000289207		14	lncRNA	novel transcript	FALSE	TRUE	FALSE	FALSE	-2.04826	1.7222	0.0930229	-4.38993
CB_T0_v_AB_T0	CB_T0	AB_T0	MIR34AHG	1.31303	0.0306347	ENSG00000228526	MIR34AHG	1	lncRNA	MIR34A host gene [Source:HGNC Symbol;Acc:HGNC:51913]	FALSE	FALSE	FALSE	FALSE	0.653566	3.28147	0.0021936	-1.56447
CB_T0_v_AB_T0	CB_T0	AB_T0	RP1	1.31265	0.327922	ENSG00000104237	RP1	8	protein_coding	RP1 axonemal microtubule associated [Source:HGNC Symbol;Acc:HGNC:10263]	FALSE	FALSE	FALSE	FALSE	-1.87002	1.73432	0.0908276	-4.47726
CB_T0_v_AB_T0	CB_T0	AB_T0	ENSG00000289997	1.31263	0.270556	ENSG00000289997		11	lncRNA	novel transcript, antisense to HRAS	FALSE	TRUE	FALSE	FALSE	-0.363674	1.89971	0.0649468	-4.27298
CB_T0_v_AB_T0	CB_T0	AB_T0	ENSG00000254929	1.31229	0.446069	ENSG00000254929		10	lncRNA	novel transcript	FALSE	TRUE	FALSE	FALSE	1.32755	1.4304	0.160632	-5.38527
CB_T0_v_AB_T0	CB_T0	AB_T0	PLPP3	1.3108	0.401646	ENSG00000162407	PLPP3	1	protein_coding	phospholipid phosphatase 3 [Source:HGNC Symbol;Acc:HGNC:9229]	FALSE	FALSE	FALSE	FALSE	-1.63048	1.54234	0.131135	-4.64461
CB_T0_v_AB_T0	CB_T0	AB_T0	ERVMER34-1	1.31065	0.681978	ENSG00000226887	ERVMER34-1	4	protein_coding	endogenous retrovirus group MER34 member 1, envelope [Source:HGNC Symbol;Acc:HGNC:42970]	FALSE	FALSE	FALSE	FALSE	-3.32607	0.882732	0.382836	-4.98689
CB_T0_v_AB_T0	CB_T0	AB_T0	ZNF667	1.31059	0.00329342	ENSG00000198046	ZNF667	19	protein_coding	zinc finger protein 667 [Source:HGNC Symbol;Acc:HGNC:28854]	FALSE	FALSE	FALSE	FALSE	3.39465	4.30923	0.000108814	0.885238
CB_T0_v_AB_T0	CB_T0	AB_T0	RNA5SP436	1.31009	0.21361	ENSG00000251829	RNA5SP436	17	rRNA_pseudogene	RNA, 5S ribosomal pseudogene 436 [Source:HGNC Symbol;Acc:HGNC:43336]	FALSE	FALSE	FALSE	FALSE	-3.10164	2.09042	0.0432041	-3.84312
CB_T0_v_AB_T0	CB_T0	AB_T0	ENSG00000290882	1.3097	0.255133	ENSG00000290882		9	lncRNA	novel transcript	FALSE	TRUE	FALSE	FALSE	-1.26158	1.94961	0.0585003	-4.10442
CB_T0_v_AB_T0	CB_T0	AB_T0	CAMSAP2	1.30962	7.14691e-05	ENSG00000118200	CAMSAP2	1	protein_coding	calmodulin regulated spectrin associated protein family member 2 [Source:HGNC Symbol;Acc:HGNC:29188]	FALSE	FALSE	FALSE	FALSE	5.32944	5.88605	7.67773e-07	5.44102
CB_T0_v_AB_T0	CB_T0	AB_T0	ACOT11	1.30946	0.0304316	ENSG00000162390	ACOT11	1	protein_coding	acyl-CoA thioesterase 11 [Source:HGNC Symbol;Acc:HGNC:18156]	FALSE	FALSE	FALSE	FALSE	1.60457	3.28602	0.00216612	-1.60207
CB_T0_v_AB_T0	CB_T0	AB_T0	RN7SKP74	1.30826	0.180662	ENSG00000199719	RN7SKP74	20	misc_RNA	RN7SK pseudogene 74 [Source:HGNC Symbol;Acc:HGNC:45798]	FALSE	FALSE	FALSE	FALSE	-1.46424	2.21496	0.0327244	-3.68136
CB_T0_v_AB_T0	CB_T0	AB_T0	ENSG00000287848	1.30653	0.394727	ENSG00000287848		10	lncRNA	novel transcript, antisense to AKR1C4	FALSE	TRUE	FALSE	FALSE	-2.7898	1.55805	0.12737	-4.5999
CB_T0_v_AB_T0	CB_T0	AB_T0	ENSG00000287466	1.30644	0.0854548	ENSG00000287466		10	lncRNA	novel transcript, antisense to MGMT	FALSE	TRUE	FALSE	FALSE	-0.677566	2.71585	0.0098307	-2.77853
CB_T0_v_AB_T0	CB_T0	AB_T0	PPFIBP1	1.30588	0.00115394	ENSG00000110841	PPFIBP1	12	protein_coding	PPFIA binding protein 1 [Source:HGNC Symbol;Acc:HGNC:9249]	FALSE	FALSE	FALSE	FALSE	4.35727	4.75951	2.71116e-05	2.21414
CB_T0_v_AB_T0	CB_T0	AB_T0	H2AC19	1.30567	0.571133	ENSG00000288859	H2AC19	1	protein_coding	H2A clustered histone 19 [Source:HGNC Symbol;Acc:HGNC:29668]	FALSE	FALSE	FALSE	FALSE	1.86001	1.12809	0.266231	-5.91932
CB_T0_v_AB_T0	CB_T0	AB_T0	CYP2F2P	1.30513	0.373866	ENSG00000237118	CYP2F2P	19	transcribed_processed_pseudogene	cytochrome P450 family 2 subfamily F member 2, pseudogene [Source:HGNC Symbol;Acc:HGNC:18851]	FALSE	FALSE	FALSE	FALSE	-2.05961	1.609	0.115751	-4.72148
CB_T0_v_AB_T0	CB_T0	AB_T0	ENSG00000260536	1.30459	0.0685149	ENSG00000260536		20	lncRNA	novel transcript, antisense to MAPRE1	FALSE	TRUE	FALSE	FALSE	-0.420302	2.84254	0.00711011	-2.53507
CB_T0_v_AB_T0	CB_T0	AB_T0	ENSG00000288927	1.30446	0.369991	ENSG00000288927		1	lncRNA	novel transcript	FALSE	TRUE	FALSE	FALSE	-0.825885	1.61819	0.113751	-4.52316
CB_T0_v_AB_T0	CB_T0	AB_T0	ENSG00000253607	1.30416	0.432101	ENSG00000253607		8	lncRNA	novel transcript, antisense to DERL1	FALSE	TRUE	FALSE	FALSE	-2.62159	1.46256	0.151668	-4.6907
CB_T0_v_AB_T0	CB_T0	AB_T0	ENSG00000103489|XYLT1	1.30265	0.00159772	ENSG00000103489	XYLT1	16	protein_coding	xylosyltransferase 1 [Source:HGNC Symbol;Acc:HGNC:15516]	FALSE	FALSE	TRUE	FALSE	5.25295	4.62082	4.17316e-05	1.42189
CB_T0_v_AB_T0	CB_T0	AB_T0	UBA52P8	1.30225	0.226099	ENSG00000240793	UBA52P8	16	processed_pseudogene	ubiquitin A-52 residue ribosomal protein fusion product 1 pseudogene 8 [Source:HGNC Symbol;Acc:HGNC:35625]	FALSE	FALSE	FALSE	FALSE	-1.3014	2.04512	0.0476902	-3.93112
CB_T0_v_AB_T0	CB_T0	AB_T0	ENSG00000253347	1.30192	0.0459315	ENSG00000253347		17	lncRNA	novel transcript	FALSE	TRUE	FALSE	FALSE	-1.20529	3.06888	0.00391548	-1.9411
CB_T0_v_AB_T0	CB_T0	AB_T0	ENSG00000286222	1.30178	0.346059	ENSG00000286222		21	lncRNA	novel transcript	FALSE	TRUE	FALSE	FALSE	-2.40823	1.68208	0.100613	-4.43006
CB_T0_v_AB_T0	CB_T0	AB_T0	OR2L2	1.3016	0.355174	ENSG00000203663	OR2L2	1	protein_coding	olfactory receptor family 2 subfamily L member 2 [Source:HGNC Symbol;Acc:HGNC:8266]	FALSE	FALSE	FALSE	FALSE	-1.50001	1.65807	0.105394	-4.53108
CB_T0_v_AB_T0	CB_T0	AB_T0	POU5F1P3	1.30133	0.369718	ENSG00000235602	POU5F1P3	12	processed_pseudogene	POU class 5 homeobox 1 pseudogene 3 [Source:HGNC Symbol;Acc:HGNC:9222]	FALSE	FALSE	FALSE	FALSE	-2.31526	1.61965	0.113436	-4.53459
CB_T0_v_AB_T0	CB_T0	AB_T0	RPPH1	1.30103	0.452375	ENSG00000277209	RPPH1	14	ribozyme	ribonuclease P RNA component H1 [Source:HGNC Symbol;Acc:HGNC:19273]	FALSE	FALSE	FALSE	FALSE	-1.02269	1.41667	0.164584	-4.87612
CB_T0_v_AB_T0	CB_T0	AB_T0	ENSG00000270580	1.30072	0.224673	ENSG00000270580		16	lncRNA	PKD1P6-NPIPP1 readthrough [Source:NCBI gene (formerly Entrezgene);Acc:105369154]	FALSE	TRUE	FALSE	FALSE	-0.340474	2.05088	0.0470982	-4.16311
CB_T0_v_AB_T0	CB_T0	AB_T0	ENSG00000256739	1.30046	0.45286	ENSG00000256739		11	lncRNA	novel transcript	FALSE	TRUE	FALSE	FALSE	-2.58981	1.41576	0.164848	-4.64834
CB_T0_v_AB_T0	CB_T0	AB_T0	LHFPL4	1.29981	0.490979	ENSG00000156959	LHFPL4	3	protein_coding	LHFPL tetraspan subfamily member 4 [Source:HGNC Symbol;Acc:HGNC:29568]	FALSE	FALSE	FALSE	FALSE	-2.09852	1.32152	0.194092	-4.89828
CB_T0_v_AB_T0	CB_T0	AB_T0	INSYN1	1.29973	0.199464	ENSG00000205363	INSYN1	15	protein_coding	inhibitory synaptic factor 1 [Source:HGNC Symbol;Acc:HGNC:33753]	FALSE	FALSE	FALSE	FALSE	-1.56372	2.14185	0.0385623	-3.7585
CB_T0_v_AB_T0	CB_T0	AB_T0	ENSG00000262198	1.29967	0.513446	ENSG00000262198		13	lncRNA	novel transcript	FALSE	TRUE	FALSE	FALSE	-3.02506	1.26554	0.213251	-4.89214
CB_T0_v_AB_T0	CB_T0	AB_T0	PRRG2	1.29951	0.314805	ENSG00000126460	PRRG2	19	protein_coding	proline rich and Gla domain 2 [Source:HGNC Symbol;Acc:HGNC:9470]	FALSE	FALSE	FALSE	FALSE	-0.732213	1.76873	0.0848262	-4.45061
CB_T0_v_AB_T0	CB_T0	AB_T0	ENSG00000285871	1.29924	0.493369	ENSG00000285871		10	lncRNA	novel transcript	FALSE	TRUE	FALSE	FALSE	-2.83337	1.31545	0.196105	-4.84716
CB_T0_v_AB_T0	CB_T0	AB_T0	RNF39	1.29878	0.672966	ENSG00000204618	RNF39	6	protein_coding	ring finger protein 39 [Source:HGNC Symbol;Acc:HGNC:18064]	FALSE	FALSE	TRUE	FALSE	-1.7455	0.902416	0.372422	-5.30818
CB_T0_v_AB_T0	CB_T0	AB_T0	PTPRF	1.29873	0.54258	ENSG00000142949	PTPRF	1	protein_coding	protein tyrosine phosphatase receptor type F [Source:HGNC Symbol;Acc:HGNC:9670]	FALSE	FALSE	FALSE	FALSE	-0.158348	1.19589	0.239021	-5.14463
CB_T0_v_AB_T0	CB_T0	AB_T0	TSPYL5	1.29854	0.00487709	ENSG00000180543	TSPYL5	8	protein_coding	TSPY like 5 [Source:HGNC Symbol;Acc:HGNC:29367]	FALSE	FALSE	FALSE	FALSE	2.54988	4.14816	0.000177345	0.651391
CB_T0_v_AB_T0	CB_T0	AB_T0	ENSG00000264548	1.29816	0.430615	ENSG00000264548		17	lncRNA	novel transcript, antisense CCDC57	FALSE	TRUE	FALSE	FALSE	-1.95212	1.46627	0.150661	-4.69354
CB_T0_v_AB_T0	CB_T0	AB_T0	ID3	1.29753	0.0105785	ENSG00000117318	ID3	1	protein_coding	inhibitor of DNA binding 3 [Source:HGNC Symbol;Acc:HGNC:5362]	FALSE	FALSE	TRUE	FALSE	4.29759	3.80125	0.000497899	-0.543717
CB_T0_v_AB_T0	CB_T0	AB_T0	CT70	1.29716	0.351842	ENSG00000230013	CT70	9	lncRNA	cancer/testis associated transcript 70 [Source:HGNC Symbol;Acc:HGNC:37195]	FALSE	FALSE	FALSE	FALSE	-2.15526	1.66703	0.103589	-4.44587
CB_T0_v_AB_T0	CB_T0	AB_T0	ENSG00000288562	1.29526	0.329546	ENSG00000288562		1	lncRNA	novel transcript, antisense to PDC	FALSE	TRUE	FALSE	FALSE	-1.40448	1.72876	0.0918291	-4.4687
CB_T0_v_AB_T0	CB_T0	AB_T0	TYMSOS	1.29489	0.577192	ENSG00000176912	TYMSOS	18	lncRNA	TYMS opposite strand RNA [Source:HGNC Symbol;Acc:HGNC:29553]	FALSE	FALSE	FALSE	FALSE	-1.76005	1.11331	0.272447	-4.8912
CB_T0_v_AB_T0	CB_T0	AB_T0	FAP	1.29437	0.577549	ENSG00000078098	FAP	2	protein_coding	fibroblast activation protein alpha [Source:HGNC Symbol;Acc:HGNC:3590]	FALSE	FALSE	FALSE	FALSE	-2.76135	1.11228	0.272884	-4.94892
CB_T0_v_AB_T0	CB_T0	AB_T0	GNRHR	1.29427	0.326469	ENSG00000109163	GNRHR	4	protein_coding	gonadotropin releasing hormone receptor [Source:HGNC Symbol;Acc:HGNC:4421]	FALSE	FALSE	FALSE	FALSE	0.144888	1.73796	0.0901769	-4.75655
CB_T0_v_AB_T0	CB_T0	AB_T0	LINC02749	1.29423	0.453049	ENSG00000254480	LINC02749	11	lncRNA	long intergenic non-protein coding RNA 2749 [Source:HGNC Symbol;Acc:HGNC:54268]	FALSE	FALSE	FALSE	FALSE	-2.7768	1.41505	0.165058	-4.77645
CB_T0_v_AB_T0	CB_T0	AB_T0	E2F1	1.29375	0.00360695	ENSG00000101412	E2F1	20	protein_coding	E2F transcription factor 1 [Source:HGNC Symbol;Acc:HGNC:3113]	FALSE	FALSE	FALSE	FALSE	3.89983	4.27043	0.000122458	0.93654
CB_T0_v_AB_T0	CB_T0	AB_T0	ENSG00000255710	1.29366	0.0497351	ENSG00000255710		11	processed_pseudogene	interferon stimulated exonuclease gene 20kDa-like 2 (ISG20L2) pseudogene	FALSE	TRUE	FALSE	FALSE	-1.07757	3.02581	0.00439348	-2.04933
CB_T0_v_AB_T0	CB_T0	AB_T0	ENSG00000246792	1.29362	0.646506	ENSG00000246792		8	lncRNA	novel transcript	FALSE	TRUE	FALSE	FALSE	-2.39205	0.958749	0.343641	-5.02294
CB_T0_v_AB_T0	CB_T0	AB_T0	DNAJC9-AS1	1.29358	0.455968	ENSG00000236756	DNAJC9-AS1	10	lncRNA	DNAJC9 and MRPS16 antisense RNA 1 [Source:HGNC Symbol;Acc:HGNC:31432]	FALSE	FALSE	FALSE	FALSE	0.887593	1.40553	0.167847	-5.19424
CB_T0_v_AB_T0	CB_T0	AB_T0	KLRG1	1.29344	0.0297778	ENSG00000139187	KLRG1	12	protein_coding	killer cell lectin like receptor G1 [Source:HGNC Symbol;Acc:HGNC:6380]	FALSE	FALSE	FALSE	FALSE	2.35506	3.29721	0.00210003	-1.76332
CB_T0_v_AB_T0	CB_T0	AB_T0	ENSG00000289534	1.29279	0.0758207	ENSG00000289534		2	lncRNA	novel transcript, sense intronic to MGAT5	FALSE	TRUE	FALSE	FALSE	-0.858113	2.78514	0.00824189	-2.70652
CB_T0_v_AB_T0	CB_T0	AB_T0	REG4	1.29271	0.093623	ENSG00000134193	REG4	1	protein_coding	regenerating family member 4 [Source:HGNC Symbol;Acc:HGNC:22977]	FALSE	FALSE	FALSE	FALSE	1.25577	2.65833	0.0113601	-3.23908
CB_T0_v_AB_T0	CB_T0	AB_T0	ROPN1	1.29264	0.246864	ENSG00000065371	ROPN1	3	protein_coding	rhophilin associated tail protein 1 [Source:HGNC Symbol;Acc:HGNC:17692]	FALSE	FALSE	FALSE	FALSE	-2.78719	1.97685	0.0552205	-4.03912
CB_T0_v_AB_T0	CB_T0	AB_T0	ENSG00000176593	1.29226	0.000687307	ENSG00000176593		19	lncRNA	novel transcript, antisense to ZNF606	FALSE	TRUE	FALSE	FALSE	3.64973	4.96577	1.42133e-05	2.75628
CB_T0_v_AB_T0	CB_T0	AB_T0	ZNF215	1.29218	0.392045	ENSG00000149054	ZNF215	11	protein_coding	zinc finger protein 215 [Source:HGNC Symbol;Acc:HGNC:13007]	FALSE	FALSE	FALSE	FALSE	1.34951	1.56382	0.126008	-5.00194
CB_T0_v_AB_T0	CB_T0	AB_T0	ENSG00000271716	1.29177	0.328715	ENSG00000271716		3	lncRNA	novel transcript, antisense to VGLL4	FALSE	TRUE	FALSE	FALSE	-2.63225	1.73103	0.0914198	-4.41456
CB_T0_v_AB_T0	CB_T0	AB_T0	ENSG00000277879	1.29142	0.0491713	ENSG00000277879		10	lncRNA	novel transcript, antisense to SLC18A2	FALSE	TRUE	FALSE	FALSE	0.203651	3.0314	0.00432847	-2.10046
CB_T0_v_AB_T0	CB_T0	AB_T0	ENSG00000287061	1.29043	0.505897	ENSG00000287061		15	lncRNA	novel transcript, antisense to BLM	FALSE	TRUE	FALSE	FALSE	-1.86522	1.28506	0.206415	-4.76812
CB_T0_v_AB_T0	CB_T0	AB_T0	SH3PXD2B	1.29041	0.362674	ENSG00000174705	SH3PXD2B	5	protein_coding	SH3 and PX domains 2B [Source:HGNC Symbol;Acc:HGNC:29242]	FALSE	FALSE	FALSE	FALSE	1.28576	1.63751	0.109637	-5.06106
CB_T0_v_AB_T0	CB_T0	AB_T0	ENSG00000270115	1.28972	0.107465	ENSG00000270115		1	lncRNA	novel transcript	FALSE	TRUE	FALSE	FALSE	-0.956581	2.56821	0.0142024	-3.07752
CB_T0_v_AB_T0	CB_T0	AB_T0	LINC01864	1.28839	0.354114	ENSG00000267522	LINC01864	19	lncRNA	long intergenic non-protein coding RNA 1864 [Source:HGNC Symbol;Acc:HGNC:52683]	FALSE	FALSE	FALSE	FALSE	-1.04065	1.66112	0.104776	-4.54415
CB_T0_v_AB_T0	CB_T0	AB_T0	MGAT5	1.28798	0.000117638	ENSG00000152127	MGAT5	2	protein_coding	alpha-1,6-mannosylglycoprotein 6-beta-N-acetylglucosaminyltransferase [Source:HGNC Symbol;Acc:HGNC:7049]	FALSE	FALSE	FALSE	FALSE	6.7469	5.66178	1.56832e-06	4.6079
CB_T0_v_AB_T0	CB_T0	AB_T0	ENSG00000234185	1.2871	0.364146	ENSG00000234185		7	lncRNA	novel transcript	FALSE	TRUE	FALSE	FALSE	-1.42191	1.63386	0.110405	-4.54603
CB_T0_v_AB_T0	CB_T0	AB_T0	RBMS3-AS2	1.28675	0.33241	ENSG00000203506	RBMS3-AS2	3	lncRNA	RBMS3 antisense RNA 2 [Source:HGNC Symbol;Acc:HGNC:39988]	FALSE	FALSE	FALSE	FALSE	-2.17776	1.72135	0.0931797	-4.39099
CB_T0_v_AB_T0	CB_T0	AB_T0	NDUFAF4P4	1.28644	0.259263	ENSG00000231378	NDUFAF4P4	1	processed_pseudogene	NADH:ubiquinone oxidoreductase complex assembly factor 4 pseudogene 4 [Source:HGNC Symbol;Acc:HGNC:44543]	FALSE	FALSE	FALSE	FALSE	-3.01739	1.93632	0.0601621	-4.0846
CB_T0_v_AB_T0	CB_T0	AB_T0	ENSG00000270147	1.28555	0.390439	ENSG00000270147		4	lncRNA	novel transcript	FALSE	TRUE	FALSE	FALSE	-1.92501	1.56817	0.124988	-4.57892
CB_T0_v_AB_T0	CB_T0	AB_T0	PLEKHA5	1.28536	7.12295e-05	ENSG00000052126	PLEKHA5	12	protein_coding	pleckstrin homology domain containing A5 [Source:HGNC Symbol;Acc:HGNC:30036]	FALSE	FALSE	FALSE	FALSE	3.68954	5.88937	7.59693e-07	5.6107
CB_T0_v_AB_T0	CB_T0	AB_T0	ENSG00000259941	1.2848	0.665431	ENSG00000259941		15	lncRNA	novel transcript	FALSE	TRUE	FALSE	FALSE	-4.10299	0.917883	0.36437	-5.01004
CB_T0_v_AB_T0	CB_T0	AB_T0	FERMT2	1.28449	0.432025	ENSG00000073712	FERMT2	14	protein_coding	FERM domain containing kindlin 2 [Source:HGNC Symbol;Acc:HGNC:15767]	FALSE	FALSE	FALSE	FALSE	-0.270713	1.46298	0.151554	-4.79548
CB_T0_v_AB_T0	CB_T0	AB_T0	ENSG00000289741	1.28409	0.556671	ENSG00000289741		8	lncRNA	novel transcript	FALSE	TRUE	FALSE	FALSE	-3.23405	1.16287	0.252007	-4.92063
CB_T0_v_AB_T0	CB_T0	AB_T0	TEDC2	1.28375	0.255783	ENSG00000162062	TEDC2	16	protein_coding	tubulin epsilon and delta complex 2 [Source:HGNC Symbol;Acc:HGNC:25849]	FALSE	FALSE	FALSE	FALSE	1.9558	1.94687	0.0588402	-4.27648
CB_T0_v_AB_T0	CB_T0	AB_T0	ENSG00000273167	1.28261	0.574441	ENSG00000273167		13	protein_coding	novel transcript	FALSE	TRUE	FALSE	FALSE	-1.93047	1.12024	0.269521	-5.11381
CB_T0_v_AB_T0	CB_T0	AB_T0	ENSG00000285850	1.28257	0.0294433	ENSG00000285850		16	lncRNA	novel transcript	FALSE	TRUE	FALSE	FALSE	-0.666991	3.30287	0.00206733	-1.45004
CB_T0_v_AB_T0	CB_T0	AB_T0	GPR153	1.28207	0.0190289	ENSG00000158292	GPR153	1	protein_coding	G protein-coupled receptor 153 [Source:HGNC Symbol;Acc:HGNC:23618]	FALSE	FALSE	FALSE	FALSE	1.92937	3.52366	0.00111109	-0.972526
CB_T0_v_AB_T0	CB_T0	AB_T0	SSBP2	1.28158	8.80835e-05	ENSG00000145687	SSBP2	5	protein_coding	single stranded DNA binding protein 2 [Source:HGNC Symbol;Acc:HGNC:15831]	FALSE	FALSE	FALSE	FALSE	4.44621	5.78725	1.05177e-06	5.2204
CB_T0_v_AB_T0	CB_T0	AB_T0	SYNM	1.28096	0.0748724	ENSG00000182253	SYNM	15	protein_coding	synemin [Source:HGNC Symbol;Acc:HGNC:24466]	FALSE	FALSE	FALSE	FALSE	2.42522	2.7927	0.00808383	-3.3498
CB_T0_v_AB_T0	CB_T0	AB_T0	CFAP92	1.28063	8.09113e-05	ENSG00000114656	CFAP92	3	protein_coding	cilia and flagella associated protein 92 (putative) [Source:HGNC Symbol;Acc:HGNC:29231]	FALSE	FALSE	FALSE	FALSE	3.04167	5.82309	9.38292e-07	5.52371
CB_T0_v_AB_T0	CB_T0	AB_T0	ENSG00000286334	1.28033	0.362442	ENSG00000286334		13	lncRNA	novel transcript, antisense to MBNL2	FALSE	TRUE	FALSE	FALSE	-2.77892	1.63804	0.109525	-4.49431
CB_T0_v_AB_T0	CB_T0	AB_T0	SLC26A4	1.27948	0.509503	ENSG00000091137	SLC26A4	7	protein_coding	solute carrier family 26 member 4 [Source:HGNC Symbol;Acc:HGNC:8818]	FALSE	FALSE	FALSE	FALSE	-2.1524	1.27679	0.209291	-4.90075
CB_T0_v_AB_T0	CB_T0	AB_T0	ENSG00000290573	1.27941	0.329058	ENSG00000290573		9	lncRNA	novel transcript	FALSE	TRUE	FALSE	FALSE	0.182695	1.73022	0.0915659	-4.61337
CB_T0_v_AB_T0	CB_T0	AB_T0	ENSG00000289937	1.27862	0.255308	ENSG00000289937		16	lncRNA	novel transcript	FALSE	TRUE	FALSE	FALSE	-1.72884	1.94906	0.0585689	-4.09683
CB_T0_v_AB_T0	CB_T0	AB_T0	JAG2	1.2784	0.150541	ENSG00000184916	JAG2	14	protein_coding	jagged canonical Notch ligand 2 [Source:HGNC Symbol;Acc:HGNC:6189]	FALSE	FALSE	FALSE	FALSE	3.65791	2.35219	0.023851	-3.87579
CB_T0_v_AB_T0	CB_T0	AB_T0	ENSG00000287092	1.27811	0.412175	ENSG00000287092		6	lncRNA	novel transcript	FALSE	TRUE	FALSE	FALSE	-2.66701	1.51737	0.137305	-4.69438
CB_T0_v_AB_T0	CB_T0	AB_T0	SPECC1	1.27765	0.0441954	ENSG00000128487	SPECC1	17	protein_coding	sperm antigen with calponin homology and coiled-coil domains 1 [Source:HGNC Symbol;Acc:HGNC:30615]	FALSE	FALSE	FALSE	FALSE	3.09197	3.09071	0.00369234	-2.24122
CB_T0_v_AB_T0	CB_T0	AB_T0	LINC01259	1.27702	0.0196082	ENSG00000249667	LINC01259	4	lncRNA	long intergenic non-protein coding RNA 1259 [Source:HGNC Symbol;Acc:HGNC:49899]	FALSE	FALSE	FALSE	FALSE	-0.99742	3.50696	0.0011652	-1.06064
CB_T0_v_AB_T0	CB_T0	AB_T0	KIRREL3	1.277	0.49064	ENSG00000149571	KIRREL3	11	protein_coding	kirre like nephrin family adhesion molecule 3 [Source:HGNC Symbol;Acc:HGNC:23204]	FALSE	FALSE	FALSE	FALSE	-1.41773	1.32262	0.19373	-4.99359
CB_T0_v_AB_T0	CB_T0	AB_T0	ENSG00000258380	1.27687	0.345383	ENSG00000258380		14	lncRNA	novel transcript, antisense to FOXN3	FALSE	TRUE	FALSE	FALSE	-1.31693	1.68396	0.100246	-4.62417
CB_T0_v_AB_T0	CB_T0	AB_T0	ENSG00000255893	1.2768	0.165505	ENSG00000255893		11	lncRNA	novel transcript	FALSE	TRUE	FALSE	FALSE	0.641999	2.28245	0.0280463	-3.77031
CB_T0_v_AB_T0	CB_T0	AB_T0	KATNAL1	1.27624	0.0546663	ENSG00000102781	KATNAL1	13	protein_coding	katanin catalytic subunit A1 like 1 [Source:HGNC Symbol;Acc:HGNC:28361]	FALSE	FALSE	FALSE	FALSE	2.23194	2.97392	0.00504245	-2.50123
CB_T0_v_AB_T0	CB_T0	AB_T0	GAS2L1	1.27519	0.39126	ENSG00000185340	GAS2L1	22	protein_coding	growth arrest specific 2 like 1 [Source:HGNC Symbol;Acc:HGNC:16955]	FALSE	FALSE	FALSE	FALSE	-0.646242	1.56621	0.125446	-4.74404
CB_T0_v_AB_T0	CB_T0	AB_T0	ENSG00000239465	1.2751	0.387578	ENSG00000239465		15	processed_pseudogene	ribosomal protein L21 (RPL21) pseudogene	FALSE	TRUE	FALSE	FALSE	-2.56489	1.57399	0.123636	-4.58183
CB_T0_v_AB_T0	CB_T0	AB_T0	KIF3C	1.27469	0.00103381	ENSG00000084731	KIF3C	2	protein_coding	kinesin family member 3C [Source:HGNC Symbol;Acc:HGNC:6321]	FALSE	FALSE	FALSE	FALSE	2.36581	4.80327	2.365e-05	2.39408
CB_T0_v_AB_T0	CB_T0	AB_T0	LINC01108	1.27403	0.680917	ENSG00000226673	LINC01108	6	lncRNA	long intergenic non-protein coding RNA 1108 [Source:HGNC Symbol;Acc:HGNC:49234]	FALSE	FALSE	FALSE	FALSE	-2.4362	0.885028	0.381611	-5.17115
CB_T0_v_AB_T0	CB_T0	AB_T0	ENSG00000247925	1.27391	0.342241	ENSG00000247925		6	lncRNA	novel transcript	FALSE	TRUE	FALSE	FALSE	-1.67551	1.69353	0.0983953	-4.47432
CB_T0_v_AB_T0	CB_T0	AB_T0	HNRNPA3P15	1.27356	0.0614383	ENSG00000225636	HNRNPA3P15	2	processed_pseudogene	heterogeneous nuclear ribonucleoprotein A3 pseudogene 15 [Source:HGNC Symbol;Acc:HGNC:48761]	FALSE	FALSE	FALSE	FALSE	-0.283916	2.90693	0.00601373	-2.4426
CB_T0_v_AB_T0	CB_T0	AB_T0	DCHS1	1.27315	0.000165813	ENSG00000166341	DCHS1	11	protein_coding	dachsous cadherin-related 1 [Source:HGNC Symbol;Acc:HGNC:13681]	FALSE	FALSE	FALSE	FALSE	5.41114	5.5302	2.38358e-06	4.21317
CB_T0_v_AB_T0	CB_T0	AB_T0	AGAP7P	1.27271	0.434176	ENSG00000264204	AGAP7P	10	unprocessed_pseudogene	ArfGAP with GTPase domain, ankyrin repeat and PH domain 7, pseudogene [Source:HGNC Symbol;Acc:HGNC:23465]	FALSE	FALSE	FALSE	FALSE	-0.183988	1.45737	0.153088	-5.31358
CB_T0_v_AB_T0	CB_T0	AB_T0	LINC01819	1.27267	0.271022	ENSG00000231826	LINC01819	2	lncRNA	long intergenic non-protein coding RNA 1819 [Source:HGNC Symbol;Acc:HGNC:52624]	FALSE	FALSE	FALSE	FALSE	0.486013	1.89819	0.065153	-4.63898
CB_T0_v_AB_T0	CB_T0	AB_T0	ENSG00000286276	1.27219	0.469078	ENSG00000286276		1	lncRNA	novel transcript	FALSE	TRUE	FALSE	FALSE	-2.26834	1.37185	0.178017	-4.77724
CB_T0_v_AB_T0	CB_T0	AB_T0	ENSG00000287549	1.27162	0.327922	ENSG00000287549		X	lncRNA	novel transcript	FALSE	TRUE	FALSE	FALSE	-2.08608	1.7343	0.0908317	-4.32584
CB_T0_v_AB_T0	CB_T0	AB_T0	HLA-E	1.27129	0.788723	ENSG00000204592	HLA-E	6	protein_coding	major histocompatibility complex, class I, E [Source:HGNC Symbol;Acc:HGNC:4962]	FALSE	FALSE	TRUE	FALSE	7.94108	0.625365	0.535405	-7.32078
CB_T0_v_AB_T0	CB_T0	AB_T0	FNBP1L	1.27021	0.0618249	ENSG00000137942	FNBP1L	1	protein_coding	formin binding protein 1 like [Source:HGNC Symbol;Acc:HGNC:20851]	FALSE	FALSE	FALSE	FALSE	1.90801	2.90303	0.00607546	-2.62841
CB_T0_v_AB_T0	CB_T0	AB_T0	CLHC1	1.26932	0.131694	ENSG00000162994	CLHC1	2	protein_coding	clathrin heavy chain linker domain containing 1 [Source:HGNC Symbol;Acc:HGNC:26453]	FALSE	FALSE	FALSE	FALSE	2.09947	2.43742	0.019496	-3.8213
CB_T0_v_AB_T0	CB_T0	AB_T0	ENSG00000267581	1.26914	0.406195	ENSG00000267581		19	lncRNA	novel transcript	FALSE	TRUE	FALSE	FALSE	-2.90667	1.5314	0.133811	-4.60755
CB_T0_v_AB_T0	CB_T0	AB_T0	ENSG00000269980	1.26914	0.512036	ENSG00000269980		12	lncRNA	novel transcript, antisense to CDK2AP1	FALSE	TRUE	FALSE	FALSE	-2.61126	1.26867	0.212143	-4.79197
CB_T0_v_AB_T0	CB_T0	AB_T0	NT5C3AP2	1.26903	0.000510911	ENSG00000244720	NT5C3AP2	3	processed_pseudogene	NT5C3A pseudogene 2 [Source:HGNC Symbol;Acc:HGNC:54578]	FALSE	FALSE	FALSE	FALSE	1.90862	5.08095	9.89128e-06	3.27976
CB_T0_v_AB_T0	CB_T0	AB_T0	ENSG00000287033	1.26892	0.476823	ENSG00000287033		1	lncRNA	novel transcript	FALSE	TRUE	FALSE	FALSE	-2.27513	1.35319	0.183853	-4.7831
CB_T0_v_AB_T0	CB_T0	AB_T0	RPL35P3	1.26853	0.528577	ENSG00000219902	RPL35P3	6	processed_pseudogene	ribosomal protein L35 pseudogene 3 [Source:HGNC Symbol;Acc:HGNC:35488]	FALSE	FALSE	FALSE	FALSE	-2.25892	1.22913	0.226449	-4.9752
CB_T0_v_AB_T0	CB_T0	AB_T0	PALD1	1.26771	0.333908	ENSG00000107719	PALD1	10	protein_coding	phosphatase domain containing paladin 1 [Source:HGNC Symbol;Acc:HGNC:23530]	FALSE	FALSE	FALSE	FALSE	3.32659	1.71635	0.0940989	-4.81434
CB_T0_v_AB_T0	CB_T0	AB_T0	PLN	1.26755	0.065277	ENSG00000198523	PLN	6	protein_coding	phospholamban [Source:HGNC Symbol;Acc:HGNC:9080]	FALSE	FALSE	FALSE	FALSE	0.247215	2.87132	0.00659883	-2.56245
CB_T0_v_AB_T0	CB_T0	AB_T0	RNASEH2B-AS1	1.26697	0.00713721	ENSG00000233672	RNASEH2B-AS1	13	lncRNA	RNASEH2B antisense RNA 1 [Source:HGNC Symbol;Acc:HGNC:39967]	FALSE	FALSE	FALSE	FALSE	2.01778	3.98204	0.000291799	0.0614011
CB_T0_v_AB_T0	CB_T0	AB_T0	ENSG00000229153|EPHA1-AS1	1.26515	0.117962	ENSG00000229153	EPHA1-AS1	7	lncRNA	EPHA1 antisense RNA 1 [Source:HGNC Symbol;Acc:HGNC:27799]	FALSE	FALSE	TRUE	FALSE	0.186651	2.50558	0.0165474	-3.53213
CB_T0_v_AB_T0	CB_T0	AB_T0	ENSG00000276250	1.26456	0.166452	ENSG00000276250		17	lncRNA	novel transcript, antisense to CRLF3	FALSE	TRUE	FALSE	FALSE	-1.29149	2.27734	0.0283788	-3.66317
CB_T0_v_AB_T0	CB_T0	AB_T0	ENSG00000227885	1.26307	0.167363	ENSG00000227885		6	lncRNA	novel transcript	FALSE	TRUE	FALSE	FALSE	-0.626744	2.27368	0.0286183	-3.74831
CB_T0_v_AB_T0	CB_T0	AB_T0	RNF224	1.26244	0.479526	ENSG00000233198	RNF224	9	protein_coding	ring finger protein 224 [Source:HGNC Symbol;Acc:HGNC:41912]	FALSE	FALSE	FALSE	FALSE	-1.86178	1.34764	0.185618	-4.85472
CB_T0_v_AB_T0	CB_T0	AB_T0	KCNV1	1.26233	0.0816951	ENSG00000164794	KCNV1	8	protein_coding	potassium voltage-gated channel modifier subfamily V member 1 [Source:HGNC Symbol;Acc:HGNC:18861]	FALSE	FALSE	FALSE	FALSE	-0.744797	2.74465	0.00913865	-2.68073
CB_T0_v_AB_T0	CB_T0	AB_T0	TGFA	1.26222	0.0296376	ENSG00000163235	TGFA	2	protein_coding	transforming growth factor alpha [Source:HGNC Symbol;Acc:HGNC:11765]	FALSE	FALSE	FALSE	FALSE	1.75737	3.29931	0.00208785	-1.83889
CB_T0_v_AB_T0	CB_T0	AB_T0	PARGP1	1.26183	0.0135613	ENSG00000239883	PARGP1	10	transcribed_unprocessed_pseudogene	poly(ADP-ribose) glycohydrolase pseudogene 1 [Source:HGNC Symbol;Acc:HGNC:45008]	FALSE	FALSE	FALSE	FALSE	1.13284	3.69137	0.000685977	-0.558651
CB_T0_v_AB_T0	CB_T0	AB_T0	ENSG00000289316	1.26177	0.720484	ENSG00000289316		8	lncRNA	novel transcript	FALSE	TRUE	FALSE	FALSE	-3.66802	0.792735	0.432769	-5.10088
CB_T0_v_AB_T0	CB_T0	AB_T0	ENSG00000291133	1.26112	0.00364205	ENSG00000291133		7	lncRNA	novel transcript	FALSE	TRUE	FALSE	FALSE	1.83105	4.26559	0.000124273	0.949697
CB_T0_v_AB_T0	CB_T0	AB_T0	TRBV10-3	1.25974	0.384169	ENSG00000275791	TRBV10-3	7	TR_V_gene	T cell receptor beta variable 10-3 [Source:HGNC Symbol;Acc:HGNC:12179]	FALSE	FALSE	TRUE	FALSE	0.808367	1.58309	0.121547	-5.17243
CB_T0_v_AB_T0	CB_T0	AB_T0	TP63	1.25956	0.642355	ENSG00000073282	TP63	3	protein_coding	tumor protein p63 [Source:HGNC Symbol;Acc:HGNC:15979]	FALSE	FALSE	FALSE	FALSE	-2.79269	0.968484	0.338821	-5.03721
CB_T0_v_AB_T0	CB_T0	AB_T0	ENSG00000269843	1.25952	0.27858	ENSG00000269843		19	lncRNA	novel transcript	FALSE	TRUE	FALSE	FALSE	-1.37389	1.87485	0.0683802	-4.31154
CB_T0_v_AB_T0	CB_T0	AB_T0	PDE9A-AS1	1.25875	0.210647	ENSG00000225731	PDE9A-AS1	21	lncRNA	PDE9A antisense RNA 1 [Source:HGNC Symbol;Acc:HGNC:40440]	FALSE	FALSE	FALSE	FALSE	-2.19659	2.09976	0.0423258	-3.88718
CB_T0_v_AB_T0	CB_T0	AB_T0	RPL29P14	1.25841	0.267168	ENSG00000241112	RPL29P14	5	processed_pseudogene	ribosomal protein L29 pseudogene 14 [Source:HGNC Symbol;Acc:HGNC:36687]	FALSE	FALSE	FALSE	FALSE	-1.65495	1.91098	0.0634406	-4.15761
CB_T0_v_AB_T0	CB_T0	AB_T0	PINLYP	1.25829	0.0571921	ENSG00000234465	PINLYP	19	protein_coding	phospholipase A2 inhibitor and LY6/PLAUR domain containing [Source:HGNC Symbol;Acc:HGNC:44206]	FALSE	FALSE	FALSE	FALSE	1.72744	2.94708	0.00541245	-2.45597
CB_T0_v_AB_T0	CB_T0	AB_T0	MTUS1	1.25798	0.0965256	ENSG00000129422	MTUS1	8	protein_coding	microtubule associated scaffold protein 1 [Source:HGNC Symbol;Acc:HGNC:29789]	FALSE	FALSE	FALSE	FALSE	3.21576	2.63684	0.0119857	-3.58583
CB_T0_v_AB_T0	CB_T0	AB_T0	ENSG00000259223	1.25764	0.408747	ENSG00000259223		15	lncRNA	novel transcript	FALSE	TRUE	FALSE	FALSE	-2.26522	1.52484	0.135436	-4.61783
CB_T0_v_AB_T0	CB_T0	AB_T0	PITPNM3	1.25715	0.147319	ENSG00000091622	PITPNM3	17	protein_coding	PITPNM family member 3 [Source:HGNC Symbol;Acc:HGNC:21043]	FALSE	FALSE	FALSE	FALSE	1.34871	2.36569	0.0231073	-3.77577
CB_T0_v_AB_T0	CB_T0	AB_T0	ENSG00000273989	1.25611	0.402733	ENSG00000273989		12	lncRNA	novel transcript, sense intronic to CCDC91	FALSE	TRUE	FALSE	FALSE	-2.09162	1.53954	0.131817	-4.69416
CB_T0_v_AB_T0	CB_T0	AB_T0	KCNRG	1.25572	0.12779	ENSG00000198553	KCNRG	13	protein_coding	potassium channel regulator [Source:HGNC Symbol;Acc:HGNC:18893]	FALSE	FALSE	FALSE	FALSE	0.311417	2.45593	0.0186514	-3.38989
CB_T0_v_AB_T0	CB_T0	AB_T0	ZC3HAV1L	1.25526	0.0166841	ENSG00000146858	ZC3HAV1L	7	protein_coding	zinc finger CCCH-type containing, antiviral 1 like [Source:HGNC Symbol;Acc:HGNC:22423]	FALSE	FALSE	FALSE	FALSE	2.81217	3.58753	0.000925627	-0.88351
CB_T0_v_AB_T0	CB_T0	AB_T0	ENSG00000275393	1.25466	0.228978	ENSG00000275393		16	lncRNA	novel transcript, sense intronic to C16orf74	FALSE	TRUE	FALSE	FALSE	-2.30937	2.03518	0.0487279	-4.03084
CB_T0_v_AB_T0	CB_T0	AB_T0	ENSG00000287275	1.25463	0.20777	ENSG00000287275		19	lncRNA	novel transcript	FALSE	TRUE	FALSE	FALSE	-0.651447	2.11037	0.0413484	-3.93464
CB_T0_v_AB_T0	CB_T0	AB_T0	PANCR	1.25443	0.226451	ENSG00000250103	PANCR	4	lncRNA	PITX2 adjacent non-coding RNA [Source:HGNC Symbol;Acc:HGNC:52282]	FALSE	FALSE	FALSE	FALSE	-1.70767	2.0439	0.0478168	-3.95438
CB_T0_v_AB_T0	CB_T0	AB_T0	ENSG00000228010	1.25378	0.121467	ENSG00000228010		7	lncRNA	novel transcript, antisense to ZNF12	FALSE	TRUE	FALSE	FALSE	0.543009	2.48727	0.0172967	-3.46902
CB_T0_v_AB_T0	CB_T0	AB_T0	ENSG00000274023	1.25281	0.405439	ENSG00000274023		6	lncRNA	novel transcript, sense overlapping TULP4	FALSE	TRUE	FALSE	FALSE	-1.92017	1.53406	0.133156	-4.69129
CB_T0_v_AB_T0	CB_T0	AB_T0	ITPR1-DT	1.25199	0.106413	ENSG00000231249	ITPR1-DT	3	lncRNA	ITPR1 divergent transcript [Source:HGNC Symbol;Acc:HGNC:44470]	FALSE	FALSE	FALSE	FALSE	-0.717231	2.57424	0.0139935	-3.10857
CB_T0_v_AB_T0	CB_T0	AB_T0	SLC25A20	1.25156	1.59236e-05	ENSG00000178537	SLC25A20	3	protein_coding	solute carrier family 25 member 20 [Source:HGNC Symbol;Acc:HGNC:1421]	FALSE	FALSE	FALSE	FALSE	4.28207	6.48247	1.15067e-07	7.47912
CB_T0_v_AB_T0	CB_T0	AB_T0	ENSG00000282988	1.25134	0.490911	ENSG00000282988		6	protein_coding	novel protein	FALSE	TRUE	FALSE	FALSE	-1.15958	1.32215	0.193885	-5.00889
CB_T0_v_AB_T0	CB_T0	AB_T0	ENSG00000287691	1.25039	0.311923	ENSG00000287691		1	lncRNA	novel transcript, antisense to RNF19B	FALSE	TRUE	FALSE	FALSE	-2.37506	1.77798	0.0832707	-4.25879
CB_T0_v_AB_T0	CB_T0	AB_T0	KIF13A	1.2503	0.47988	ENSG00000137177	KIF13A	6	protein_coding	kinesin family member 13A [Source:HGNC Symbol;Acc:HGNC:14566]	FALSE	FALSE	FALSE	FALSE	-0.964968	1.34668	0.185923	-4.9763
CB_T0_v_AB_T0	CB_T0	AB_T0	ENSG00000287231	1.24983	0.255447	ENSG00000287231		10	lncRNA	novel transcript	FALSE	TRUE	FALSE	FALSE	-2.16245	1.94844	0.0586449	-4.05023
CB_T0_v_AB_T0	CB_T0	AB_T0	RNU6-242P	1.24974	0.347847	ENSG00000207087	RNU6-242P	2	snRNA	RNA, U6 small nuclear 242, pseudogene [Source:HGNC Symbol;Acc:HGNC:47205]	FALSE	FALSE	FALSE	FALSE	-3.49292	1.67701	0.101606	-4.50686
CB_T0_v_AB_T0	CB_T0	AB_T0	OR5B21	1.24954	0.289985	ENSG00000198283	OR5B21	11	protein_coding	olfactory receptor family 5 subfamily B member 21 [Source:HGNC Symbol;Acc:HGNC:19616]	FALSE	FALSE	FALSE	FALSE	-1.91026	1.84394	0.0728636	-4.25495
CB_T0_v_AB_T0	CB_T0	AB_T0	ENSG00000276054	1.24897	0.37618	ENSG00000276054		17	lncRNA	novel transcript, sense intronic to C17orf78	FALSE	TRUE	FALSE	FALSE	-1.69538	1.60384	0.116886	-4.7012
CB_T0_v_AB_T0	CB_T0	AB_T0	SEMA4C	1.24896	0.000113686	ENSG00000168758	SEMA4C	2	protein_coding	semaphorin 4C [Source:HGNC Symbol;Acc:HGNC:10731]	FALSE	FALSE	FALSE	FALSE	5.46121	5.67434	1.50685e-06	4.60678
CB_T0_v_AB_T0	CB_T0	AB_T0	ENSG00000253503	1.24882	0.28362	ENSG00000253503		8	lncRNA	novel transcript	FALSE	TRUE	FALSE	FALSE	-1.48676	1.86044	0.0704396	-4.32651
CB_T0_v_AB_T0	CB_T0	AB_T0	ENSG00000141854|MISP3	1.24882	0.431149	ENSG00000141854	MISP3	19	protein_coding	MISP family member 3 [Source:HGNC Symbol;Acc:HGNC:26963]	FALSE	FALSE	TRUE	FALSE	-2.04244	1.46484	0.151047	-4.64425
CB_T0_v_AB_T0	CB_T0	AB_T0	C5orf34	1.24877	0.000239878	ENSG00000172244	C5orf34	5	protein_coding	chromosome 5 open reading frame 34 [Source:HGNC Symbol;Acc:HGNC:24738]	FALSE	FALSE	FALSE	FALSE	2.81384	5.38485	3.78198e-06	4.21448
CB_T0_v_AB_T0	CB_T0	AB_T0	ENSG00000289976	1.24841	0.0228048	ENSG00000289976		11	lncRNA	novel transcript	FALSE	TRUE	FALSE	FALSE	0.261698	3.43259	0.0014383	-1.50665
CB_T0_v_AB_T0	CB_T0	AB_T0	DNAAF4-CCPG1	1.24796	0.666501	ENSG00000261771	DNAAF4-CCPG1	15	lncRNA	DNAAF4-CCPG1 readthrough (NMD candidate) [Source:HGNC Symbol;Acc:HGNC:43019]	FALSE	FALSE	FALSE	FALSE	-3.79815	0.915196	0.36576	-5.10851
CB_T0_v_AB_T0	CB_T0	AB_T0	GRAMD4	1.24769	0.00311238	ENSG00000075240	GRAMD4	22	protein_coding	GRAM domain containing 4 [Source:HGNC Symbol;Acc:HGNC:29113]	FALSE	FALSE	FALSE	FALSE	5.34319	4.33467	0.000100688	0.773639
CB_T0_v_AB_T0	CB_T0	AB_T0	ENSG00000261584	1.24763	0.207723	ENSG00000261584		6	lncRNA	novel transcript	FALSE	TRUE	FALSE	FALSE	-0.189749	2.11056	0.0413311	-4.15166
CB_T0_v_AB_T0	CB_T0	AB_T0	ENSG00000286984	1.24759	0.496307	ENSG00000286984		8	lncRNA	novel transcript	FALSE	TRUE	FALSE	FALSE	-2.37359	1.3094	0.198125	-4.78638
CB_T0_v_AB_T0	CB_T0	AB_T0	ENSG00000287325	1.24756	0.20612	ENSG00000287325		8	lncRNA	novel transcript	FALSE	TRUE	FALSE	FALSE	-1.75503	2.11689	0.0407574	-3.8442
CB_T0_v_AB_T0	CB_T0	AB_T0	CTSC	1.24752	2.13235e-07	ENSG00000109861	CTSC	11	protein_coding	cathepsin C [Source:HGNC Symbol;Acc:HGNC:2528]	FALSE	FALSE	FALSE	FALSE	6.16564	8.20741	5.34526e-10	12.6547
CB_T0_v_AB_T0	CB_T0	AB_T0	MAML3	1.24726	0.00166446	ENSG00000196782	MAML3	4	protein_coding	mastermind like transcriptional coactivator 3 [Source:HGNC Symbol;Acc:HGNC:16272]	FALSE	FALSE	FALSE	FALSE	2.8605	4.60003	4.45092e-05	1.75014
CB_T0_v_AB_T0	CB_T0	AB_T0	ENSG00000276272	1.24713	0.0316174	ENSG00000276272		12	lncRNA	novel transcript	FALSE	TRUE	FALSE	FALSE	-0.0138915	3.2648	0.00229696	-1.53468
CB_T0_v_AB_T0	CB_T0	AB_T0	ENSG00000225213	1.24709	0.180414	ENSG00000225213		10	lncRNA	novel transcript, sense intronic to RSU1	FALSE	TRUE	FALSE	FALSE	-0.966224	2.21787	0.0325091	-3.72173
CB_T0_v_AB_T0	CB_T0	AB_T0	TM4SF19	1.24673	0.420484	ENSG00000145107	TM4SF19	3	protein_coding	transmembrane 4 L six family member 19 [Source:HGNC Symbol;Acc:HGNC:25167]	FALSE	FALSE	FALSE	FALSE	-2.1557	1.49356	0.143405	-4.75684
CB_T0_v_AB_T0	CB_T0	AB_T0	PLAGL1	1.24586	0.0485991	ENSG00000118495	PLAGL1	6	protein_coding	PLAG1 like zinc finger 1 [Source:HGNC Symbol;Acc:HGNC:9046]	FALSE	FALSE	FALSE	FALSE	3.00851	3.03805	0.00425229	-2.34793
CB_T0_v_AB_T0	CB_T0	AB_T0	ZBED3	1.24543	0.0310924	ENSG00000132846	ZBED3	5	protein_coding	zinc finger BED-type containing 3 [Source:HGNC Symbol;Acc:HGNC:20711]	FALSE	FALSE	FALSE	FALSE	3.07398	3.27435	0.00223719	-1.92485
CB_T0_v_AB_T0	CB_T0	AB_T0	CNDP1	1.24479	0.287361	ENSG00000150656	CNDP1	18	protein_coding	carnosine dipeptidase 1 [Source:HGNC Symbol;Acc:HGNC:20675]	FALSE	FALSE	FALSE	FALSE	0.085484	1.85075	0.0718549	-4.58978
CB_T0_v_AB_T0	CB_T0	AB_T0	SH2D4A	1.24404	0.0128696	ENSG00000104611	SH2D4A	8	protein_coding	SH2 domain containing 4A [Source:HGNC Symbol;Acc:HGNC:26102]	FALSE	FALSE	FALSE	FALSE	3.02145	3.71631	0.000638059	-0.720527
CB_T0_v_AB_T0	CB_T0	AB_T0	SFN	1.24383	0.272656	ENSG00000175793	SFN	1	protein_coding	stratifin [Source:HGNC Symbol;Acc:HGNC:10773]	FALSE	FALSE	FALSE	FALSE	-1.187	1.89267	0.0659039	-4.21861
CB_T0_v_AB_T0	CB_T0	AB_T0	SPATA13-AS1	1.24328	0.0668513	ENSG00000227213	SPATA13-AS1	13	lncRNA	SPATA13 antisense RNA 1 [Source:HGNC Symbol;Acc:HGNC:39905]	FALSE	FALSE	FALSE	FALSE	-1.03414	2.85688	0.00685098	-2.44522
CB_T0_v_AB_T0	CB_T0	AB_T0	ENSG00000290529	1.24323	0.435647	ENSG00000290529		10	lncRNA	novel transcript	FALSE	TRUE	FALSE	FALSE	-2.39588	1.45413	0.15398	-4.71002
CB_T0_v_AB_T0	CB_T0	AB_T0	RN7SL322P	1.24274	0.365629	ENSG00000276588	RN7SL322P	19	misc_RNA	RNA, 7SL, cytoplasmic 322, pseudogene [Source:HGNC Symbol;Acc:HGNC:46338]	FALSE	FALSE	FALSE	FALSE	-2.62808	1.63039	0.111138	-4.54621
CB_T0_v_AB_T0	CB_T0	AB_T0	ENSG00000237329	1.24264	0.174922	ENSG00000237329		1	processed_pseudogene	TAF9 RNA polymerase II, TATA box binding protein (TBP)-associated factor, 32kDa (TAF9) pseudogene	FALSE	TRUE	FALSE	FALSE	-1.01017	2.24173	0.0307913	-3.78004
CB_T0_v_AB_T0	CB_T0	AB_T0	SOWAHD	1.2426	0.223508	ENSG00000187808	SOWAHD	X	protein_coding	sosondowah ankyrin repeat domain family member D [Source:HGNC Symbol;Acc:HGNC:32960]	FALSE	FALSE	FALSE	FALSE	-0.384674	2.05718	0.0464583	-4.071
CB_T0_v_AB_T0	CB_T0	AB_T0	ENSG00000245667	1.24224	0.305453	ENSG00000245667		12	lncRNA	novel transcript	FALSE	TRUE	FALSE	FALSE	-0.984703	1.79743	0.0800801	-4.37124
CB_T0_v_AB_T0	CB_T0	AB_T0	ENSG00000257411	1.24139	0.905557	ENSG00000257411		12	protein_coding	novel protein	FALSE	TRUE	FALSE	FALSE	-2.14815	0.322938	0.748482	-5.4066
CB_T0_v_AB_T0	CB_T0	AB_T0	GPR146	1.24137	0.024518	ENSG00000164849	GPR146	7	protein_coding	G protein-coupled receptor 146 [Source:HGNC Symbol;Acc:HGNC:21718]	FALSE	FALSE	FALSE	FALSE	2.47953	3.39763	0.00158697	-1.63981
CB_T0_v_AB_T0	CB_T0	AB_T0	DHCR24-DT	1.24115	0.505897	ENSG00000233203	DHCR24-DT	1	lncRNA	DHCR24 divergent transcript [Source:HGNC Symbol;Acc:HGNC:53969]	FALSE	FALSE	FALSE	FALSE	-2.38706	1.28515	0.206383	-4.79854
CB_T0_v_AB_T0	CB_T0	AB_T0	CDRT4	1.2409	0.31047	ENSG00000239704	CDRT4	17	protein_coding	CMT1A duplicated region transcript 4 [Source:HGNC Symbol;Acc:HGNC:14383]	FALSE	FALSE	FALSE	FALSE	0.840527	1.78412	0.0822516	-4.95014
CB_T0_v_AB_T0	CB_T0	AB_T0	ENSG00000254604	1.24031	0.169287	ENSG00000254604		11	lncRNA	novel transcript	FALSE	TRUE	FALSE	FALSE	-1.69539	2.26567	0.02915	-3.52581
CB_T0_v_AB_T0	CB_T0	AB_T0	WEE1	1.23951	0.00732543	ENSG00000166483	WEE1	11	protein_coding	WEE1 G2 checkpoint kinase [Source:HGNC Symbol;Acc:HGNC:12761]	FALSE	FALSE	FALSE	FALSE	4.19089	3.96971	0.000302712	0.0949924
CB_T0_v_AB_T0	CB_T0	AB_T0	ENSG00000287385	1.23922	0.202798	ENSG00000287385		14	lncRNA	novel transcript, antisense to RAD51B	FALSE	TRUE	FALSE	FALSE	-1.05018	2.12916	0.0396646	-3.99766
CB_T0_v_AB_T0	CB_T0	AB_T0	CALML6	1.23896	0.56247	ENSG00000169885	CALML6	1	protein_coding	calmodulin like 6 [Source:HGNC Symbol;Acc:HGNC:24193]	FALSE	FALSE	FALSE	FALSE	-2.30633	1.14826	0.257913	-4.9239
CB_T0_v_AB_T0	CB_T0	AB_T0	ENSG00000286657	1.23894	0.505897	ENSG00000286657		5	lncRNA	novel transcript, antisense to SYNPO	FALSE	TRUE	FALSE	FALSE	-2.41909	1.28491	0.206468	-4.86772
CB_T0_v_AB_T0	CB_T0	AB_T0	ENSG00000267731	1.2389	0.0644489	ENSG00000267731		17	lncRNA	novel transcript	FALSE	TRUE	FALSE	FALSE	-0.781899	2.87802	0.00648492	-2.51194
CB_T0_v_AB_T0	CB_T0	AB_T0	ENSG00000272489	1.23744	0.388334	ENSG00000272489		10	lncRNA	novel transcript	FALSE	TRUE	FALSE	FALSE	-2.42662	1.5725	0.123982	-4.6822
CB_T0_v_AB_T0	CB_T0	AB_T0	ENSG00000231119	1.23632	0.177709	ENSG00000231119		20	lncRNA	novel transcript, antisense to ZMYND8	FALSE	TRUE	FALSE	FALSE	-1.2619	2.22984	0.0316372	-3.67511
CB_T0_v_AB_T0	CB_T0	AB_T0	ENSG00000258375	1.2362	0.507176	ENSG00000258375		12	processed_pseudogene	transmembrane protein 66 (TMEM66) pseudogene	FALSE	TRUE	FALSE	FALSE	-2.54491	1.28174	0.207564	-4.98521
CB_T0_v_AB_T0	CB_T0	AB_T0	ENSG00000218730	1.23465	0.506514	ENSG00000218730		6	processed_pseudogene	A kinase (PRKA) interacting protein 1 (AKIP1) pseudogene	FALSE	TRUE	FALSE	FALSE	-2.51281	1.28327	0.207036	-4.89074
CB_T0_v_AB_T0	CB_T0	AB_T0	RN7SL351P	1.23381	0.275091	ENSG00000240098	RN7SL351P	11	misc_RNA	RNA, 7SL, cytoplasmic 351, pseudogene [Source:HGNC Symbol;Acc:HGNC:46367]	FALSE	FALSE	FALSE	FALSE	-0.20213	1.88585	0.0668434	-4.21227
CB_T0_v_AB_T0	CB_T0	AB_T0	C16orf74	1.23287	0.0711676	ENSG00000154102	C16orf74	16	protein_coding	chromosome 16 open reading frame 74 [Source:HGNC Symbol;Acc:HGNC:23362]	FALSE	FALSE	FALSE	FALSE	-0.611188	2.82045	0.0075273	-2.70151
CB_T0_v_AB_T0	CB_T0	AB_T0	ENSG00000258705	1.23282	0.365987	ENSG00000258705		14	processed_pseudogene	sal-like 4 (Drosophila) (SALL4) pseudogene	FALSE	TRUE	FALSE	FALSE	-2.92105	1.62954	0.111318	-4.50625
CB_T0_v_AB_T0	CB_T0	AB_T0	ENSG00000250699	1.23278	0.319589	ENSG00000250699		11	lncRNA	novel transcript, antisense to CEP164	FALSE	TRUE	FALSE	FALSE	-2.25472	1.75644	0.0869306	-4.39973
CB_T0_v_AB_T0	CB_T0	AB_T0	IL22	1.23154	0.683947	ENSG00000127318	IL22	12	protein_coding	interleukin 22 [Source:HGNC Symbol;Acc:HGNC:14900]	FALSE	FALSE	FALSE	FALSE	-3.30272	0.878139	0.385292	-4.99311
CB_T0_v_AB_T0	CB_T0	AB_T0	GUSBP1	1.2311	0.788909	ENSG00000183666	GUSBP1	5	transcribed_unprocessed_pseudogene	GUSB pseudogene 1 [Source:HGNC Symbol;Acc:HGNC:13670]	FALSE	FALSE	FALSE	FALSE	-3.61245	0.624968	0.535663	-5.18983
CB_T0_v_AB_T0	CB_T0	AB_T0	SERPINF1	1.22971	0.000416082	ENSG00000132386	SERPINF1	17	protein_coding	serpin family F member 1 [Source:HGNC Symbol;Acc:HGNC:8824]	FALSE	FALSE	TRUE	FALSE	3.05526	5.16895	7.49263e-06	3.44966
CB_T0_v_AB_T0	CB_T0	AB_T0	ENSG00000273456	1.22941	0.050418	ENSG00000273456		2	lncRNA	novel transcript	FALSE	TRUE	FALSE	FALSE	-0.281987	3.01808	0.00448498	-2.12462
CB_T0_v_AB_T0	CB_T0	AB_T0	VLDLR-AS1	1.22911	0.446256	ENSG00000236404	VLDLR-AS1	9	lncRNA	VLDLR antisense RNA 1 [Source:HGNC Symbol;Acc:HGNC:49621]	FALSE	FALSE	FALSE	FALSE	-1.6887	1.42973	0.160823	-4.87003
CB_T0_v_AB_T0	CB_T0	AB_T0	NXT1-AS1	1.22765	0.161694	ENSG00000234832	NXT1-AS1	20	lncRNA	NXT1 antisense RNA 1 [Source:HGNC Symbol;Acc:HGNC:40734]	FALSE	FALSE	FALSE	FALSE	-0.656862	2.29845	0.0270295	-3.49955
CB_T0_v_AB_T0	CB_T0	AB_T0	MIR4440	1.22712	0.180574	ENSG00000266109	MIR4440	2	miRNA	microRNA 4440 [Source:HGNC Symbol;Acc:HGNC:41740]	FALSE	FALSE	FALSE	FALSE	-2.09834	2.21718	0.0325598	-3.71773
CB_T0_v_AB_T0	CB_T0	AB_T0	ENSG00000222022	1.227	0.568374	ENSG00000222022		2	lncRNA	novel transcript	FALSE	TRUE	FALSE	FALSE	-2.3836	1.13466	0.263504	-4.91606
CB_T0_v_AB_T0	CB_T0	AB_T0	ENSG00000290933	1.22694	0.719086	ENSG00000290933		19	lncRNA	novel transcript	FALSE	TRUE	FALSE	FALSE	-2.21947	0.796877	0.430388	-5.31069
CB_T0_v_AB_T0	CB_T0	AB_T0	ENSG00000289373	1.22511	0.3069	ENSG00000289373		20	lncRNA	novel transcript, antisense to NDRG3	FALSE	TRUE	FALSE	FALSE	-1.89738	1.79284	0.080824	-4.2882
CB_T0_v_AB_T0	CB_T0	AB_T0	TBC1D16	1.22505	0.0315088	ENSG00000167291	TBC1D16	17	protein_coding	TBC1 domain family member 16 [Source:HGNC Symbol;Acc:HGNC:28356]	FALSE	FALSE	FALSE	FALSE	3.64694	3.26701	0.00228298	-1.9392
CB_T0_v_AB_T0	CB_T0	AB_T0	ENSG00000266397	1.22477	0.194633	ENSG00000266397		18	lncRNA	novel transcript, antisense to LPIN2	FALSE	TRUE	FALSE	FALSE	-0.897003	2.16062	0.0369816	-3.83781
CB_T0_v_AB_T0	CB_T0	AB_T0	ENSG00000230881	1.22409	0.580546	ENSG00000230881		1	lncRNA	novel transcript	FALSE	TRUE	FALSE	FALSE	-0.627123	1.10658	0.27531	-4.96323
CB_T0_v_AB_T0	CB_T0	AB_T0	MEG3	1.22333	0.396318	ENSG00000214548	MEG3	14	lncRNA	maternally expressed 3 [Source:HGNC Symbol;Acc:HGNC:14575]	FALSE	FALSE	FALSE	FALSE	-1.5827	1.55468	0.12817	-4.72908
CB_T0_v_AB_T0	CB_T0	AB_T0	FAM3D-AS1	1.22306	0.199403	ENSG00000244383	FAM3D-AS1	3	lncRNA	FAM3D antisense RNA 1 [Source:HGNC Symbol;Acc:HGNC:41276]	FALSE	FALSE	FALSE	FALSE	-2.21197	2.14235	0.0385199	-3.80144
CB_T0_v_AB_T0	CB_T0	AB_T0	ENSG00000273328	1.22293	0.128436	ENSG00000273328		3	lncRNA	novel transcript	FALSE	TRUE	FALSE	FALSE	-0.240762	2.45294	0.0187855	-3.49714
CB_T0_v_AB_T0	CB_T0	AB_T0	COL4A3	1.22278	0.131094	ENSG00000169031	COL4A3	2	protein_coding	collagen type IV alpha 3 chain [Source:HGNC Symbol;Acc:HGNC:2204]	FALSE	FALSE	FALSE	FALSE	0.400252	2.44099	0.0193306	-3.58899
CB_T0_v_AB_T0	CB_T0	AB_T0	RN7SKP287	1.22135	0.546177	ENSG00000252355	RN7SKP287	11	misc_RNA	RN7SK pseudogene 287 [Source:HGNC Symbol;Acc:HGNC:46011]	FALSE	FALSE	FALSE	FALSE	-2.63908	1.18655	0.242642	-4.98353
CB_T0_v_AB_T0	CB_T0	AB_T0	ENSG00000285879	1.22087	0.0614889	ENSG00000285879		17	lncRNA	novel transcript, antisense to MED13	FALSE	TRUE	FALSE	FALSE	-0.225415	2.90647	0.00602106	-2.4747
CB_T0_v_AB_T0	CB_T0	AB_T0	SCAANT1	1.22086	0.415738	ENSG00000280620	SCAANT1	3	lncRNA	SCA7/ATXN7 antisense RNA 1 [Source:HGNC Symbol;Acc:HGNC:43718]	FALSE	FALSE	FALSE	FALSE	-2.32079	1.5069	0.139962	-4.66486
CB_T0_v_AB_T0	CB_T0	AB_T0	CD96	1.22067	7.16692e-07	ENSG00000153283	CD96	3	protein_coding	CD96 molecule [Source:HGNC Symbol;Acc:HGNC:16892]	FALSE	FALSE	FALSE	FALSE	7.0897	7.73419	2.27388e-09	11.0139
CB_T0_v_AB_T0	CB_T0	AB_T0	ENSG00000289285	1.22006	0.399774	ENSG00000289285		9	lncRNA	novel transcript, antisense to ARPC5L	FALSE	TRUE	FALSE	FALSE	-1.43777	1.54682	0.130053	-4.68342
CB_T0_v_AB_T0	CB_T0	AB_T0	ZNF321P	1.22002	0.069629	ENSG00000213801	ZNF321P	19	transcribed_processed_pseudogene	zinc finger protein 321, pseudogene [Source:HGNC Symbol;Acc:HGNC:13827]	FALSE	FALSE	FALSE	FALSE	1.90047	2.83292	0.00728901	-2.86595
CB_T0_v_AB_T0	CB_T0	AB_T0	CHFR-DT	1.21965	0.559553	ENSG00000236617	CHFR-DT	12	lncRNA	CHFR divergent transcript [Source:HGNC Symbol;Acc:HGNC:55658]	FALSE	FALSE	FALSE	FALSE	-2.29611	1.15577	0.254867	-5.004
CB_T0_v_AB_T0	CB_T0	AB_T0	CABYR	1.21963	0.421639	ENSG00000154040	CABYR	18	protein_coding	calcium binding tyrosine phosphorylation regulated [Source:HGNC Symbol;Acc:HGNC:15569]	FALSE	FALSE	FALSE	FALSE	-0.403316	1.49053	0.144196	-4.85413
CB_T0_v_AB_T0	CB_T0	AB_T0	CXCR6	1.21924	0.0138181	ENSG00000172215	CXCR6	3	protein_coding	C-X-C motif chemokine receptor 6 [Source:HGNC Symbol;Acc:HGNC:16647]	FALSE	FALSE	FALSE	FALSE	1.25641	3.68228	0.000704305	-0.676198
CB_T0_v_AB_T0	CB_T0	AB_T0	UTP14C	1.21835	0.7543	ENSG00000253797	UTP14C	13	protein_coding	UTP14C small subunit processome component [Source:HGNC Symbol;Acc:HGNC:20321]	FALSE	FALSE	FALSE	FALSE	-4.46943	0.709994	0.481967	-5.07194
CB_T0_v_AB_T0	CB_T0	AB_T0	ZNF788P	1.21777	0.619748	ENSG00000214189	ZNF788P	19	transcribed_unprocessed_pseudogene	zinc finger family member 788, pseudogene [Source:HGNC Symbol;Acc:HGNC:33112]	FALSE	FALSE	FALSE	FALSE	-1.95672	1.02292	0.3127	-4.90465
CB_T0_v_AB_T0	CB_T0	AB_T0	ENSG00000261069	1.21705	0.543058	ENSG00000261069		15	lncRNA	novel transcript, SNORD host	FALSE	TRUE	FALSE	FALSE	-2.66903	1.19453	0.239547	-5.03607
CB_T0_v_AB_T0	CB_T0	AB_T0	ACMSD	1.21697	0.411632	ENSG00000153086	ACMSD	2	protein_coding	aminocarboxymuconate semialdehyde decarboxylase [Source:HGNC Symbol;Acc:HGNC:19288]	FALSE	FALSE	FALSE	FALSE	-0.712264	1.51864	0.136988	-4.94583
CB_T0_v_AB_T0	CB_T0	AB_T0	ENSG00000287519	1.21592	0.312572	ENSG00000287519		7	lncRNA	novel transcript	FALSE	TRUE	FALSE	FALSE	-2.44914	1.77582	0.0836327	-4.3149
CB_T0_v_AB_T0	CB_T0	AB_T0	ZNF285BP	1.21546	0.486968	ENSG00000176761	ZNF285BP	19	unprocessed_pseudogene	zinc finger protein 285B, pseudogene [Source:HGNC Symbol;Acc:HGNC:33262]	FALSE	FALSE	FALSE	FALSE	-1.93196	1.33122	0.190911	-4.89605
CB_T0_v_AB_T0	CB_T0	AB_T0	ZNF471	1.21542	0.0936235	ENSG00000196263	ZNF471	19	protein_coding	zinc finger protein 471 [Source:HGNC Symbol;Acc:HGNC:23226]	FALSE	FALSE	FALSE	FALSE	2.2323	2.6582	0.0113638	-3.41121
CB_T0_v_AB_T0	CB_T0	AB_T0	GPR52	1.21507	0.289302	ENSG00000203737	GPR52	1	protein_coding	G protein-coupled receptor 52 [Source:HGNC Symbol;Acc:HGNC:4508]	FALSE	FALSE	FALSE	FALSE	-1.40493	1.84572	0.0725995	-4.3988
CB_T0_v_AB_T0	CB_T0	AB_T0	ENSG00000287706	1.2149	0.490911	ENSG00000287706		3	lncRNA	novel transcript	FALSE	TRUE	FALSE	FALSE	-2.07247	1.3221	0.193903	-4.84591
CB_T0_v_AB_T0	CB_T0	AB_T0	TCEA1P2	1.21483	0.586384	ENSG00000230409	TCEA1P2	3	processed_pseudogene	transcription elongation factor A1 pseudogene 2 [Source:HGNC Symbol;Acc:HGNC:29891]	FALSE	FALSE	FALSE	FALSE	-2.20141	1.09437	0.28056	-5.1865
CB_T0_v_AB_T0	CB_T0	AB_T0	ENSG00000287242	1.21426	0.450691	ENSG00000287242		12	lncRNA	novel transcript, antisense to SCARB1	FALSE	TRUE	FALSE	FALSE	-1.7181	1.42108	0.163307	-4.70455
CB_T0_v_AB_T0	CB_T0	AB_T0	ENSG00000248863	1.21404	0.186991	ENSG00000248863		4	transcribed_processed_pseudogene	glucose-fructose oxidoreductase domain containing 2 (GFOD2) pseudogene	FALSE	TRUE	FALSE	FALSE	-0.720351	2.18945	0.0346656	-3.79702
CB_T0_v_AB_T0	CB_T0	AB_T0	LINC00701	1.21395	0.367636	ENSG00000234556	LINC00701	10	lncRNA	long intergenic non-protein coding RNA 701 [Source:HGNC Symbol;Acc:HGNC:44674]	FALSE	FALSE	FALSE	FALSE	-2.3676	1.62544	0.112193	-4.50592
CB_T0_v_AB_T0	CB_T0	AB_T0	ENSG00000224029	1.21345	0.506514	ENSG00000224029		6	lncRNA	novel transcript	FALSE	TRUE	FALSE	FALSE	-2.23577	1.28336	0.207004	-4.8219
CB_T0_v_AB_T0	CB_T0	AB_T0	SERPINI1	1.21308	0.158574	ENSG00000163536	SERPINI1	3	protein_coding	serpin family I member 1 [Source:HGNC Symbol;Acc:HGNC:8943]	FALSE	FALSE	FALSE	FALSE	-0.295019	2.31166	0.0262145	-3.679
CB_T0_v_AB_T0	CB_T0	AB_T0	MIA	1.21295	0.201356	ENSG00000261857	MIA	19	protein_coding	MIA SH3 domain containing [Source:HGNC Symbol;Acc:HGNC:7076]	FALSE	FALSE	FALSE	FALSE	-0.72293	2.13456	0.0391928	-3.90966
CB_T0_v_AB_T0	CB_T0	AB_T0	ANOS2P	1.21295	0.494173	ENSG00000241859	ANOS2P	Y	transcribed_unprocessed_pseudogene	anosmin 2, pseudogene [Source:HGNC Symbol;Acc:HGNC:6214]	FALSE	FALSE	FALSE	FALSE	-3.11715	1.31369	0.196692	-4.72545
CB_T0_v_AB_T0	CB_T0	AB_T0	ENSG00000259294	1.21257	0.246655	ENSG00000259294		7	lncRNA	novel transcript, antisense to CUX1	FALSE	TRUE	FALSE	FALSE	-1.65384	1.97801	0.0550847	-4.08956
CB_T0_v_AB_T0	CB_T0	AB_T0	ENSG00000224216	1.21208	0.716788	ENSG00000224216		X	lncRNA	novel transcript	FALSE	TRUE	FALSE	FALSE	-2.66922	0.802158	0.427364	-5.204
CB_T0_v_AB_T0	CB_T0	AB_T0	ENSG00000285996	1.21141	0.0865312	ENSG00000285996		19	lncRNA	novel transcript, antisense to ZNF582	FALSE	TRUE	FALSE	FALSE	-0.0835601	2.70854	0.0100137	-2.85906
CB_T0_v_AB_T0	CB_T0	AB_T0	UBE2CP1	1.21025	0.438026	ENSG00000258648	UBE2CP1	14	processed_pseudogene	ubiquitin conjugating enzyme E2 C pseudogene 1 [Source:HGNC Symbol;Acc:HGNC:19670]	FALSE	FALSE	FALSE	FALSE	-2.78005	1.44874	0.155471	-4.69865
CB_T0_v_AB_T0	CB_T0	AB_T0	LY75-CD302	1.20939	0.467544	ENSG00000248672	LY75-CD302	2	protein_coding	LY75-CD302 readthrough [Source:HGNC Symbol;Acc:HGNC:38828]	FALSE	FALSE	FALSE	FALSE	1.44757	1.37685	0.176477	-5.5153
CB_T0_v_AB_T0	CB_T0	AB_T0	ENSG00000268533	1.20885	0.409693	ENSG00000268533		19	protein_coding	novel protein	FALSE	TRUE	FALSE	FALSE	-1.64719	1.52285	0.135932	-4.81076
CB_T0_v_AB_T0	CB_T0	AB_T0	ENSG00000275496	1.20813	0.709392	ENSG00000275496		21	lncRNA	novel transcript	FALSE	TRUE	FALSE	FALSE	-2.05493	0.818381	0.418154	-5.20604
CB_T0_v_AB_T0	CB_T0	AB_T0	COL6A6	1.20676	0.429515	ENSG00000206384	COL6A6	3	protein_coding	collagen type VI alpha 6 chain [Source:HGNC Symbol;Acc:HGNC:27023]	FALSE	FALSE	FALSE	FALSE	-1.8246	1.46978	0.149711	-4.76734
CB_T0_v_AB_T0	CB_T0	AB_T0	RN7SL542P	1.20669	0.519839	ENSG00000243633	RN7SL542P	7	misc_RNA	RNA, 7SL, cytoplasmic 542, pseudogene [Source:HGNC Symbol;Acc:HGNC:46558]	FALSE	FALSE	FALSE	FALSE	-2.23997	1.25054	0.218615	-4.88139
CB_T0_v_AB_T0	CB_T0	AB_T0	ENSG00000287678	1.20665	0.240796	ENSG00000287678		6	lncRNA	novel transcript, antisense to NFYA	FALSE	TRUE	FALSE	FALSE	-1.07502	1.99812	0.0527706	-4.07113
CB_T0_v_AB_T0	CB_T0	AB_T0	LINC02126	1.20652	0.509574	ENSG00000259847	LINC02126	16	lncRNA	long intergenic non-protein coding RNA 2126 [Source:HGNC Symbol;Acc:HGNC:52983]	FALSE	FALSE	FALSE	FALSE	-3.31976	1.27648	0.209398	-4.84744
CB_T0_v_AB_T0	CB_T0	AB_T0	ENSG00000287422	1.20644	0.156728	ENSG00000287422		1	lncRNA	novel transcript, antisense to MACF1	FALSE	TRUE	FALSE	FALSE	-1.00101	2.32196	0.025595	-3.52251
CB_T0_v_AB_T0	CB_T0	AB_T0	ENSG00000284976	1.20615	0.873412	ENSG00000284976		9	protein_coding	novel RING finger protein	FALSE	TRUE	FALSE	FALSE	-0.925325	0.413855	0.681267	-5.50339
CB_T0_v_AB_T0	CB_T0	AB_T0	PMS2P10	1.2056	0.614086	ENSG00000273598	PMS2P10	7	transcribed_unprocessed_pseudogene	PMS1 homolog 2, mismatch repair system component pseudogene 10 [Source:HGNC Symbol;Acc:HGNC:9124]	FALSE	FALSE	FALSE	FALSE	-2.46845	1.03457	0.307297	-5.22637
CB_T0_v_AB_T0	CB_T0	AB_T0	ENSG00000279463	1.20526	0.358514	ENSG00000279463		13	lncRNA	novel transcript, sense intronic to KLF12	FALSE	TRUE	FALSE	FALSE	-3.477	1.64842	0.107369	-4.50506
CB_T0_v_AB_T0	CB_T0	AB_T0	LINC02898	1.20507	0.343639	ENSG00000205086	LINC02898	2	lncRNA	long intergenic non-protein coding RNA 2898 [Source:HGNC Symbol;Acc:HGNC:42966]	FALSE	FALSE	FALSE	FALSE	-1.70071	1.68903	0.0992619	-4.59791
CB_T0_v_AB_T0	CB_T0	AB_T0	DMTF1-AS1	1.20452	0.396684	ENSG00000224046	DMTF1-AS1	7	lncRNA	DMTF1 antisense RNA 1 [Source:HGNC Symbol;Acc:HGNC:55864]	FALSE	FALSE	FALSE	FALSE	-1.96764	1.55392	0.12835	-4.52717
CB_T0_v_AB_T0	CB_T0	AB_T0	DPRXP3	1.20437	0.405588	ENSG00000282308	DPRXP3	14	processed_pseudogene	divergent-paired related homeobox pseudogene 3 [Source:HGNC Symbol;Acc:HGNC:32169]	FALSE	FALSE	FALSE	FALSE	-2.47987	1.53335	0.133331	-4.69693
CB_T0_v_AB_T0	CB_T0	AB_T0	ENSG00000271779	1.20421	0.511856	ENSG00000271779		17	processed_pseudogene	G protein-coupled receptor 128 (GPR128) pseudogene	FALSE	TRUE	FALSE	FALSE	-3.00983	1.27039	0.211535	-4.88715
CB_T0_v_AB_T0	CB_T0	AB_T0	KCNMB2-AS1	1.20381	0.0918023	ENSG00000237978	KCNMB2-AS1	3	lncRNA	KCNMB2 antisense RNA 1 [Source:HGNC Symbol;Acc:HGNC:51409]	FALSE	FALSE	FALSE	FALSE	0.556311	2.67143	0.0109937	-3.07757
CB_T0_v_AB_T0	CB_T0	AB_T0	ENSG00000283773	1.20289	0.589226	ENSG00000283773		1	transcribed_unprocessed_pseudogene	ring finger protein 123 (RNF123) pseudogene	FALSE	TRUE	FALSE	FALSE	-2.72363	1.08872	0.283017	-5.05109
CB_T0_v_AB_T0	CB_T0	AB_T0	PMFBP1	1.20266	0.112454	ENSG00000118557	PMFBP1	16	protein_coding	polyamine modulated factor 1 binding protein 1 [Source:HGNC Symbol;Acc:HGNC:17728]	FALSE	FALSE	FALSE	FALSE	0.614738	2.53814	0.0152876	-3.35574
CB_T0_v_AB_T0	CB_T0	AB_T0	EBF1	1.20223	0.37733	ENSG00000164330	EBF1	5	protein_coding	EBF transcription factor 1 [Source:HGNC Symbol;Acc:HGNC:3126]	FALSE	FALSE	FALSE	FALSE	-0.0180234	1.60161	0.117381	-4.86135
CB_T0_v_AB_T0	CB_T0	AB_T0	ENSG00000232642	1.202	0.456118	ENSG00000232642		2	lncRNA	novel transcript	FALSE	TRUE	FALSE	FALSE	-2.27448	1.40528	0.16792	-4.76147
CB_T0_v_AB_T0	CB_T0	AB_T0	HLA-DOA	1.20168	0.63395	ENSG00000204252	HLA-DOA	6	protein_coding	major histocompatibility complex, class II, DO alpha [Source:HGNC Symbol;Acc:HGNC:4936]	FALSE	FALSE	TRUE	FALSE	-1.1487	0.990633	0.328023	-5.55997
CB_T0_v_AB_T0	CB_T0	AB_T0	ENSG00000103319|EEF2K	1.20166	0.0530764	ENSG00000103319	EEF2K	16	protein_coding	eukaryotic elongation factor 2 kinase [Source:HGNC Symbol;Acc:HGNC:24615]	FALSE	FALSE	TRUE	FALSE	2.63219	2.98953	0.00483836	-2.497
CB_T0_v_AB_T0	CB_T0	AB_T0	PGAM4	1.20125	0.265171	ENSG00000226784	PGAM4	X	protein_coding	phosphoglycerate mutase family member 4 [Source:HGNC Symbol;Acc:HGNC:21731]	FALSE	FALSE	FALSE	FALSE	-2.72461	1.91769	0.0625578	-4.15682
CB_T0_v_AB_T0	CB_T0	AB_T0	F10-AS1	1.20089	0.438172	ENSG00000231882	F10-AS1	13	lncRNA	F10 antisense RNA 1 [Source:HGNC Symbol;Acc:HGNC:40225]	FALSE	FALSE	FALSE	FALSE	-2.08628	1.44819	0.155624	-4.77686
CB_T0_v_AB_T0	CB_T0	AB_T0	TPRKBP2	1.20026	0.259113	ENSG00000260452	TPRKBP2	16	processed_pseudogene	TP53RK binding protein pseudogene 2 [Source:HGNC Symbol;Acc:HGNC:44944]	FALSE	FALSE	FALSE	FALSE	-1.47934	1.93683	0.0600972	-4.18499
CB_T0_v_AB_T0	CB_T0	AB_T0	ENSG00000290093	1.19956	0.457963	ENSG00000290093		2	lncRNA	novel transcript, antisense to CNPPD1	FALSE	TRUE	FALSE	FALSE	-2.80945	1.40096	0.169201	-4.76103
CB_T0_v_AB_T0	CB_T0	AB_T0	ENSG00000290837|LRRC37A5P	1.19951	0.39787	ENSG00000290837	LRRC37A5P	9	lncRNA	leucine rich repeat containing 37 member A5, pseudogene [Source:HGNC Symbol;Acc:HGNC:23369]	FALSE	FALSE	TRUE	FALSE	-2.01768	1.55077	0.129102	-4.66252
CB_T0_v_AB_T0	CB_T0	AB_T0	LINC00923	1.1992	0.159534	ENSG00000251209	LINC00923	15	lncRNA	long intergenic non-protein coding RNA 923 [Source:HGNC Symbol;Acc:HGNC:28088]	FALSE	FALSE	FALSE	FALSE	-0.411123	2.30807	0.0264336	-3.72708
CB_T0_v_AB_T0	CB_T0	AB_T0	ST3GAL6	1.19892	0.310814	ENSG00000064225	ST3GAL6	3	protein_coding	ST3 beta-galactoside alpha-2,3-sialyltransferase 6 [Source:HGNC Symbol;Acc:HGNC:18080]	FALSE	FALSE	FALSE	FALSE	-0.547448	1.78276	0.0824773	-4.66093
CB_T0_v_AB_T0	CB_T0	AB_T0	ENSG00000239407	1.19813	0.0689432	ENSG00000239407		X	lncRNA	novel transcript	FALSE	TRUE	FALSE	FALSE	-0.0523185	2.83905	0.00717459	-2.51815
CB_T0_v_AB_T0	CB_T0	AB_T0	ENSG00000267510	1.19803	0.586631	ENSG00000267510		19	lncRNA	novel transcript, antisense to ZNF699	FALSE	TRUE	FALSE	FALSE	-2.65708	1.09319	0.281074	-5.01913
CB_T0_v_AB_T0	CB_T0	AB_T0	ENSG00000256514	1.19766	0.450341	ENSG00000256514		11	protein_coding	novel protein	FALSE	TRUE	FALSE	FALSE	1.24181	1.42184	0.163087	-5.49393
CB_T0_v_AB_T0	CB_T0	AB_T0	RN7SL121P	1.19758	0.246852	ENSG00000263974	RN7SL121P	19	misc_RNA	RNA, 7SL, cytoplasmic 121, pseudogene [Source:HGNC Symbol;Acc:HGNC:46137]	FALSE	FALSE	FALSE	FALSE	-1.93315	1.97716	0.0551836	-4.21505
CB_T0_v_AB_T0	CB_T0	AB_T0	RNU6-430P	1.19746	0.52866	ENSG00000252887	RNU6-430P	16	snRNA	RNA, U6 small nuclear 430, pseudogene [Source:HGNC Symbol;Acc:HGNC:47393]	FALSE	FALSE	FALSE	FALSE	-2.38503	1.22843	0.22671	-4.97897
CB_T0_v_AB_T0	CB_T0	AB_T0	ENSG00000259617	1.19746	0.485637	ENSG00000259617		15	lncRNA	novel transcript, antisense to INO80	FALSE	TRUE	FALSE	FALSE	-2.18249	1.33348	0.190175	-4.85485
CB_T0_v_AB_T0	CB_T0	AB_T0	TSPAN10	1.19722	0.00649924	ENSG00000182612	TSPAN10	17	protein_coding	tetraspanin 10 [Source:HGNC Symbol;Acc:HGNC:29942]	FALSE	FALSE	FALSE	FALSE	0.810866	4.02503	0.000256675	0.368171
CB_T0_v_AB_T0	CB_T0	AB_T0	ENSG00000261216	1.19721	0.598745	ENSG00000261216		16	lncRNA	novel transcript, antisense to GSPT1	FALSE	TRUE	FALSE	FALSE	-2.64815	1.06791	0.292181	-4.99968
CB_T0_v_AB_T0	CB_T0	AB_T0	ENSG00000269176	1.1967	0.187931	ENSG00000269176		11	lncRNA	novel transcript, antisense to TAF6L	FALSE	TRUE	FALSE	FALSE	-0.335583	2.1856	0.0349675	-3.80005
CB_T0_v_AB_T0	CB_T0	AB_T0	RNF223	1.19638	0.406167	ENSG00000237330	RNF223	1	protein_coding	ring finger protein 223 [Source:HGNC Symbol;Acc:HGNC:40020]	FALSE	FALSE	FALSE	FALSE	-1.51647	1.53193	0.133679	-4.65075
CB_T0_v_AB_T0	CB_T0	AB_T0	ENSG00000260670	1.19572	0.119958	ENSG00000260670		3	lncRNA	novel transcript	FALSE	TRUE	FALSE	FALSE	-0.340385	2.49525	0.0169661	-3.30551
CB_T0_v_AB_T0	CB_T0	AB_T0	CHRNA1	1.19528	0.342911	ENSG00000138435	CHRNA1	2	protein_coding	cholinergic receptor nicotinic alpha 1 subunit [Source:HGNC Symbol;Acc:HGNC:1955]	FALSE	FALSE	FALSE	FALSE	-1.94206	1.69158	0.0987713	-4.42702
CB_T0_v_AB_T0	CB_T0	AB_T0	IL1RL1	1.19443	0.737462	ENSG00000115602	IL1RL1	2	protein_coding	interleukin 1 receptor like 1 [Source:HGNC Symbol;Acc:HGNC:5998]	FALSE	FALSE	FALSE	FALSE	-2.30749	0.749947	0.457825	-5.14457
CB_T0_v_AB_T0	CB_T0	AB_T0	GABRR2	1.19406	0.103412	ENSG00000111886	GABRR2	6	protein_coding	gamma-aminobutyric acid type A receptor subunit rho2 [Source:HGNC Symbol;Acc:HGNC:4091]	FALSE	FALSE	FALSE	FALSE	1.53238	2.59439	0.0133159	-3.33319
CB_T0_v_AB_T0	CB_T0	AB_T0	ENSG00000290874	1.19389	0.174791	ENSG00000290874		10	lncRNA	cathepsin L pseudogene 2 [Source:NCBI gene (formerly Entrezgene);Acc:1517]	FALSE	TRUE	FALSE	FALSE	-1.80754	2.24266	0.0307259	-3.60382
CB_T0_v_AB_T0	CB_T0	AB_T0	MIR1301	1.19382	0.551781	ENSG00000221445	MIR1301	2	miRNA	microRNA 1301 [Source:HGNC Symbol;Acc:HGNC:35253]	FALSE	FALSE	FALSE	FALSE	-2.33727	1.17434	0.247439	-4.98466
CB_T0_v_AB_T0	CB_T0	AB_T0	SYNJ2-IT1	1.19374	0.540319	ENSG00000233496	SYNJ2-IT1	6	lncRNA	SYNJ2 intronic transcript 1 [Source:HGNC Symbol;Acc:HGNC:41387]	FALSE	FALSE	FALSE	FALSE	-2.53707	1.20104	0.237041	-4.83988
CB_T0_v_AB_T0	CB_T0	AB_T0	ENSG00000243659	1.19367	0.370356	ENSG00000243659		1	processed_pseudogene	SMT3 suppressor of mif two 3 homolog 2 (yeast) (SMT3H2) pseudogene	FALSE	TRUE	FALSE	FALSE	-2.65909	1.61718	0.11397	-4.56946
CB_T0_v_AB_T0	CB_T0	AB_T0	ABCC9	1.19354	0.00716	ENSG00000069431	ABCC9	12	protein_coding	ATP binding cassette subfamily C member 9 [Source:HGNC Symbol;Acc:HGNC:60]	FALSE	FALSE	FALSE	FALSE	0.321624	3.98002	0.000293561	0.235619
CB_T0_v_AB_T0	CB_T0	AB_T0	PLPP2	1.19347	0.232959	ENSG00000141934	PLPP2	19	protein_coding	phospholipid phosphatase 2 [Source:HGNC Symbol;Acc:HGNC:9230]	FALSE	FALSE	FALSE	FALSE	0.637645	2.02292	0.0500348	-4.33949
CB_T0_v_AB_T0	CB_T0	AB_T0	TRIM6	1.19334	0.490911	ENSG00000121236	TRIM6	11	protein_coding	tripartite motif containing 6 [Source:HGNC Symbol;Acc:HGNC:16277]	FALSE	FALSE	FALSE	FALSE	-1.01769	1.3219	0.193967	-5.01528
CB_T0_v_AB_T0	CB_T0	AB_T0	LRP4	1.1922	0.743027	ENSG00000134569	LRP4	11	protein_coding	LDL receptor related protein 4 [Source:HGNC Symbol;Acc:HGNC:6696]	FALSE	FALSE	FALSE	FALSE	-2.01293	0.73699	0.465576	-5.08211
CB_T0_v_AB_T0	CB_T0	AB_T0	CPNE8	1.19121	0.191393	ENSG00000139117	CPNE8	12	protein_coding	copine 8 [Source:HGNC Symbol;Acc:HGNC:23498]	FALSE	FALSE	FALSE	FALSE	1.83547	2.17269	0.0359962	-4.11616
CB_T0_v_AB_T0	CB_T0	AB_T0	GAGE1	1.19116	0.242559	ENSG00000205777	GAGE1	X	protein_coding	G antigen 1 [Source:HGNC Symbol;Acc:HGNC:4098]	FALSE	FALSE	FALSE	FALSE	-1.78904	1.99182	0.0534869	-4.09466
CB_T0_v_AB_T0	CB_T0	AB_T0	NNMT	1.19104	0.34738	ENSG00000166741	NNMT	11	protein_coding	nicotinamide N-methyltransferase [Source:HGNC Symbol;Acc:HGNC:7861]	FALSE	FALSE	FALSE	FALSE	-1.14026	1.67798	0.101417	-4.55842
CB_T0_v_AB_T0	CB_T0	AB_T0	EGFL7	1.19086	0.382628	ENSG00000172889	EGFL7	9	protein_coding	EGF like domain multiple 7 [Source:HGNC Symbol;Acc:HGNC:20594]	FALSE	FALSE	FALSE	FALSE	-0.429625	1.58702	0.120652	-4.53056
CB_T0_v_AB_T0	CB_T0	AB_T0	MAOB	1.19033	0.143933	ENSG00000069535	MAOB	X	protein_coding	monoamine oxidase B [Source:HGNC Symbol;Acc:HGNC:6834]	FALSE	FALSE	FALSE	FALSE	-0.838007	2.38252	0.0222097	-3.40033
CB_T0_v_AB_T0	CB_T0	AB_T0	ENSG00000213605	1.19032	0.299353	ENSG00000213605		2	processed_pseudogene	ribosomal protein S26 (RPS26) pseudogene	FALSE	TRUE	FALSE	FALSE	-2.42452	1.8148	0.0773172	-4.30301
CB_T0_v_AB_T0	CB_T0	AB_T0	CUTALP	1.18897	0.145418	ENSG00000226752	CUTALP	9	transcribed_unitary_pseudogene	cutA divalent cation tolerance like, pseudogene [Source:HGNC Symbol;Acc:HGNC:27367]	FALSE	FALSE	FALSE	FALSE	5.63869	2.37563	0.0225729	-4.55681
CB_T0_v_AB_T0	CB_T0	AB_T0	LINC01876	1.18874	0.24228	ENSG00000226383	LINC01876	2	lncRNA	long intergenic non-protein coding RNA 1876 [Source:HGNC Symbol;Acc:HGNC:52695]	FALSE	FALSE	FALSE	FALSE	-1.60313	1.99329	0.0533184	-4.33821
CB_T0_v_AB_T0	CB_T0	AB_T0	DTX4	1.18833	0.158121	ENSG00000110042	DTX4	11	protein_coding	deltex E3 ubiquitin ligase 4 [Source:HGNC Symbol;Acc:HGNC:29151]	FALSE	FALSE	FALSE	FALSE	0.767586	2.3137	0.0260908	-3.8774
CB_T0_v_AB_T0	CB_T0	AB_T0	ENSG00000274064	1.1883	0.250899	ENSG00000274064		8	processed_pseudogene	glyceraldehyde-3-phosphate dehydrogenase (GAPDH) pseudogene	FALSE	TRUE	FALSE	FALSE	-2.13196	1.96407	0.0567397	-4.11162
[truncated: 23,947 more rows]

## Sheet: CB_T3_v_AB_T3
contrast	group1	group2	symbol	logFC	adj.P.Val	ensembl_gene_id	hgnc_symbol	chromosome_name	gene_biotype	description	is_repeat_ensembl	is_empty_hgnc	is_repeat_hgnc	is_haplotype	AveExpr	t	P.Value	B
[truncated: 25,878 more rows]

[truncated: 2 more sheets: CB_T24_v_AB_T24, CB_T48_v_AB_T48]
