# Supplementary material for: CD38 expression by neonatal human naive CD4+ T cells shapes their distinct metabolic and tolerogenic properties
Source: J Clin Invest. 2026 Feb 26;136(8):e200062. doi: 10.1172/JCI200062 (PMC13078883; doi:10.1172/JCI200062)
Supplement: Supplemental table 4 [file jci-136-200062-s249.xlsx]

## Sheet: CyTOF
Channel	Element	Marker	Clone	Source	Cat. No.	Staining [ug/mL]
89	Y	CD45	HI30	BioLegend	304002	1.5
141	Pr	CD3	UCHT1	BioLegend	300402	0.375
142	Nd	CD19	HIB19	BioLegend	302202	0.375
143	Nd	CD45RO	UCHL1	BioLegend	304202	1.5
145	Nd	CD4	RPA-T4	ThermoFisher	14-0049-82	0.375
146	Nd	CD8	RPA-T8	BioLegend	301002	0.375
147	Sm	CD11c	BU15	ThermoFisher	MA1-82142	0.375
148	Nd	CD14	M5E2	Biolegend	301802	1.5
149	Sm	CD98/LAT1	UM7F8	BD Biosciences	556074	3
150	Nd	CD69	FN50	BioLegend	310902	1.5
151	Eu	CD123	6H6	Thermo	14-1239-82	0.75
152	Sm	TCRgd	11F2	Standard BioTools	3152008B	0.375
153	Eu	CD45RA	HI100	Biolegend	304102	1.5
154	Sm	CD1c	L161	Biolegend	331502	0.375
155	Gd	LDH	EP1566Y	Abcam	ab219591	6
156	Gd	PFKFB4	Polyclonal	Invitrogen	PIPA528648	6
157	Gd	CS	EPR8067	Abcam	ab233838	3
158	Gd	ACADM	EPR3708	Abcam	ab239914	6
159	Tb	GLUD	D9F7P	CST	80063	6
160	Gd	ATP5A	7H10BD4F9	Abcam	ab110273	3
161	Dy	VDAC1	20B12AF2	Abcam	ab14734	6
162	Dy	FoxP3	PCH101	Thermo	14-4776-82	0.75
163	Dy	GLUT1	EPR3915	Abcam	ab252403	3
164	Dy	CytC	6H2.B4	BD Biosciences	556432	6
165	Ho	CD127	A019D5	BioLegend	351302	1.5
166	Er	CD141	M80	BioLegend	344102	0.75
167	Er	CCR7	G043H7	BioLegend	353202	1.5
168	Er	Ki-67	Ki-67	BioLegend	350502	0.75
169	Tm	GAPDH	6C5	ThermoFisher	AM4300	3
170	Er	ASCT2	CAL33	Abcam	ab237704	3
171	Yb	CPT1a	8F6AE9	Abcam	ab128568	6
172	Yb	MCT1	P14612	ThermoFisher	MA5-18288	3
173	Yb	CD38	HIT2	BioLegend	303502	3
174	Yb	HLA-DR	L243	BioLegend	307665	1.5
175	Lu	PLZF	6318100	Fisher Scientific	MAB2944	3
176	Yb	CD56	NCAM16.2	BD Biosciences	559043	0.75
209	Bi	CD16	3G8	BioLegend	302049	0.375

## Sheet: Flow
Target	Fluorophore	Clone	Producer	Identifier (Cat#)	Staining Concentration
CD3	PE-Cy7	SK7	BioLegend	344816	1:100
CD4	PE-CF594	RPA-T4	BD Biosciences	562281	1:100
CD8	BV605	SK1	BD Horizon	564116	1:100
CD14	PE	M5E2	BioLegend	301806	1:60
CD19	V500	HIB19	BD Horizon	561121	1:60
CD25	BUV737	2A3	BD Biosciences	612806	1:60
CD27	APC	O323	BioLegend	302810	1:60
CD38	APC-Cy7	HIT2	BioLegend	303534	1:50
CD38	PE	HIT2	Biolegend	303506	1:50
CD45RA	BV650	HI100	BioLegend	304136	1:60
CD69	BUV395	FN50	BD Biosciences	564364	1:60
CD95	PE	DX2	BD Biosciences	555674	1:50
CD152 (CTLA-4)	PerCP-eFluor™ 710	14D3	Invitrogen	46-1529-42	1:50
CD197 (CCR7 )	APC-Cy7	G04H7	BioLegend	353212	1:50
CD279 (PD-1)	Brilliant Violet 711™	Eh12.2H7	Biolegend	329928	1:30
FOXP3	eFluor™ 450	PCH101	eBioscience™, Invitrogen™	48-4776-42	1:60
Ghost - viability dye	Violet 510	Ghost	Tonbo	13-0870-T100	1:500
HELIOS	APC-eFluor™ 780	22F6	eBioscience™, Invitrogen™	50-112-4072	1:50
HLA-DR	PerCP-Cy5.5	Tu36	BioLegend	361608	1:60
Ki-67	Alexa Fluor® 647	B56	BD Biosciences	558615	1:50
Puromycin	AF647	R4743L-E8	Sold by Gammaomics - gift from Rafael Argüello		1:50
TCRab	PerCP-Cy5.5	IP26	BioLegend	306724	1:50
