# Supplementary material for: CD38 expression by neonatal human naive CD4+ T cells shapes their distinct metabolic and tolerogenic properties
Source: J Clin Invest. 2026 Feb 26;136(8):e200062. doi: 10.1172/JCI200062 (PMC13078883; doi:10.1172/JCI200062)
Supplement: Supporting data values [file jci-136-200062-s250.xlsx]

## Sheet: Fig 1A
		Cord blood					Adult blood
CD3+		3102	3028	3145	3253	2656	404	895	568	325	336
CD3-		456	586	502	495	420	489	469	618	371	336

## Sheet: Fig 1B
		Cord blood					Adult blood
CD4 T cells		2974	2487	3055	3012	2204	359	802	547	254	389
CD8 T cells		2367	2578	2133	2405	1857	141	404	273	162	130
B cells		863	1137	1038	1226	1228	39.7	952	259	305	205
Monocytes		1128	678	619	731	1009	777	1136	275	712	390

## Sheet: Fig 1C
		Cord blood					Adult blood
CD4+CD45RA+		3161	2776	3491	3240	2309	699	990	893	397	805
CD4+CD45RA-		1699	1641	2001	1760	1428	182	509	222	144	182
CD4+FOXP3+CD25+ (Tregs)		2325	2650	3460	2290	2056	206	458	442	227	260

## Sheet: Fig 1E
		Cord					Infant				Adult
CD4+CD45RA+		3880	2613	3161	3426	2952	1854	2170	2018	2306	893	769	774	503	903

## Sheet: Fig 1F
1-2week old										1-5yr										>10yr
2454	2784	2537								1942	2223	1607	1773	1778	1912	2286	2369	2637		1474	1473	1489	2219	2061	2497	2144	1326	1272	1689

## Sheet: Fig 1G
		Cord blood					Adult blood
CD31+		1613	1247	1280	1477	1419	542	570	464	315	440
CD31-		1050	838	766	859	954	378	331	324	281	229

## Sheet: Sup Fig 1B
	Cord blood					Adult blood
Extracellular	1834	1895	1828	2100	2426	1039	493	430	429
Extra- & Intracellular	4823	5358	4899	4752	5632	2756	2802	2552	2381

## Sheet: Sup Fig 1C
	Cord blood					Adult blood
0HR	843	1418	1418	1512	1812	533	491	530	487	391
3HR	1384	1669	1649	1982	2118	738	606	708	605	480
24HR	1187	1440	1459	1785	1822	722	628	676	605	522
48HR	1072	1274	1282	1497	1528	680	619	647	552	487
96HR	653	586	850	547	549	535	522	542	510	386

## Sheet: Sup Fig 1E
		Cord blood									Adult blood
3HR		730	676	804	843						419	404	389	437

## Sheet: Supp Fig 1F
		Fetal spleen						Cord blood						Adult blood
CD4+CD45RA+		3093	2565	2209	2979	1797	1904	1697	1448	1314	1649	1533		512	569	460	321	430

[truncated: 96 more sheets: Supp Fig 1G, Fig 2F, Sup Fig 2C, Sup Fig 2D, Sup Fig 2I, Fig 3B, Fig 3C, Fig 3D, Fig 3E, Fig 3F, Fig 3G, Fig 3H, Fig 3I, Fig 3L, Fig 3M, Sup Fig 3C, Sup Fig 3D, Sup Fig 3E, Sup Fig 3F, Sup Fig 3G …]
